# Supplementary material for: Analyzing Predominant Bacterial Species and Potential Short-Chain Fatty Acid-Associated Metabolic Routes in Human Gut Microbiome Using Integrative Metagenomics
Source: Biology (Basel). 2022 Dec 22;12(1):21. doi: 10.3390/biology12010021 (PMC9855101; doi:10.3390/biology12010021)
Supplement: Supplementary file 1 [file biology-12-00021-s001.zip › Supplementary file S1.xlsx]

## Sheet: Index
Analyzing predominant bacterial species and potential short-chain fatty acid-associated metabolic routes in human gut microbiome using integrative metagenomics Amornthep Kingkaw 1, Nachon Raethong2, Preecha Patumcharoenpol1, Narissara Suratannon3, Massalin Nakphaichit 4, Suttipun Keawsompong4, Sittiruk Roytrakul5, and Wanwipa Vongsangnak6,7,* 1Interdisciplinary Graduate Program in Bioscience, Fac…
List of Supplementary Tables:
Supplementary File S1.1: Demographic characteristics of study participants
Supplementary File S1.2: Relative abundance of taxonomic phyla across baselines and treatments
Supplementary File S1.3: Relative abundances of taxonomic families across baselines and treatments
Supplementary File S1.4: A number of KO IDs involved in Glycolysis / Gluconeogenesis, Propanoate metabolism and C5-Branched dibasic acid metabolism between tPB and tCMH groups

## Sheet: Supplementary File S1.1
Supplementary File S1.1: Demographic characteristics of study participants
Code	Group	Age (year)	Sex	Weight (Kg)	Height (cm)	Body Mass index
Control_1063	Placebo	30	Female	59	155	24.5578
Control_1062	Placebo	32	Female	50.4	157	20.4471
Control_966	Placebo	23	Male	56.6	165	20.7897
Control_963	Placebo	26	Male	66.6	175	21.7469
Control_865	Placebo	28	Male	59.5	175	19.4286
Control_863	Placebo	29	Female	52	164	19.3337
Control_766	Placebo	26	Female	52.5	160	20.5078
Control_765	Placebo	27	Female	57.5	155	23.9334
Control_665	Placebo	23	Female	59	158	23.634
Control_661	Placebo	23	Female	60.4	165	22.1855
Control_566	Placebo	32	Female	70.2	168	24.8724
Control_564	Placebo	22	Female	46.2	158	18.5066
Control_466	Placebo	35	Female	46.9	156	19.2719
Control_461	Placebo	32	Female	46	153	19.6506
Control_364	Placebo	31	Female	61	160	23.8281
Control_361	Placebo	27	Female	46.5	158	18.6268
Control_265	Placebo	30	Male	72.2	170	24.9827
Control_263	Placebo	29	Female	55.9	159	22.1115
Control_163	Placebo	28	Male	71.7	177	22.8861
Control_162	Placebo	21	Female	55.7	163	20.9643
MOS5g_1065	CMH	32	Female	48.6	158	19.468
MOS5g_961	CMH	38	Male	66	173	22.0522
MOS5g_864	CMH	33	Female	45.4	155	18.897
MOS5g_862	CMH	22	Female	56.4	165	20.7163
MOS5g_764	CMH	24	Male	71	174	23.4509
MOS5g_761	CMH	27	Female	54	160	21.0938
MOS5g_666	CMH	23	Female	46.9	155	19.5213
MOS5g_662	CMH	22	Female	52.4	153	22.3846
MOS5g_565	CMH	31	Female	45	155	18.7305
MOS5g_465	CMH	39	Female	46.6	156	19.1486
MOS5g_464	CMH	33	Female	58.2	157	23.6115
MOS5g_366	CMH	36	Female	43.5	153	18.5826
MOS5g_365	CMH	32	Male	80	180	24.6914
MOS5g_266	CMH	36	Female	41.6	145	19.786
MOS5g_261	CMH	34	Male	47.4	157	19.23
MOS5g_166	CMH	31	Female	44.1	152	19.0876
MOS5g_164	CMH	34	Female	53.5	160	20.8984
Data was taken from Sathitkowitchai et al., 2021

## Sheet: Supplementary File S1.2
Supplementary File S1.2: Relative abundance of taxonomic phyla across baselines and treatments
	Baseline CMH (bCMH)																	Treatment CMH (tCMH)																	Baseline placebo (bPB)
Phyla	MOS5g_1065_D00	MOS5g_961_D00	MOS5g_864_D00	MOS5g_862_D00	MOS5g_764_D00	MOS5g_761_D00	MOS5g_666_D00	MOS5g_662_D00	MOS5g_565_D00	MOS5g_465_D00	MOS5g_464_D00	MOS5g_366_D00	MOS5g_365_D00	MOS5g_266_D00	MOS5g_261_D00	MOS5g_166_D00	MOS5g_164_D00	MOS5g_1065_D21	MOS5g_961_D21	MOS5g_864_D21	MOS5g_862_D21	MOS5g_764_D21	MOS5g_761_D21	MOS5g_666_D21	MOS5g_662_D21	MOS5g_565_D21	MOS5g_465_D21	MOS5g_464_D21	MOS5g_366_D21	MOS5g_365_D21	MOS5g_266_D21	MOS5g_261_D21	MOS5g_166_D21	MOS5g_164_D21	Control_1063_D00	Control_1062_D00	Control_966_D00	Control_963_D00	Control_865_D00	Control_863_D00	Control_766_D00	Control_765_D00	Control_665_D00	Control_661_D00	Control_566_D00	Control_564_D00	Control_466_D00	Control_461_D00	Control_364_D00
Firmicutes	96.7951	76.1681	98.5945	85.8981	83.1959	84.6599	91.647	83.3553	71.9886	98.6641	74.9218	85.0847	96.4557	78.955	72.8385	64.0694	90.1213	83.9829	79.5305	80.415	70.6594	64.915	87.9422	69.6611	90.2627	75.4928	85.9436	89.6953	86.6361	68.8235	84.6258	86.2044	82.0496	83.7964	83.5924	36.5015	85.0101	93.3849	90.6848	73.5893	86.9405	69.3097	67.3491	91.7235	72.6681	83.5169	98.2041	81.0903	85.6041
Bacteroidetes	0.304834	0.762027	0.696521	2.03846	12.1139	2.37062	5.50625	1.53619	12.8013	0.538904	0.0129296	12.3179	1.08549	13.1888	25.2522	14.7681	5.60107	11.965	0.220752	10.9008	0.299165	9.76111	2.42122	2.10864	1.58301	19.123	9.96559	1.72739	11.256	27.6965	1.71521	11.7002	0.258969	7.56559	0.629461	0.117301	2.20326	2.49086	2.59724	6.76788	3.33044	5.19094	0.715848	0.285388	11.8471	3.78006	0.344833	0.01448	1.66709
Actinobacteria	0.314989	18.5892	0.477516	4.44953	0.322697	9.26547	2.01715	13.8376	6.16136	0.234801	24.3852	2.26795	0.856	1.85812	0.191838	9.99035	1.2972	2.41509	17.7013	2.13232	28.4635	0.856207	8.68454	2.51888	3.49228	3.66639	1.8308	5.70354	1.64635	0.82002	2.40559	0.514483	2.29268	2.87465	0.299634	0.254635	5.11301	0.772538	0.774143	1.42455	4.49844	23.3739	0.0781771	1.24324	6.13438	7.11116	0.0313552	15.5239	10.87
Proteobacteria	0.432865	3.95167	0.163366	5.34367	4.13533	3.62627	0.146545	1.25188	8.64621	0.409979	0.625794	0.244044	0.163915	3.49304	1.60013	1.33341	2.82286	1.33327	1.61381	5.0352	0.141982	24.386	0.912215	24.4258	4.65476	0.285879	2.15638	0.396838	0.412402	2.61363	0.911381	1.41738	1.20902	5.72347	7.82291	1.87972	2.07335	3.16969	4.28644	14.5989	3.69325	2.11707	18.7979	6.73705	9.22845	5.57589	1.20021	3.32421	1.81655
Verrucomicrobia	0	0.0326584	0.0107708	1.29601	0.0107053	0	0.286626	0	0	0.0134735	0	0.0119052	0.0182129	2.33558	0.0361125	9.7606	0	0.209848	0.0387803	0.411854	0.400537	0	0	1.17844	0.00725	1.37663	0.0283112	2.43289	0	0	10.0467	0	0.00495	0.01173	0.211367	60.8635	5.5515	0.019446	0.0278975	0.280374	1.42734	0.00839	3.18348	0	0.0764758	0	0.01492	0	0.0273644
Fusobacteria	2.15213	0	0.0197465	0	0.0672906	0	0.00647	0	0.0820473	0	0.0543043	0.0535735	1.26944	0.0620065	0.0451376	0	0.152303	0.0886429	0.00895	0.0221425	0	0	0	0	0	0	0	0.0440929	0.00818	0.00307	0	0.105622	14.1733	0.0164265	7.42341	0.363353	0.0135336	0.134354	0	0	0.0938758	0	9.83875	0	0.0351363	0.0088	0.00746	0	0
Euryarchaeota	0	0.145874	0.0107708	0.681268	0.018352	0	0	0	0	0.0500443	0	0	0	0.053739	0	0	0	0	0.703994	1.00527	0.0202804	0.0239831	0	0	0	0	0.0330298	0	0	0	0	0	0	0	0	0	0	0	1.56784	2.53148	0	0	0.00244	0	0	0	0	0	0.00421
Tenericutes	0	0.291748	0	0.0266108	0.0902339	0	0.1487	0	0	0.078916	0	0	0	0.0186044	0	0	0	0	0.143189	0	0.00254	0.0191865	0	0.0209036	0	0.0444074	0	0	0	0	0.295324	0	0	0	0	0.00286	0	0	0.00139	0.144237	0	0	0	0	0.00207	0	0	0	0.0021
Synergistetes	0	0	0.01078	0.223541	0.00612	0	0	0	0	0	0	0	0	0	0	0.010257	0	0	0	0.0509278	0	0.00719	0	0	0	0	0	0	0	0	0	0	0	0	0	0	0.0243605	0	0.01813	0.657991	0	0	0	0	0	0	0	0	0
Cyanobacteria	0	0.0130634	0	0	0	0	0.234904	0	0.312561	0.00577	0	0	0.123848	0.0227357	0	0	0	0	0	0	0	0	0	0.0731624	0	0	0	0	0	0.0307125	0	0	0	0	0	0.0171664	0	0	0	0	0	0	0	0	0	0	0.182122	0	0
TM7	0	0.0108861	0.00539	0.0159648	0.0336453	0.0703405	0.00216	0.0119454	0	0.00385	0	0.00397	0.0273194	0.0124	0	0.00615	0	0.00543	0.00895	0	0.0126752	0	0.0255762	0	0	0	0	0	0.0212749	0	0	0.0272572	0.0033	0.01173	0	0	0	0.0194482	0.0362675	0	0.00477	0	0.0146592	0.0107022	0	0	0.01493	0.047075	0
Lentisphaerae	0	0	0	0	0	0	0	0	0	0	0	0	0	0	0	0	0	0	0	0	0	0	0	0	0	0	0	0	0	0	0	0	0	0	0	0	0	0.00884	0	0	0	0	0	0	0	0	0	0	0
OD1	0	0	0.00539	0	0	0	0	0	0	0	0	0	0	0	0	0	0	0	0	0	0	0	0	0	0	0	0	0	0	0	0	0	0	0	0	0	0	0	0.00279	0	0	0	0	0	0	0	0	0	0
[truncated: 25 more columns]

## Sheet: Supplementary File S1.3
Supplementary File S1.3: Relative abundances of taxonomic families across baselines and treatments
	Baseline CMH (bCMH)																	Treatment CMH (tCMH)																	Baseline placebo (bPB)
Families	MOS5g_1065_D00	MOS5g_961_D00	MOS5g_864_D00	MOS5g_862_D00	MOS5g_764_D00	MOS5g_761_D00	MOS5g_666_D00	MOS5g_662_D00	MOS5g_565_D00	MOS5g_465_D00	MOS5g_464_D00	MOS5g_366_D00	MOS5g_365_D00	MOS5g_266_D00	MOS5g_261_D00	MOS5g_166_D00	MOS5g_164_D00	MOS5g_1065_D21	MOS5g_961_D21	MOS5g_864_D21	MOS5g_862_D21	MOS5g_764_D21	MOS5g_761_D21	MOS5g_666_D21	MOS5g_662_D21	MOS5g_565_D21	MOS5g_465_D21	MOS5g_464_D21	MOS5g_366_D21	MOS5g_365_D21	MOS5g_266_D21	MOS5g_261_D21	MOS5g_166_D21	MOS5g_164_D21	Control_1063_D00	Control_1062_D00	Control_966_D00	Control_963_D00	Control_865_D00	Control_863_D00	Control_766_D00	Control_765_D00	Control_665_D00	Control_661_D00	Control_566_D00	Control_564_D00	Control_466_D00	Control_461_D00	Control_364_D00
Lachnospiraceae	28.689	30.6619	65.58	39.2634	42.3197	30.7343	57.4372	23.1264	21.0979	42.9533	30.8655	40.3111	51.2476	34.6761	37.9246	18.6514	44.4488	31.3941	37.6488	12.6057	43.3544	19.7237	67.4188	30.2056	30.2318	25.1985	41.4618	38.2519	58.2784	21.4649	27.7053	57.8603	61.0906	39.6865	26.3373	24.1932	31.8121	36.4418	31.0987	16.9667	20.8993	31.9345	39.8436	60.3945	23.5558	33.9765	27.3004	37.4192	40.0046
Ruminococcaceae	55.2116	20.3309	14.3163	15.9033	29.1308	44.1259	22.4948	33.5739	46.5794	38.2049	2.49542	40.2913	38.1634	34.8311	20.2984	36.357	30.2952	41.4614	28.4313	51.8644	17.4285	35.989	7.01355	30.6237	43.2922	35.5093	32.2324	46.5128	26.9421	22.7456	37.9907	21.3049	7.89406	37.8326	40.9356	1.42479	32.635	31.9674	26.5974	19.8109	44.0551	23.8942	15.7317	18.3294	44.6458	35.1773	64.0846	31.8897	33.113
Bifidobacteriaceae	0.268252	18.5413	0.210031	4.19672	0.0565853	9.10234	1.99991	12.8485	5.46982	0.0673625	18.3678	1.62705	0.112919	1.04791	0.0722232	9.04876	1.12389	2.33909	15.3507	1.96625	27.6776	0.110322	6.16102	1.86303	2.92433	3.38052	1.76945	5.58423	1.44996	0.746314	1.42575	0.49404	2.18876	2.72446	0.0766497	0	4.9912	0.401294	0.290129	1.09719	4.31545	22.8263	0.00244	1.05952	4.762	4.99489	0.00896	11.633	7.87673
Enterobacteriaceae	0.380027	3.89506	0.109504	4.9099	3.45172	3.55443	0.0495666	1.25188	8.41961	0.383031	0.625794	0.152781	0.0564588	2.87297	1.23	0.0984661	2.58915	0.430556	1.61083	4.72964	0.103942	23.7481	0.892323	24.3918	4.37925	0.0555075	1.90158	0.352743	0.355126	2.01167	0.745146	1.11755	0.936864	5.23068	7.78111	1.75383	1.99756	3.16262	4.28226	13.1841	3.68212	1.966	18.7613	6.71566	9.09617	5.53892	1.15394	3.32421	1.51345
Bacteroidaceae	0.254029	0.180708	0.499049	1.04052	7.72161	1.68817	4.6011	0.87202	10.4845	0.223272	0.0129296	6.76813	0.803183	4.92952	23.5753	12.3741	4.01764	5.82872	0.0686114	7.32917	0.152127	7.33883	0.83833	1.61741	0.490607	8.37635	4.86956	0.861104	7.27272	13.0006	1.26343	8.12607	0.245769	6.05435	0.531901	0.111581	0.576529	1.24278	0.394742	3.55249	2.37731	1.66597	0.593697	0.253286	9.88569	0.44015	0.220935	0.00905	0.44414
Unclassified	10.4254	13.0329	5.915	10.5543	2.20229	0.425014	2.60766	2.97444	1.48859	3.55121	0.256008	0.583359	3.22368	2.565	0.46718	1.33747	1.57292	1.23559	3.05761	7.01697	3.57696	0.760252	1.13387	1.9571	7.18757	3.04747	5.70003	0.394248	0.360022	0.589655	3.86067	0.923333	0.145158	0.85183	6.33406	0.8154	0.741636	0.309367	25.2235	14.7205	4.72757	2.76751	1.08722	1.58215	0.961082	0.818679	0.661311	2.07673	4.44985
Veillonellaceae	0.0243834	0.0740257	0.667796	1.97726	1.68074	1.17184	1.76286	0.121847	1.19945	1.49748	0	2.80765	0.46807	3.84027	13.3336	4.05562	12.6569	4.98572	0.125285	4.57464	1.09262	0.822624	0.403535	0.47033	0.976391	3.92451	0.415231	0.153028	0.327307	22.8378	4.67818	2.84157	2.90296	4.92092	1.533	0.989927	13.4633	1.04301	0.0390519	2.67248	8.92209	2.18632	2.84876	0.03388	1.1781	0.975383	4.55306	0.0832866	4.07939
Erysipelotrichaceae	1.43272	8.63488	1.5887	0.308692	4.52683	6.39648	6.07517	4.43176	0.287162	4.85237	0.0801675	0.650816	1.25669	1.39928	0.627414	2.37963	0.141802	2.92884	7.94678	0.345423	0.311811	5.78713	11.0745	2.69133	3.46328	5.82293	2.93022	3.14875	0.301121	0.162766	4.08755	2.36115	0.0346422	0.154882	2.03935	1.90547	4.3849	21.5143	1.32792	0.314399	0.668324	5.54554	3.17615	7.98209	0.543568	1.88915	0.697128	0.150272	0.124187
Verrucomicrobiaceae	0	0.0326584	0.0107708	1.26939	0.0107053	0	0.286626	0	0	0.0134735	0	0.0119052	0.0182129	2.33558	0.0361125	9.7606	0	0.209848	0.0387803	0.402994	0.400537	0	0	1.17844	0.00725	1.37663	0.0283112	2.43289	0	0	10.0467	0	0.00495	0.01173	0.211367	60.8635	5.5515	0.019446	0.0278975	0.217168	1.42734	0.00839	3.18348	0	0.0764758	0	0.01492	0	0.0273644
Clostridiaceae	0.579187	0.598736	8.37433	7.92772	2.47905	1.02667	1.209	3.74609	0.105489	2.53879	10.2325	0.15477	1.95789	0.442313	0.194092	0.535415	0.609212	0.587937	0.572741	0.628845	1.51596	0.731485	0.483105	2.63385	2.47239	1.27949	0.55679	0.306055	0.162016	0.374693	4.16381	0.640548	0.0544339	0.286291	4.03224	0.00572	0.295033	0.289926	3.25982	1.53476	4.17064	0.849766	2.03519	0.742023	0.167413	4.0019	0.595631	4.79441	2.77433
Streptococcaceae	0.319058	1.98345	0.820388	3.7523	0.292105	0.112246	0.15301	1.5338	0.699355	4.67336	14.0286	0.176594	0.134768	0.382373	0	0.0574426	0.189068	0.837588	0.706979	0.0287853	2.5173	0.525224	0.144928	0.229939	0.418109	0.044412	2.22715	0.523922	0.155471	0.0614238	2.01639	0.119252	8.45979	0.0727429	2.03702	6.88087	0.646908	0.714196	0.718356	0.675809	0.682636	1.2841	2.2111	0.460194	0.781269	3.69379	0.213474	0.286071	0.269434
Rikenellaceae	0.0182912	0.00871	0.129254	0.07983	1.13936	0.32925	0.342662	0.375091	1.33815	0.0942977	0	0.613114	0.0874221	5.27055	0.805702	1.8237	1.4994	2.16904	0.0268472	0.343212	0.058306	0.527619	0.00853	0.0836142	0.55103	3.84402	0.103808	0.80664	1.64143	2.71806	0.353998	3.05621	0.00825	1.07476	0.0325199	0.00286	0.760587	0.588685	1.68222	0.106957	0.1989	2.0877	0.0561903	0.0142722	1.15743	0	0.0731474	0.00362	0.143127
Fusobacteriaceae	2.15213	0	0.0197465	0	0.0672906	0	0.00647	0	0.0820473	0	0.0543043	0.0535735	1.26944	0.0620065	0.0451376	0	0.152303	0.0886429	0.00895	0.0221425	0	0	0	0	0	0	0	0.0440929	0.00818	0.00307	0	0.105622	14.1733	0.0164265	7.42341	0.363353	0.0135336	0.134354	0	0	0.0906958	0	9.83875	0	0.0351363	0.0088	0.00746	0	0
Prevotellaceae	0	0.333116	0.0323125	0.00798	1.45287	0.175102	0.260765	0.114676	0.531354	0.132807	0	2.69257	0.0965286	1.32281	0	0.0041	0	3.20562	0.0924766	1.51013	0.00761	0.371738	1.5431	0.316166	0.374608	2.13433	4.37409	0	0.978647	8.62714	0.0645401	0.0102215	0.00495	0	0.0325181	0.00286	0.646908	0.537418	0.146458	0.0956194	0.0429661	0.113303	0.0537503	0.00178	0.506376	0.799323	0	0	0.22944
Coriobacteriaceae	0.0365757	0.00218	0.244143	0.19959	0.200347	0.128711	0.00862	0.958024	0.689588	0.127023	5.71229	0.603202	0.717584	0.791612	0.119615	0.882101	0.173308	0.01991	2.31781	0.150569	0.763059	0.693119	2.4951	0.64801	0.548613	0.285873	0.0471869	0.0985584	0.168566	0.0675651	0.954411	0.0102215	0.00825	0.119679	0.160271	0.0343328	0.0947354	0.0406607	0.450541	0.265784	0.179807	0.53924	0.0415288	0.169452	1.37239	1.89971	0.0223952	3.82755	2.93641
Lactobacillaceae	0	0	0.00718	0.332648	0	0.0164626	0	0.00239	0	0	10.6048	0	0.00729	0.0227313	0	0	0	0	0.0178982	0.757274	0.0659161	0.0287798	0.00853	0	0.23443	0	0	0	0	0	0.1017	0	1.43993	0.00469	0	0	0	0.00707	0.198072	1.29329	0.0572797	0	0	0.012486	0	1.86098	0.00448	1.06824	0.452565
Christensenellaceae	0	0.378841	0.0341208	3.4835	0.363987	0.113742	0.150856	0.301029	0.461024	0.225184	0.00517	0	0	0.136404	0.00226	0.278992	0	0.166446	0.387797	1.70055	0.0329654	0.155899	0	0.0548718	0.0555896	0.560671	0.150999	0.0363096	0.00164	0.282548	0.0391152	0.0511073	0.00165	0	0.00929	0.0171664	0.365408	0.602821	0.324997	11.4597	0.420067	0.113301	0.0341983	0.249713	0.3617	0.0563395	0.0149252	0.0525015	0.01683
Turicibacteraceae	0.0101612	0	0.012566	0.476355	0.00612	0	0	12.268	0	0.00577	0.00776	0.0317473	0	0.070274	0.0270825	0.0389768	0.162807	0.00724	0.101423	0.101856	0.509544	0	0.107988	0.164615	1.63376	0.00833	0.0471854	0	0	0	0	0.064736	0	0.00469	0.0696816	0	0.0216538	0	0.375221	0.623956	0.0143212	0.0125892	0.0146592	0.00535	0.0434037	0.181344	0	0.311419	0.103143
Porphyromonadaceae	0	0.0326584	0.01616	0.609415	0.188108	0.0553747	0.159476	0.138567	0.0781403	0.0288674	0	0.632962	0.0491749	0.374108	0.792164	0.293351	0.0393887	0.397988	0.0119321	0.823701	0.0228154	0.95213	0.0312598	0.0705495	0.142595	0.646688	0.113245	0.00259	0.270027	0.574322	0.0332479	0.204429	0	0.206505	0	0	0.0893219	0.0159103	0.0390475	2.13604	0.372342	0.415443	0.00244	0.00892	0.0640721	0.0316913	0.00149	0.00181	0.311528
Mogibacteriaceae	0.0751926	0.191596	0.163362	0.593442	0.155997	0.318777	0.124994	0.336869	0.187537	0.186699	0.0387928	0.0357115	0.081953	0.394775	0	0.385669	0	0.175477	0.310235	0.604492	0.0963366	0.151097	0.01421	0.0496501	0.159502	0.111025	0.165149	0.184152	0.109647	0.322478	0.246424	0.0545145	0	0.0445897	0.176524	0	0.351874	0.125511	0.322212	0.479709	0.361207	0.742763	0.283411	0.713483	0.223222	0.234162	0.226903	0.0579338	0.115768
Barnesiellaceae	0.0304835	0.00653	0	0.0159672	0.024472	0.0643539	0.118529	0.0143345	0	0	0	0.0992103	0	0.429914	0.0135413	0	0	0.202612	0	0	0.0126752	0.0119916	0	0.0156777	0	2.26478	0.0707825	0	0.278207	1.13329	0	0.109029	0	0	0.0278726	0	0.029774	0.047731	0.104616	0	0.20527	0.635753	0	0.00713	0	0	0.020898	0	0.47572
Paraprevotellaceae	0	0.200305	0	0	1.06136	0.0478885	0	0.0167236	0.130885	0.00385	0	1.31751	0.0418898	0.622132	0	0.0041	0	0.0578892	0.0149151	0.0863558	0.0405608	0.278204	0	0	0.012084	1.01305	0.240648	0.00519	0.312577	0	0	0	0	0	0.00465	0	0.089322	0	0.0460309	0.00972	0.00318	0	0	0	0.113676	0.501778	0	0	0.0420991
Leuconostocaceae	0	0.498585	0.402111	0.0212896	0	0.0284355	0	0	0.0644657	0	5.03478	0	0	0.0764747	0	0.00205	0.0341369	0	0.0298303	0	0	0.175077	0	0.0156777	0.0193344	0	0.108526	0.0233433	0.0343671	0	0	0	0	0	0.0487771	0	0.154283	0.0229816	0.128329	0.0372747	0.132073	0	0.087955	0.747372	0.0826763	0.05634	0	0.452644	0.00421
Desulfovibrionaceae	0	0	0.0323168	0.0851584	0.334924	0.0119762	0.053877	0	0.0605547	0.0115487	0	0.00396	0.0837795	0.448514	0.370128	1.12827	0.231079	0.0416108	0.00298	0.143924	0.0304206	0.585188	0	0.0339683	0.190931	0.0943704	0.00944	0.0389055	0	0.227273	0.0919192	0.29983	0.0230916	0.431786	0	0.00286	0.00812	0	0	0.319267	0.00477	0.15107	0.00244	0.00178	0.0062	0.0158456	0.0119424	0	0.0378843
Peptostreptococcaceae	0.0162612	0	0.692924	0.521596	0.00459	0.00299	0	0.747784	0.01562	0	0.00776	0.00992	0.0528175	0.138481	0	0	0.0183814	0.0307536	0	0.458351	0.0659112	0	0	0.650623	0.00483	0	0.00944	0.00519	0.00327	0	0.00196	0.0272573	0.0099	0.00704	0.0301999	0.0343328	0	0	0.320817	0.281991	1.60556	0.0671423	0	0.0784831	0.0062	0.565158	0	2.16545	0.0757785
Enterococcaceae	0	0.130634	0.0305174	0.755779	0.0535266	0.0359185	0	0.205461	0.128928	0	1.11453	0	0	0.024802	0	0	0	0.0126642	0.286374	0.00443	0	0.038373	0.0255762	0.0156777	0.0990885	0.102697	0.0849337	0.101154	0.00327	0	0	0	0.00165	0.00704	0.0116136	0	0.0270673	0.252798	0.675115	2.91234	0.103427	0.0482585	0	0.310365	0.117803	0.01232	0	0.211835	0.0147347
Odoribacteraceae	0.00203	0	0	0.212894	0.256934	0.01048	0.0237106	0.00478	0.222695	0.0500395	0	0.115074	0.00729	0.227357	0.0654495	0.149749	0.0367628	0.0651282	0.00597	0.396347	0.00507	0.196653	0	0.00522	0.012084	0.738274	0.0896567	0.0414955	0.17838	0.322482	0	0.177172	0	0.168959	0	0	0.01082	0.0583379	0.0878781	0.698501	0.130474	0.0021	0.00977	0	0.113679	0	0	0	0.0021
Methanobacteriaceae	0	0.145874	0.0107708	0.681268	0.018352	0	0	0	0	0.0500443	0	0	0	0.053739	0	0	0	0	0.703994	1.00527	0.0202804	0.0239831	0	0	0	0	0.0330298	0	0	0	0	0	0	0	0	0	0	0	1.56784	2.53148	0	0	0.00244	0	0	0	0	0	0.00421
Alcaligenaceae	0.052838	0	0	0.01064	0.174348	0	0	0	0.166048	0.00385	0	0.0595262	0.0236768	0.113679	0	0.0923133	0	0.164622	0	0.126212	0.00254	0	0	0	0	0.086043	0.0660595	0	0.0196353	0.356264	0.0547613	0	0.140199	0	0.0394835	0	0.00812	0.00707	0	0.0567194	0	0	0.0342047	0.00178	0.103342	0	0.0238849	0	0.265219
S24-7	0	0	0.0197465	0	0.191167	0	0	0	0	0	0	0.0793682	0	0	0	0.118982	0	0	0	0.0686418	0	0.0839409	0	0	0	0.041632	0	0.0103748	0.314213	1.3145	0	0	0	0	0	0	0	0	0.0962464	0	0	0	0	0	0	2.00711	0.0283633	0	0.01473
Pasteurellaceae	0	0.0566079	0.00539	0.0319344	0.159051	0	0.0431016	0	0	0.0115487	0	0.0277763	0	0.0062	0	0	0.00263	0	0	0.0155	0.00254	0	0.0198926	0	0.0749208	0.0138773	0.179305	0	0.0376401	0	0.00782	0	0	0	0.00232	0.123026	0	0	0	0.0081	0	0	0	0.00713	0.0062	0.00528	0	0	0
Actinomycetaceae	0.0101612	0.0152406	0.00898	0	0.0290587	0.0209524	0	0.00956	0	0	0.106023	0.0337315	0.00729	0.0124013	0	0.057438	0	0.0416098	0.0328133	0.00886	0.0228154	0	0.0198926	0	0.0193344	0	0	0.00778	0.0180018	0.00307	0.00978	0	0.0181452	0.01174	0.0185817	0	0.00812	0.148497	0.0251034	0.0081	0.00318	0	0.0293183	0.01248	0	0.100354	0	0.0434538	0.0210495
Eubacteriaceae	0.00203	0	0.00539	0.138379	0	0.188572	0	0	0	0	0	0	0	0	0	0.0307711	0.00525	0.0144723	0.0328133	0	0.103937	0	0.105147	0	0.00242	0	0	0.0129685	0	0.00307	0.00196	0.0136286	0	0.00235	0	0.254635	0.048721	0.00884	0.051606	0.0129653	0.044551	0.0188856	0.0171024	0	0.00207	0	0.00597	0.00543	0.0189448
Synergistaceae	0	0	0.01078	0.223541	0.00612	0	0	0	0	0	0	0	0	0	0	0.010257	0	0	0	0.0509278	0	0.00719	0	0	0	0	0	0	0	0	0	0	0	0	0	0	0.0243605	0	0.01813	0.657991	0	0	0	0	0	0	0	0	0
Comamonadaceae	0	0	0	0.306038	0	0	0	0	0	0	0	0	0	0	0	0	0	0	0	0	0	0	0	0	0.00483	0	0	0	0	0	0	0	0	0	0	0	0	0	0	1.02102	0	0	0	0	0	0	0	0	0
Micrococcaceae	0	0.0304767	0.0143611	0.0186284	0	0	0.00862	0	0.00195	0.0384956	0.0801675	0.00397	0.00182	0.00413	0	0	0	0.00905	0	0	0	0.0048	0	0.00784	0	0	0.00472	0	0.00982	0	0.0156503	0	0.0560797	0	0	0.220302	0.0189471	0.182087	0	0	0	0	0	0.00178	0	0.107398	0	0.00905	0
Tissierellaceae	0.0101612	0	0	0	0	0.0359294	0.01078	0.00478	0.00586	0.00962	0.00259	0.0515836	0	0	0	0.012307	0	0	0	0.0376438	0.00254	0.00719	0.00568	0	0.00242	0	0	0	0	0.01842	0.00782	0.00341	0	0	0.0116136	0	0.0108269	0.01238	0.00139	0.0081	0.00477	0.01888	0	0.035673	0	0.0140838	0.0194052	0.101385	0
Peptococcaceae	0	0	0	0	0.185049	0	0	0	0	0	0	0	0	0	0	0	0	0	0	0	0	0.0719493	0	0	0	0	0	0	0	0.00921	0	0	0	0	0	0	0	0	0	0.00486	0	0	0	0	0	0	0	0	0
Succinivibrionaceae	0	0	0	0	0	0	0	0	0	0	0	0	0	0	0	0	0	0.6205	0	0	0	0	0	0	0	0	0	0	0	0	0	0	0.108861	0	0	0	0.0433076	0	0	0	0	0	0	0	0	0	0	0	0
Corynebacteriaceae	0	0	0	0.0345932	0.0367054	0.0134694	0	0.0215018	0	0.00192	0.118952	0	0.0163878	0.00207	0	0.00205	0	0.00543	0	0.00664	0	0.0479662	0.00853	0	0	0	0.00944	0.01297	0	0.00307	0	0.0102215	0.0214422	0.0187732	0.0441317	0	0	0	0.00837	0.053482	0	0.00839	0.00489	0	0	0.0088	0	0.01086	0.0357842
Dehalobacteriaceae	0	0	0	0.0266072	0	0	0	0	0	0.0500443	0	0	0	0	0	0.0143599	0	0.17548	0.0268472	0.0553563	0	0.0143899	0	0	0	0.00278	0	0.01037	0	0	0	0	0	0	0	0	0.059548	0	0.0460311	0.082652	0.0541011	0	0	0	0	0.00176	0	0	0.0021
Oxalobacteraceae	0	0	0.0161562	0	0	0.0598641	0	0	0	0	0	0	0	0.0516721	0	0.0143599	0	0.0759796	0	0.0199283	0.00254	0.0119916	0	0	0.00483	0.036081	0	0.00519	0	0.0184275	0.0117346	0	0	0	0	0	0.0162404	0	0.00418	0.00972	0	0	0	0.0107022	0.0165347	0.0158456	0	0	0
Carnobacteriaceae	0	0	0	0	0.00306	0	0.0107754	0	0.00391	0	0.103437	0	0.0127491	0.0206688	0	0	0	0.00905	0.0149151	0	0	0.0215848	0.0227344	0.00523	0	0	0	0.00778	0.00818	0	0.0136903	0.0136286	0.016494	0	0	0	0	0.0689448	0.00976	0	0	0.00629	0.00489	0.0160534	0.0144679	0.0088	0.014928	0.00543	0
Gemellaceae	0	0.00218	0	0	0.0152933	0	0	0	0	0.00962	0.0336169	0	0	0	0	0	0	0.00181	0.0149151	0	0	0	0.0198926	0	0.00967	0	0	0.00519	0	0	0.00587	0	0.0099	0	0.00697	0	0	0.0212138	0	0	0	0	0.00733	0.0374579	0	0	0.0164196	0	0
Bacillaceae	0	0	0	0	0	0	0	0	0	0	0	0	0	0	0	0	0	0.00181	0	0	0	0	0	0	0	0	0	0	0	0	0	0	0	0	0	0	0.00271	0	0.00697	0.00162	0.0350061	0.0902224	0	0	0	0	0	0	0
Cerasicoccaceae	0	0	0	0.026612	0	0	0	0	0	0	0	0	0	0	0	0	0	0	0	0.00886	0	0	0	0	0	0	0	0	0	0	0	0	0	0	0	0	0	0	0	0.063206	0	0	0	0	0	0	0	0	0
Bradyrhizobiaceae	0	0	0	0	0	0	0	0	0	0	0	0	0	0	0	0	0	0	0	0	0	0	0	0	0	0	0	0	0	0	0	0	0	0	0	0	0	0	0	0	0	0	0	0	0	0	0	0	0
Rhizobiaceae	0	0	0	0	0	0	0	0	0	0	0	0	0	0	0	0	0	0	0	0	0	0	0	0	0	0	0	0	0	0	0	0	0	0	0	0	0	0	0	0	0	0	0	0	0	0	0	0	0
Rhodobacteraceae	0	0	0	0	0	0	0	0	0	0	0	0	0	0	0	0	0	0	0	0	0	0	0	0	0	0	0	0	0	0	0	0	0	0	0	0	0	0	0	0	0	0	0	0	0	0	0	0	0
Staphylococcaceae	0	0	0	0.00266	0	0	0	0	0	0	0	0	0	0	0	0	0	0	0	0	0	0	0	0	0	0	0	0.0129685	0	0	0	0	0	0	0	0	0	0.00177	0.00279	0.00972	0.00477	0	0	0	0	0	0	0.00543	0
Pseudoalteromonadaceae	0	0	0	0	0	0	0	0	0	0	0	0	0	0	0	0	0	0	0	0	0	0	0	0	0	0	0	0	0	0	0	0	0	0.0469329	0	0	0	0	0	0	0	0	0	0	0	0	0	0	0
Rhodospirillaceae	0	0	0	0	0	0	0	0	0	0	0	0	0	0	0	0	0	0	0	0	0	0	0	0	0	0	0	0	0	0	0	0	0	0	0	0	0	0	0	0	0	0	0	0	0	0	0	0	0
Aerococcaceae	0	0	0	0	0	0	0	0	0	0	0.0103437	0	0	0	0	0	0	0	0	0	0	0.0024	0	0	0	0	0	0.00519	0	0	0	0	0	0	0	0	0	0	0	0	0	0	0	0.00357	0	0	0	0	0
Rs-045	0	0	0	0	0	0	0	0	0	0	0	0	0	0	0	0	0	0	0	0	0	0	0	0	0	0	0	0	0	0	0	0	0	0	0	0	0	0	0	0	0.00318	0	0	0	0	0	0	0	0
Dietziaceae	0	0	0	0	0	0	0	0	0	0	0	0	0	0	0	0	0	0	0	0	0	0	0	0	0	0	0	0	0	0	0	0	0	0	0	0	0	0	0	0	0	0	0	0	0	0	0	0	0
mitochondria	0	0	0	0	0	0	0	0	0	0	0	0	0	0	0	0	0	0	0	0	0	0	0	0	0	0	0	0	0	0	0	0	0	0	0	0	0	0	0	0	0	0	0	0	0	0	0	0	0
Victivallaceae	0	0	0	0	0	0	0	0	0	0	0	0	0	0	0	0	0	0	0	0	0	0	0	0	0	0	0	0	0	0	0	0	0	0	0	0	0	0.00884	0	0	0	0	0	0	0	0	0	0	0
Leptotrichiaceae	0	0	0	0	0	0	0	0	0	0	0	0	0	0	0	0	0	0	0	0	0	0	0	0	0	0	0	0	0	0	0	0	0	0	0	0	0	0	0	0	0	0	0	0	0	0	0	0	0
F16	0	0	0	0	0	0.00449	0	0	0	0	0	0	0	0	0	0	0	0	0	0	0	0	0	0	0	0	0	0	0	0	0	0	0	0	0	0	0	0	0	0	0	0	0	0	0	0	0.00299	0	0
Sphingomonadaceae	0	0	0	0	0	0	0	0	0	0	0	0	0	0	0	0	0	0	0	0	0	0	0	0	0	0	0	0	0	0	0	0	0	0.00704	0	0	0	0	0	0	0	0	0	0	0	0	0	0	0
EtOH8	0	0	0	0	0	0	0	0	0	0	0	0	0	0	0	0	0	0	0	0	0	0	0	0	0	0	0	0	0	0	0	0	0	0	0	0	0	0	0	0.00324	0	0	0	0	0	0	0	0	0
[truncated: 25 more columns]

## Sheet: Supplementary File S1.4
Supplementary File S1.4: A number of KO IDs involved in Glycolysis / Gluconeogenesis, Propanoate metabolism and C5-Branched dibasic acid metabolism between tPB and tCMH groups
				Treatment CMH (tCMH)																	Treatment placebo (tPB)
KOs	Names	EC numbers	Sub-categories	MOS5g_1065_D21	MOS5g_961_D21	MOS5g_864_D21	MOS5g_862_D21	MOS5g_764_D21	MOS5g_761_D21	MOS5g_666_D21	MOS5g_662_D21	MOS5g_565_D21	MOS5g_465_D21	MOS5g_464_D21	MOS5g_366_D21	MOS5g_365_D21	MOS5g_266_D21	MOS5g_261_D21	MOS5g_166_D21	MOS5g_164_D21	Control_1063_D21	Control_1062_D21	Control_966_D21	Control_963_D21	Control_865_D21	Control_863_D21	Control_766_D21	Control_765_D21	Control_665_D21	Control_661_D21	Control_566_D21	Control_564_D21	Control_466_D21	Control_461_D21	Control_364_D21	Control_361_D21	Control_265_D21	Control_263_D21	Control_163_D21	Control_162_D21	Median Change	P-value
K00052	3-isopropylmalate dehydrogenase	EC:1.1.1.85	C5-Branched dibasic acid metabolism	0.124475	0.138888	0.118142	0.176999	0.116554	0.158326	0.131613	0.134618	0.126961	0.130238	0.166456	0.147425	0.124237	0.121277	0.14359	0.151301	0.147887	0.130658	0.0768488	0.10436	0.12062	0.125373	0.1326	0.150029	0.136256	0.0360782	0.150198	0.122229	0.106323	0.128394	0.131983	0.127183	0.123528	0.117733	0.123465	0.132495	0.118749	0.0101681	0.025868
K01703	3-isopropylmalate/(R)-2-methylmalate dehydratase large subunit	EC:4.2.1.33, 4.2.1.35	C5-Branched dibasic acid metabolism	0.166938	0.18063	0.165925	0.200593	0.15468	0.187201	0.161183	0.168469	0.166791	0.171884	0.220971	0.182753	0.168682	0.159853	0.195849	0.175253	0.193131	0.157892	0.148942	0.149997	0.165473	0.164021	0.184203	0.194724	0.187873	0.0443527	0.188271	0.162953	0.1811	0.16016	0.17822	0.165585	0.186348	0.172234	0.170027	0.16008	0.169475	0.00435448	0.197757
K01704	3-isopropylmalate/(R)-2-methylmalate dehydratase small subunit	EC:4.2.1.33, 4.2.1.35	C5-Branched dibasic acid metabolism	0.166938	0.18063	0.165925	0.200593	0.15468	0.187201	0.161183	0.168469	0.166791	0.171884	0.220971	0.182753	0.168682	0.159853	0.195849	0.175253	0.193131	0.157892	0.148942	0.149997	0.165473	0.164021	0.184203	0.194724	0.187873	0.0443527	0.188271	0.162953	0.1811	0.16016	0.17822	0.165585	0.186348	0.172234	0.170027	0.16008	0.169475	0.00435448	0.197757
K00001	alcohol dehydrogenase	EC:1.1.1.1	Glycolysis / Gluconeogenesis	0.145953	0.170061	0.144294	0.241896	0.115205	0.206765	0.134934	0.136438	0.119383	0.148112	0.229189	0.154247	0.126933	0.144129	0.199288	0.271102	0.169048	0.160519	0.222269	0.104263	0.20823	0.179761	0.181662	0.17031	0.152242	0.210652	0.154691	0.111436	0.14868	0.140313	0.141487	0.183249	0.152888	0.140219	0.1766	0.109875	0.127324	-0.00567743	0.940019
K00016	L-lactate dehydrogenase	EC:1.1.1.27	Glycolysis / Gluconeogenesis	0.0922687	0.138976	0.0894182	0.189681	0.0771219	0.168722	0.10931	0.110214	0.0848371	0.101553	0.164722	0.110743	0.078827	0.101208	0.145425	0.197118	0.128622	0.121505	0.0784146	0.0978393	0.114628	0.105601	0.11939	0.171229	0.135053	0.0881961	0.125428	0.0730651	0.107966	0.101335	0.110646	0.133835	0.0726823	0.0620653	0.136587	0.0935807	0.0934244	0.00343031	0.311276
K00121	S-(hydroxymethyl)glutathione dehydrogenase / alcohol dehydrogenase	EC:1.1.1.284, 1.1.1.1	Glycolysis / Gluconeogenesis	0.145953	0.170061	0.144294	0.241896	0.115205	0.206765	0.134934	0.136438	0.119383	0.148112	0.229189	0.154247	0.126933	0.144129	0.199288	0.271102	0.169048	0.160519	0.222269	0.104263	0.20823	0.179761	0.181662	0.17031	0.152242	0.210652	0.154691	0.111436	0.14868	0.140313	0.141487	0.183249	0.152888	0.140219	0.1766	0.109875	0.127324	-0.00567743	0.940019
K00128	aldehyde dehydrogenase (NAD+)	EC:1.2.1.3	Glycolysis / Gluconeogenesis	0.0421424	0.0592373	0.0416616	0.0248227	0.0357874	0.0526553	0.05246	0.0499284	0.0428786	0.038179	0.0184951	0.0378182	0.0281564	0.0514205	0.0236983	0.0395286	0.03473	0.0723668	0.043003	0.0579526	0.042849	0.0348522	0.0440262	0.0682121	0.0489148	0.101114	0.036469	0.037044	0.0333967	0.0423855	0.0420943	0.0600448	0.0270038	0.0367266	0.0451164	0.0579604	0.0384627	-0.00339745	0.149295
K00134	glyceraldehyde 3-phosphate dehydrogenase (phosphorylating)	EC:1.2.1.12	Glycolysis / Gluconeogenesis	0.112079	0.117961	0.114928	0.135596	0.105567	0.0836339	0.0966037	0.0975354	0.0992591	0.111668	0.0990466	0.0868883	0.111237	0.108055	0.0785275	0.103035	0.0953633	0.121752	0.0820379	0.124602	0.106824	0.119592	0.102123	0.102373	0.100027	0.0828481	0.0869216	0.0934975	0.108291	0.0993665	0.0959302	0.0951416	0.114922	0.108951	0.103972	0.0935552	0.106098	0.000786525	0.844871
K00149	aldehyde dehydrogenase family 9 member A1	EC:1.2.1.47, 1.2.1.3	Glycolysis / Gluconeogenesis	0.0421424	0.0592373	0.0416616	0.0248227	0.0357874	0.0526553	0.05246	0.0499284	0.0428786	0.038179	0.0184951	0.0378182	0.0281564	0.0514205	0.0236983	0.0395286	0.03473	0.0723668	0.043003	0.0579526	0.042849	0.0348522	0.0440262	0.0682121	0.0489148	0.101114	0.036469	0.037044	0.0333967	0.0423855	0.0420943	0.0600448	0.0270038	0.0367266	0.0451164	0.0579604	0.0384627	-0.00339745	0.149295
K00150	glyceraldehyde-3-phosphate dehydrogenase (NAD(P))	EC:1.2.1.59	Glycolysis / Gluconeogenesis	0.112117	0.118171	0.115378	0.13563	0.105926	0.0836339	0.0989123	0.0975354	0.0992797	0.111691	0.0990741	0.0869031	0.111305	0.108079	0.0785446	0.103251	0.0953961	0.122687	0.0822146	0.124614	0.106859	0.120374	0.102184	0.102523	0.100083	0.0829996	0.0869462	0.0938849	0.108413	0.0996537	0.0959754	0.0955931	0.114922	0.109119	0.104011	0.0936744	0.106133	0.000898082	0.868506
K00161	pyruvate dehydrogenase E1 component alpha subunit	EC:1.2.4.1	Glycolysis / Gluconeogenesis	0.190939	0.209285	0.194155	0.238403	0.170386	0.216714	0.170102	0.186619	0.170327	0.19653	0.276802	0.191415	0.172978	0.172653	0.244908	0.234638	0.231034	0.176408	0.206803	0.159348	0.213398	0.226363	0.226378	0.208348	0.203069	0.125535	0.195557	0.176852	0.220203	0.178607	0.199679	0.198025	0.218022	0.19564	0.189049	0.169307	0.193728	-0.00267733	0.684305
K00162	pyruvate dehydrogenase E1 component beta subunit	EC:1.2.4.1	Glycolysis / Gluconeogenesis	0.190939	0.209285	0.194155	0.238403	0.170386	0.216714	0.170102	0.186619	0.170327	0.19653	0.276802	0.191415	0.172978	0.172653	0.244908	0.234638	0.231034	0.176408	0.206803	0.159348	0.213398	0.226363	0.226378	0.208348	0.203069	0.125535	0.195557	0.176852	0.220203	0.178607	0.199679	0.198025	0.218022	0.19564	0.189049	0.169307	0.193728	-0.00267733	0.684305
K00163	pyruvate dehydrogenase E1 component	EC:1.2.4.1	Glycolysis / Gluconeogenesis	0.190939	0.209285	0.194155	0.238403	0.170386	0.216714	0.170102	0.186619	0.170327	0.19653	0.276802	0.191415	0.172978	0.172653	0.244908	0.234638	0.231034	0.176408	0.206803	0.159348	0.213398	0.226363	0.226378	0.208348	0.203069	0.125535	0.195557	0.176852	0.220203	0.178607	0.199679	0.198025	0.218022	0.19564	0.189049	0.169307	0.193728	-0.00267733	0.684305
K00169	pyruvate ferredoxin oxidoreductase alpha subunit	EC:1.2.7.1	Glycolysis / Gluconeogenesis	0.103256	0.121367	0.0960679	0.124317	0.103865	0.177892	0.112071	0.113463	0.109105	0.119097	0.151071	0.125157	0.113381	0.120223	0.142579	0.154683	0.132436	0.138558	0.131559	0.106933	0.119979	0.124674	0.115162	0.125199	0.0863024	0.231764	0.121447	0.0846005	0.0745554	0.105036	0.103667	0.103653	0.105828	0.117004	0.110717	0.113233	0.0888887	0.00824783	0.124813
K00170	pyruvate ferredoxin oxidoreductase beta subunit	EC:1.2.7.1	Glycolysis / Gluconeogenesis	0.103256	0.121367	0.0960679	0.124317	0.103865	0.177892	0.112071	0.113463	0.109105	0.119097	0.151071	0.125157	0.113381	0.120223	0.142579	0.154683	0.132436	0.138558	0.131559	0.106933	0.119979	0.124674	0.115162	0.125199	0.0863024	0.231764	0.121447	0.0846005	0.0745554	0.105036	0.103667	0.103653	0.105828	0.117004	0.110717	0.113233	0.0888887	0.00824783	0.124813
K00171	pyruvate ferredoxin oxidoreductase delta subunit	EC:1.2.7.1	Glycolysis / Gluconeogenesis	0.103256	0.121367	0.0960679	0.124317	0.103865	0.177892	0.112071	0.113463	0.109105	0.119097	0.151071	0.125157	0.113381	0.120223	0.142579	0.154683	0.132436	0.138558	0.131559	0.106933	0.119979	0.124674	0.115162	0.125199	0.0863024	0.231764	0.121447	0.0846005	0.0745554	0.105036	0.103667	0.103653	0.105828	0.117004	0.110717	0.113233	0.0888887	0.00824783	0.124813
K00172	pyruvate ferredoxin oxidoreductase gamma subunit	EC:1.2.7.1	Glycolysis / Gluconeogenesis	0.103256	0.121367	0.0960679	0.124317	0.103865	0.177892	0.112071	0.113463	0.109105	0.119097	0.151071	0.125157	0.113381	0.120223	0.142579	0.154683	0.132436	0.138558	0.131559	0.106933	0.119979	0.124674	0.115162	0.125199	0.0863024	0.231764	0.121447	0.0846005	0.0745554	0.105036	0.103667	0.103653	0.105828	0.117004	0.110717	0.113233	0.0888887	0.00824783	0.124813
K00174	2-oxoglutarate/2-oxoacid ferredoxin oxidoreductase subunit alpha	EC:1.2.7.3, 1.2.7.11	Glycolysis / Gluconeogenesis	0.0820987	0.00760219	0.0693342	0.0415527	0.0834295	0.0614514	0.0131564	0.0126081	0.115237	0.0656117	0.011415	0.0725125	0.198844	0.0218559	0.0908346	0.00700709	0.0400699	0.0431881	0.196561	0.154013	0.0214368	0.0209198	0.0432604	0.00699517	0.00899615	0.0100523	0.0205898	0.0828401	0.0540877	0.032661	0.0351903	0.00927017	0.0711651	0.0822505	0.0574109	0.0862556	0.118418	0.0182272	0.868506
K00175	2-oxoglutarate/2-oxoacid ferredoxin oxidoreductase subunit beta	EC:1.2.7.3, 1.2.7.11	Glycolysis / Gluconeogenesis	0.0820987	0.00760219	0.0693342	0.0415527	0.0834295	0.0614514	0.0131564	0.0126081	0.115237	0.0656117	0.011415	0.0725125	0.198844	0.0218559	0.0908346	0.00700709	0.0400699	0.0431881	0.196561	0.154013	0.0214368	0.0209198	0.0432604	0.00699517	0.00899615	0.0100523	0.0205898	0.0828401	0.0540877	0.032661	0.0351903	0.00927017	0.0711651	0.0822505	0.0574109	0.0862556	0.118418	0.0182272	0.868506
K00382	dihydrolipoamide dehydrogenase	EC:1.8.1.4	Glycolysis / Gluconeogenesis	0.0889275	0.147044	0.11484	0.0970948	0.112454	0.0775194	0.0793616	0.083878	0.116627	0.0997249	0.0699673	0.0890534	0.117513	0.161108	0.0833923	0.134504	0.0802919	0.0516843	0.239878	0.158437	0.0792486	0.0668386	0.0929439	0.133428	0.13778	0.0682656	0.0808344	0.116313	0.175697	0.0881933	0.0814181	0.129692	0.192106	0.236722	0.103646	0.116491	0.163321	-0.0193073	0.341287
K00627	pyruvate dehydrogenase E2 component (dihydrolipoamide acetyltransferase)	EC:2.3.1.12	Glycolysis / Gluconeogenesis	0.00323189	0.000991218	0.00712061	0.00121565	0.0144271	0.00075854	0.00880713	0.00383088	0.00394341	0.00303537	0.00693567	0.00174985	0.00336247	0.0162691	0.00685372	0.00374256	0.00273477	0.000313985	0.0429403	0.0145109	0.00286411	0.000817797	0.0022529	0.00101697	0.00095018	0.00207172	0.00258737	0.0126912	0.015828	0.00141482	0.00268164	0.0012225	0.0240469	0.029885	0.00117963	0.0080481	0.00203437	0.00132243	0.536593
K00844	hexokinase	EC:2.7.1.1	Glycolysis / Gluconeogenesis	0.27889	0.211281	0.24996	0.179065	0.29137	0.231234	0.280407	0.279588	0.284556	0.274037	0.194098	0.285154	0.229801	0.301094	0.223538	0.207898	0.237842	0.231909	0.264443	0.234362	0.257936	0.268294	0.243154	0.170815	0.212302	0.102992	0.275649	0.321874	0.186672	0.307212	0.26188	0.212578	0.267909	0.286517	0.214823	0.250591	0.269764	-0.00430408	0.706589
K00845	glucokinase	EC:2.7.1.2	Glycolysis / Gluconeogenesis	0.171376	0.140493	0.163476	0.148021	0.18056	0.169192	0.180904	0.181465	0.186065	0.173065	0.180102	0.196383	0.134845	0.206421	0.176511	0.17104	0.174908	0.157924	0.180044	0.135071	0.177503	0.19126	0.169413	0.130255	0.131341	0.048278	0.18321	0.210479	0.107762	0.198884	0.176119	0.13352	0.198565	0.199719	0.138846	0.159127	0.203501	0.00214167	0.597976
K00850	6-phosphofructokinase 1	EC:2.7.1.11	Glycolysis / Gluconeogenesis	0.443939	0.349863	0.417596	0.274484	0.443936	0.306484	0.476194	0.487504	0.420606	0.41963	0.283492	0.436803	0.294464	0.459927	0.31047	0.308986	0.40012	0.368704	0.306108	0.328608	0.447012	0.445497	0.43235	0.237092	0.350022	0.308425	0.411595	0.507858	0.271319	0.526705	0.442406	0.380823	0.353268	0.33963	0.330293	0.475813	0.380939	0.0428321	0.96399
K00873	pyruvate kinase	EC:2.7.1.40	Glycolysis / Gluconeogenesis	0.141443	0.14646	0.133338	0.203782	0.136757	0.159011	0.149875	0.149128	0.140344	0.148244	0.178793	0.159518	0.131094	0.131485	0.153268	0.185921	0.153356	0.149042	0.0824333	0.11312	0.145904	0.163438	0.144579	0.153786	0.147595	0.0827132	0.158243	0.141103	0.125601	0.155725	0.143537	0.142909	0.13877	0.13183	0.13595	0.137376	0.1335	0.00712164	0.0694275
K00895	diphosphate-dependent phosphofructokinase	EC:2.7.1.90	Glycolysis / Gluconeogenesis	0.0616703	0.0407357	0.0547608	0.0194916	0.0592035	0.0362154	0.0468396	0.0482136	0.0645099	0.0541517	0.0219836	0.0559957	0.065029	0.0529065	0.0346603	0.0333668	0.04119	0.0679355	0.05686	0.0501382	0.0548227	0.0408916	0.0502887	0.0359896	0.0307308	0.0110427	0.0418078	0.0646459	0.0270747	0.0578929	0.0438801	0.0403261	0.059085	0.0757914	0.0307465	0.0571634	0.0438275	0.00120445	0.916101
K00927	phosphoglycerate kinase	EC:2.7.2.3	Glycolysis / Gluconeogenesis	0.110148	0.141596	0.10471	0.197388	0.110377	0.162454	0.113281	0.114744	0.113582	0.121852	0.177437	0.126193	0.114494	0.112541	0.144731	0.188763	0.126722	0.131799	0.0825196	0.127305	0.136154	0.140239	0.117726	0.153325	0.125568	0.0893868	0.129316	0.0928518	0.115916	0.111917	0.114348	0.128301	0.118321	0.115236	0.130701	0.0981255	0.110137	0.00382927	0.389565
K01006	pyruvate, orthophosphate dikinase	EC:2.7.9.1	Glycolysis / Gluconeogenesis	0.0968363	0.108977	0.0844108	0.122258	0.103751	0.151307	0.10087	0.1035	0.102589	0.114178	0.159974	0.124184	0.0808712	0.0992955	0.137427	0.15252	0.113663	0.117797	0.0765257	0.0755986	0.125006	0.135943	0.106565	0.113632	0.0796304	0.0792278	0.118064	0.0895354	0.069935	0.102559	0.098474	0.0944112	0.112178	0.107941	0.0980823	0.0811923	0.0911206	0.0106989	0.032996
K01007	pyruvate, water dikinase	EC:2.7.9.2	Glycolysis / Gluconeogenesis	0.0076713	0.00178305	0.0131952	0.00260332	0.00519656	0.000549455	0.00698568	0.00503563	0.0081431	0.00184195	0.000591733	0.00116493	0.0097138	0.00752915	0.00481582	0.00743201	0.0047901	0.00926762	0.000327363	0.0343872	0.00941919	0.00209286	0.00356323	0.00664763	0.00360902	0.00687591	0.00168595	0.00236018	0.00459742	0.00204479	0.00773644	0.00615306	0.00522801	0.00841566	0.00733705	0.00721965	0.00779788	-0.00136471	0.597976
K01085	glucose-1-phosphatase	EC:3.1.3.10	Glycolysis / Gluconeogenesis	0	0	0	0	0	0	0	0.000976722	0	0	0	0	0	0	0	0	0	0	0	0	0	0	0	0	0	0	0	0	0	0	0	0	0	0	0	0	0	0	0.302813
K01086	fructose-1,6-bisphosphatase I / sedoheptulose-1,7-bisphosphatase	EC:3.1.3.11, 3.1.3.37	Glycolysis / Gluconeogenesis	0.096268	0.0847435	0.101565	0.105245	0.094911	0.130476	0.103682	0.102816	0.0969422	0.102236	0.134496	0.123942	0.122397	0.0810195	0.141497	0.143441	0.128134	0.098522	0.0340913	0.0994957	0.106558	0.0973398	0.106418	0.0959148	0.07798	0.150912	0.111575	0.0943576	0.0684472	0.0984224	0.105339	0.0962982	0.0880218	0.0838816	0.102714	0.109515	0.0924006	0.0058006	0.0603113
K01222	6-phospho-beta-glucosidase	EC:3.2.1.86	Glycolysis / Gluconeogenesis	0.130702	0.0923206	0.124778	0.0637663	0.123143	0.0787812	0.137895	0.145564	0.10766	0.103898	0.021385	0.103522	0.0846901	0.11994	0.0677209	0.0519187	0.0913465	0.1191	0.0576534	0.0713853	0.140716	0.103442	0.101197	0.066633	0.100791	0.113775	0.10736	0.142756	0.0522406	0.150305	0.116621	0.132337	0.0460872	0.0531427	0.0999217	0.158783	0.0710763	0.00120287	0.916101
K01223	6-phospho-beta-glucosidase	EC:3.2.1.86	Glycolysis / Gluconeogenesis	0.130702	0.0923206	0.124778	0.0637663	0.123143	0.0787812	0.137895	0.145564	0.10766	0.103898	0.021385	0.103522	0.0846901	0.11994	0.0677209	0.0519187	0.0913465	0.1191	0.0576534	0.0713853	0.140716	0.103442	0.101197	0.066633	0.100791	0.113775	0.10736	0.142756	0.0522406	0.150305	0.116621	0.132337	0.0460872	0.0531427	0.0999217	0.158783	0.0710763	0.00120287	0.916101
K01568	pyruvate decarboxylase	EC:4.1.1.1	Glycolysis / Gluconeogenesis	0.190939	0.209285	0.194155	0.238403	0.170386	0.216714	0.170102	0.186619	0.170327	0.19653	0.276802	0.191415	0.172978	0.172653	0.244908	0.234638	0.231034	0.176408	0.206803	0.159348	0.213398	0.226363	0.226378	0.208348	0.203069	0.125535	0.195557	0.176852	0.220203	0.178607	0.199679	0.198025	0.218022	0.19564	0.189049	0.169307	0.193728	-0.00267733	0.684305
K01596	phosphoenolpyruvate carboxykinase (GTP)	EC:4.1.1.32	Glycolysis / Gluconeogenesis	0.0296449	0.0262593	0.034593	0.0122935	0.027957	0.0131407	0.0387518	0.0331816	0.0333611	0.0264212	0.00895169	0.0264833	0.0207756	0.0556042	0.00405929	0.0108404	0.019185	0.029312	0.0430951	0.0554642	0.0284141	0.02317	0.0206082	0.0228613	0.0302182	0.0477789	0.030419	0.0328352	0.0243113	0.0350861	0.0332494	0.0313492	0.0379062	0.0444165	0.0297898	0.0336904	0.027561	-0.0044629	0.032996
K01610	phosphoenolpyruvate carboxykinase (ATP)	EC:4.1.1.49	Glycolysis / Gluconeogenesis	0.0860459	0.0863499	0.0774724	0.103703	0.0846829	0.13451	0.086917	0.0928608	0.0923147	0.101791	0.141589	0.118747	0.101944	0.066849	0.134063	0.140219	0.11455	0.112366	0.033311	0.0652945	0.0968695	0.10051	0.101838	0.109152	0.0766867	0.0605479	0.11446	0.0806406	0.0660759	0.090366	0.0943755	0.0857523	0.0769733	0.0715378	0.0958527	0.0706269	0.0797128	0.0185942	0.015433
K01622	fructose 1,6-bisphosphate aldolase/phosphatase	EC:4.1.2.13, 3.1.3.11	Glycolysis / Gluconeogenesis	0.220272	0.21711	0.211606	0.245983	0.223201	0.231819	0.210842	0.218223	0.218148	0.222755	0.228892	0.22734	0.216234	0.209518	0.228708	0.222504	0.224916	0.219161	0.164648	0.221766	0.22264	0.231585	0.224122	0.19604	0.200662	0.294678	0.212338	0.221487	0.203502	0.217885	0.216065	0.208648	0.213767	0.197332	0.207012	0.221419	0.226187	0.00552819	0.0647406
K01623	fructose-bisphosphate aldolase, class I	EC:4.1.2.13	Glycolysis / Gluconeogenesis	0.155406	0.170695	0.147226	0.213388	0.160136	0.193773	0.151972	0.153564	0.160792	0.163454	0.1832	0.169731	0.159246	0.156413	0.175889	0.194461	0.161542	0.165673	0.134562	0.168502	0.169238	0.168619	0.159844	0.172731	0.157299	0.168889	0.164158	0.1509	0.152726	0.15191	0.15418	0.161915	0.160693	0.155628	0.157222	0.153817	0.179254	0.00127376	0.243904
K01624	fructose-bisphosphate aldolase, class II	EC:4.1.2.13	Glycolysis / Gluconeogenesis	0.154821	0.170677	0.145959	0.213344	0.157894	0.193612	0.151937	0.153317	0.158118	0.163337	0.182359	0.169458	0.158531	0.156293	0.171709	0.194179	0.160539	0.165484	0.134454	0.165545	0.169011	0.167669	0.158584	0.172731	0.157196	0.168847	0.164143	0.147949	0.150154	0.150772	0.153004	0.161894	0.159345	0.154466	0.15672	0.152114	0.167146	0.00157456	0.208662
K01689	enolase	EC:4.2.1.11	Glycolysis / Gluconeogenesis	0.113811	0.148948	0.134809	0.204679	0.113864	0.165731	0.120172	0.119941	0.117027	0.126388	0.227687	0.131126	0.105447	0.129277	0.187339	0.184803	0.16359	0.130435	0.13221	0.122401	0.15085	0.160446	0.147597	0.16143	0.131355	0.0910972	0.130558	0.109643	0.135004	0.116386	0.137076	0.137642	0.168585	0.145674	0.140962	0.114544	0.14272	-0.00491428	0.844871
K01785	aldose 1-epimerase	EC:5.1.3.3	Glycolysis / Gluconeogenesis	0.115624	0.0919406	0.113487	0.108557	0.131782	0.143155	0.121178	0.118684	0.130758	0.124618	0.150878	0.14525	0.150088	0.101899	0.162676	0.134341	0.138024	0.127721	0.075786	0.105423	0.113069	0.109291	0.122714	0.106984	0.0871887	0.0752716	0.130078	0.13985	0.0951323	0.120552	0.125224	0.103148	0.120092	0.121835	0.109122	0.134613	0.139297	0.0141773	0.0357082
K01792	glucose-6-phosphate 1-epimerase	EC:5.1.3.15	Glycolysis / Gluconeogenesis	0.113651	0.128984	0.114114	0.200163	0.102943	0.155233	0.113313	0.109929	0.116723	0.123648	0.179034	0.130601	0.124755	0.113544	0.15241	0.189302	0.135028	0.131631	0.100089	0.127088	0.129497	0.1387	0.122678	0.152555	0.124879	0.0841077	0.129378	0.1036	0.114558	0.115274	0.119872	0.126399	0.127523	0.121128	0.126493	0.104953	0.128466	-0.000883847	0.459874
K01803	triosephosphate isomerase (TIM)	EC:5.3.1.1	Glycolysis / Gluconeogenesis	0.125493	0.151326	0.121938	0.208432	0.116285	0.172952	0.117819	0.11772	0.125677	0.137931	0.181449	0.141594	0.134902	0.117243	0.153178	0.216023	0.136436	0.136479	0.136056	0.130274	0.154349	0.144979	0.13998	0.156996	0.13095	0.0897585	0.133722	0.104405	0.119143	0.120704	0.121838	0.142281	0.134244	0.131459	0.133826	0.111014	0.123368	0.00384525	0.283017
K01810	glucose-6-phosphate isomerase	EC:5.3.1.9	Glycolysis / Gluconeogenesis	0.139331	0.153576	0.136998	0.20772	0.129713	0.168385	0.145588	0.142557	0.146656	0.148076	0.181402	0.155442	0.138216	0.143804	0.161531	0.199459	0.154964	0.149836	0.100842	0.143955	0.149438	0.162839	0.144347	0.168914	0.154048	0.0899636	0.156638	0.140083	0.13805	0.151543	0.14915	0.15619	0.140198	0.135959	0.144552	0.141247	0.165737	0.00122444	0.423888
K01834	2,3-bisphosphoglycerate-dependent phosphoglycerate mutase	EC:5.4.2.11	Glycolysis / Gluconeogenesis	0.169921	0.181368	0.178987	0.221811	0.17875	0.178626	0.171953	0.180676	0.177172	0.182171	0.224705	0.185846	0.156973	0.161474	0.199087	0.209095	0.19625	0.172291	0.0838188	0.170463	0.183377	0.201485	0.189796	0.173286	0.173455	0.0931627	0.177437	0.17821	0.169154	0.189625	0.191953	0.172337	0.176505	0.15509	0.189432	0.159394	0.191366	0.00569578	0.140767
K01835	phosphoglucomutase	EC:5.4.2.2	Glycolysis / Gluconeogenesis	0.102672	0.131405	0.0934049	0.165458	0.0951293	0.152256	0.103524	0.10697	0.110062	0.110195	0.120693	0.127399	0.124213	0.0771766	0.118476	0.185025	0.105625	0.124661	0.0729978	0.112403	0.116309	0.0796939	0.106982	0.163852	0.141439	0.10785	0.130971	0.0911904	0.116337	0.104331	0.102422	0.135447	0.0775991	0.0912724	0.112451	0.103705	0.108757	0.00189121	0.406516
K01837	bisphosphoglycerate/phosphoglycerate mutase	EC:5.4.2.4, 5.4.2.11	Glycolysis / Gluconeogenesis	0.169921	0.181368	0.178987	0.221811	0.17875	0.178626	0.171953	0.180676	0.177172	0.182171	0.224705	0.185846	0.156973	0.161474	0.199087	0.209095	0.19625	0.172291	0.0838188	0.170463	0.183377	0.201485	0.189796	0.173286	0.173455	0.0931627	0.177437	0.17821	0.169154	0.189625	0.191953	0.172337	0.176505	0.15509	0.189432	0.159394	0.191366	0.00569578	0.140767
K01895	acetyl-CoA synthetase	EC:6.2.1.1	Glycolysis / Gluconeogenesis	0.00340059	0.000932828	0.0052807	0.000242269	0.011749	0.00125451	0.00632659	0.00343563	0.0104248	0.00354383	0.00105101	0.00793265	0.00916825	0.000808948	0.00873081	0.000236975	0.00341664	0.000564666	0.000880718	0.00912723	0.00222637	0.00140696	0.00265011	0.00019593	0.000511208	0.00154863	0.000123062	0.0123769	0.00799261	0.0023911	0.0044173	0.000587153	0.00520872	0.0104321	0.00184831	0.0101623	0.0105645	0.00112689	0.684305
K01905	acetate---CoA ligase (ADP-forming) subunit alpha	EC:6.2.1.13	Glycolysis / Gluconeogenesis	0.000416036	0.000843105	0.00126368	0.000120418	0.00240225	0.000593217	0.00625156	0.00411972	0.000260414	0.000552584	0.000323389	0.000122796	0.000675041	0.000369547	0.00111003	0.000335033	0.00181224	0.000290352	0.000993249	0.000126045	0.00159039	0.000167077	9.99704e-05	0.000247245	0.000361179	0.00152798	0.000104603	0.000318516	0.000617893	0.000725684	0.000526456	0.000451461	0.000446461	0.000763189	0.00105432	0.000557979	0.000391853	0.000144256	0.219985
K02446	fructose-1,6-bisphosphatase II	EC:3.1.3.11	Glycolysis / Gluconeogenesis	0.096268	0.0847435	0.101565	0.105245	0.094911	0.130476	0.103682	0.102816	0.0969422	0.102236	0.134496	0.123942	0.122397	0.0810195	0.141497	0.143441	0.128134	0.098522	0.0340913	0.0994957	0.106558	0.0973398	0.106418	0.0959148	0.07798	0.150912	0.111575	0.0943576	0.0684472	0.0984224	0.105339	0.0962982	0.0880218	0.0838816	0.102714	0.109515	0.0924006	0.0058006	0.0603113
K02777	sugar PTS system EIIA component	EC:2.7.1.-	Glycolysis / Gluconeogenesis	0.2783	0.220579	0.241047	0.109008	0.272862	0.149486	0.3047	0.325875	0.240293	0.232448	0.0375441	0.245865	0.155327	0.278885	0.0910811	0.133366	0.186054	0.256326	0.164296	0.171087	0.276439	0.218349	0.23999	0.159915	0.253666	0.500099	0.252676	0.309244	0.154712	0.3423	0.248377	0.244597	0.13892	0.154632	0.177561	0.265122	0.177769	-0.00984502	0.478473
K02779	glucose PTS system EIICB or EIICBA component	EC:2.7.1.199	Glycolysis / Gluconeogenesis	0.2783	0.220579	0.241047	0.109008	0.272862	0.149486	0.3047	0.325875	0.240293	0.232448	0.0375441	0.245865	0.155327	0.278885	0.0910811	0.133366	0.186054	0.256326	0.164296	0.171087	0.276439	0.218349	0.23999	0.159915	0.253666	0.500099	0.252676	0.309244	0.154712	0.3423	0.248377	0.244597	0.13892	0.154632	0.177561	0.265122	0.177769	-0.00984502	0.478473
K02791	maltose/glucose PTS system EIICB component	EC:2.7.1.199, 2.7.1.208	Glycolysis / Gluconeogenesis	0.135253	0.127658	0.133925	0.0629423	0.135269	0.0762357	0.157733	0.171763	0.125932	0.112564	0.0237588	0.116601	0.0909862	0.156144	0.0290674	0.0657772	0.0911276	0.160289	0.10308	0.0955007	0.133028	0.112304	0.108404	0.11898	0.152308	0.400437	0.129751	0.151772	0.100054	0.173549	0.129894	0.136586	0.0779425	0.0859916	0.136347	0.139144	0.10591	-0.0132209	0.187265
K03737	pyruvate-ferredoxin/flavodoxin oxidoreductase	EC:1.2.7.1, 1.2.7.-	Glycolysis / Gluconeogenesis	0.103256	0.121367	0.0960679	0.124317	0.103865	0.177892	0.112071	0.113463	0.109105	0.119097	0.151071	0.125157	0.113381	0.120223	0.142579	0.154683	0.132436	0.138558	0.131559	0.106933	0.119979	0.124674	0.115162	0.125199	0.0863024	0.231764	0.121447	0.0846005	0.0745554	0.105036	0.103667	0.103653	0.105828	0.117004	0.110717	0.113233	0.0888887	0.00824783	0.124813
K03841	fructose-1,6-bisphosphatase I	EC:3.1.3.11	Glycolysis / Gluconeogenesis	0.096268	0.0847435	0.101565	0.105245	0.094911	0.130476	0.103682	0.102816	0.0969422	0.102236	0.134496	0.123942	0.122397	0.0810195	0.141497	0.143441	0.128134	0.098522	0.0340913	0.0994957	0.106558	0.0973398	0.106418	0.0959148	0.07798	0.150912	0.111575	0.0943576	0.0684472	0.0984224	0.105339	0.0962982	0.0880218	0.0838816	0.102714	0.109515	0.0924006	0.0058006	0.0603113
K04022	alcohol dehydrogenase	-	Glycolysis / Gluconeogenesis	0.145953	0.170061	0.144294	0.241896	0.115205	0.206765	0.134934	0.136438	0.119383	0.148112	0.229189	0.154247	0.126933	0.144129	0.199288	0.271102	0.169048	0.160519	0.222269	0.104263	0.20823	0.179761	0.181662	0.17031	0.152242	0.210652	0.154691	0.111436	0.14868	0.140313	0.141487	0.183249	0.152888	0.140219	0.1766	0.109875	0.127324	-0.00567743	0.940019
K04041	fructose-1,6-bisphosphatase III	EC:3.1.3.11	Glycolysis / Gluconeogenesis	0.096268	0.0847435	0.101565	0.105245	0.094911	0.130476	0.103682	0.102816	0.0969422	0.102236	0.134496	0.123942	0.122397	0.0810195	0.141497	0.143441	0.128134	0.098522	0.0340913	0.0994957	0.106558	0.0973398	0.106418	0.0959148	0.07798	0.150912	0.111575	0.0943576	0.0684472	0.0984224	0.105339	0.0962982	0.0880218	0.0838816	0.102714	0.109515	0.0924006	0.0058006	0.0603113
K04072	acetaldehyde dehydrogenase / alcohol dehydrogenase	EC:1.2.1.10, 1.1.1.1	Glycolysis / Gluconeogenesis	0.0588047	0.11066	0.0757018	0.181198	0.0507134	0.146325	0.0791529	0.0736555	0.051662	0.0751545	0.197735	0.0860351	0.0377853	0.0546545	0.151587	0.152261	0.124154	0.099935	0.0790782	0.0462793	0.100033	0.0962415	0.114155	0.139238	0.103333	0.077949	0.0960516	0.0479927	0.106938	0.0605659	0.0930034	0.111792	0.0744698	0.0504659	0.122158	0.0577287	0.0755487	-0.0153746	0.684305
K06859	glucose-6-phosphate isomerase, archaeal	EC:5.3.1.9	Glycolysis / Gluconeogenesis	0.113651	0.128984	0.114114	0.200163	0.102943	0.155233	0.113313	0.109929	0.116723	0.123648	0.179034	0.130601	0.124755	0.113544	0.15241	0.189302	0.135028	0.131631	0.100089	0.127088	0.129497	0.1387	0.122678	0.152555	0.124879	0.0841077	0.129378	0.1036	0.114558	0.115274	0.119872	0.126399	0.127523	0.121128	0.126493	0.104953	0.128466	-0.000883847	0.459874
K10705	glyceraldehyde-3-phosphate dehydrogenase (phosphorylating), spermatogenic	EC:1.2.1.12	Glycolysis / Gluconeogenesis	0.112079	0.117961	0.114928	0.135596	0.105567	0.0836339	0.0966037	0.0975354	0.0992591	0.111668	0.0990466	0.0868883	0.111237	0.108055	0.0785275	0.103035	0.0953633	0.121752	0.0820379	0.124602	0.106824	0.119592	0.102123	0.102373	0.100027	0.0828481	0.0869216	0.0934975	0.108291	0.0993665	0.0959302	0.0951416	0.114922	0.108951	0.103972	0.0935552	0.106098	0.000786525	0.844871
K11532	fructose-1,6-bisphosphatase II / sedoheptulose-1,7-bisphosphatase	EC:3.1.3.11, 3.1.3.37	Glycolysis / Gluconeogenesis	0.096268	0.0847435	0.101565	0.105245	0.094911	0.130476	0.103682	0.102816	0.0969422	0.102236	0.134496	0.123942	0.122397	0.0810195	0.141497	0.143441	0.128134	0.098522	0.0340913	0.0994957	0.106558	0.0973398	0.106418	0.0959148	0.07798	0.150912	0.111575	0.0943576	0.0684472	0.0984224	0.105339	0.0962982	0.0880218	0.0838816	0.102714	0.109515	0.0924006	0.0058006	0.0603113
K11645	fructose-bisphosphate aldolase, class I	EC:4.1.2.13	Glycolysis / Gluconeogenesis	0.154821	0.170677	0.145959	0.213344	0.157894	0.193612	0.151937	0.153317	0.158118	0.163337	0.182359	0.169458	0.158531	0.156293	0.171709	0.194179	0.160539	0.165484	0.134454	0.165545	0.169011	0.167669	0.158584	0.172731	0.157196	0.168847	0.164143	0.147949	0.150154	0.150772	0.153004	0.161894	0.159345	0.154466	0.15672	0.152114	0.167146	0.00157456	0.208662
K12406	pyruvate kinase isozymes R/L	EC:2.7.1.40	Glycolysis / Gluconeogenesis	0.141443	0.14646	0.133338	0.203782	0.136757	0.159011	0.149875	0.149128	0.140344	0.148244	0.178793	0.159518	0.131094	0.131485	0.153268	0.185921	0.153356	0.149042	0.0824333	0.11312	0.145904	0.163438	0.144579	0.153786	0.147595	0.0827132	0.158243	0.141103	0.125601	0.155725	0.143537	0.142909	0.13877	0.13183	0.13595	0.137376	0.1335	0.00712164	0.0694275
K12407	glucokinase	EC:2.7.1.2	Glycolysis / Gluconeogenesis	0.171376	0.140493	0.163476	0.148021	0.18056	0.169192	0.180904	0.181465	0.186065	0.173065	0.180102	0.196383	0.134845	0.206421	0.176511	0.17104	0.174908	0.157924	0.180044	0.135071	0.177503	0.19126	0.169413	0.130255	0.131341	0.048278	0.18321	0.210479	0.107762	0.198884	0.176119	0.13352	0.198565	0.199719	0.138846	0.159127	0.203501	0.00214167	0.597976
K13810	transaldolase / glucose-6-phosphate isomerase	EC:2.2.1.2, 5.3.1.9	Glycolysis / Gluconeogenesis	0.113651	0.128984	0.114114	0.200163	0.102943	0.155233	0.113313	0.109929	0.116723	0.123648	0.179034	0.130601	0.124755	0.113544	0.15241	0.189302	0.135028	0.131631	0.100089	0.127088	0.129497	0.1387	0.122678	0.152555	0.124879	0.0841077	0.129378	0.1036	0.114558	0.115274	0.119872	0.126399	0.127523	0.121128	0.126493	0.104953	0.128466	-0.000883847	0.459874
K13951	alcohol dehydrogenase 1/7	EC:1.1.1.1	Glycolysis / Gluconeogenesis	0.145953	0.170061	0.144294	0.241896	0.115205	0.206765	0.134934	0.136438	0.119383	0.148112	0.229189	0.154247	0.126933	0.144129	0.199288	0.271102	0.169048	0.160519	0.222269	0.104263	0.20823	0.179761	0.181662	0.17031	0.152242	0.210652	0.154691	0.111436	0.14868	0.140313	0.141487	0.183249	0.152888	0.140219	0.1766	0.109875	0.127324	-0.00567743	0.940019
K13952	alcohol dehydrogenase 6	EC:1.1.1.1	Glycolysis / Gluconeogenesis	0.145953	0.170061	0.144294	0.241896	0.115205	0.206765	0.134934	0.136438	0.119383	0.148112	0.229189	0.154247	0.126933	0.144129	0.199288	0.271102	0.169048	0.160519	0.222269	0.104263	0.20823	0.179761	0.181662	0.17031	0.152242	0.210652	0.154691	0.111436	0.14868	0.140313	0.141487	0.183249	0.152888	0.140219	0.1766	0.109875	0.127324	-0.00567743	0.940019
K13953	alcohol dehydrogenase, propanol-preferring	EC:1.1.1.1	Glycolysis / Gluconeogenesis	0.145953	0.170061	0.144294	0.241896	0.115205	0.206765	0.134934	0.136438	0.119383	0.148112	0.229189	0.154247	0.126933	0.144129	0.199288	0.271102	0.169048	0.160519	0.222269	0.104263	0.20823	0.179761	0.181662	0.17031	0.152242	0.210652	0.154691	0.111436	0.14868	0.140313	0.141487	0.183249	0.152888	0.140219	0.1766	0.109875	0.127324	-0.00567743	0.940019
K13954	alcohol dehydrogenase	EC:1.1.1.1	Glycolysis / Gluconeogenesis	0.145953	0.170061	0.144294	0.241896	0.115205	0.206765	0.134934	0.136438	0.119383	0.148112	0.229189	0.154247	0.126933	0.144129	0.199288	0.271102	0.169048	0.160519	0.222269	0.104263	0.20823	0.179761	0.181662	0.17031	0.152242	0.210652	0.154691	0.111436	0.14868	0.140313	0.141487	0.183249	0.152888	0.140219	0.1766	0.109875	0.127324	-0.00567743	0.940019
K13980	alcohol dehydrogenase 4	EC:1.1.1.1	Glycolysis / Gluconeogenesis	0.145953	0.170061	0.144294	0.241896	0.115205	0.206765	0.134934	0.136438	0.119383	0.148112	0.229189	0.154247	0.126933	0.144129	0.199288	0.271102	0.169048	0.160519	0.222269	0.104263	0.20823	0.179761	0.181662	0.17031	0.152242	0.210652	0.154691	0.111436	0.14868	0.140313	0.141487	0.183249	0.152888	0.140219	0.1766	0.109875	0.127324	-0.00567743	0.940019
K14085	aldehyde dehydrogenase family 7 member A1	EC:1.2.1.31, 1.2.1.8, 1.2.1.3	Glycolysis / Gluconeogenesis	0.0421501	0.0592373	0.0416758	0.0248227	0.0357874	0.0526553	0.05246	0.0509051	0.0428786	0.0381943	0.0184951	0.0378182	0.0281607	0.0514205	0.0237154	0.0395817	0.03473	0.0723769	0.043003	0.0579526	0.0428807	0.0348522	0.0440369	0.0682121	0.0489287	0.101114	0.0364783	0.037044	0.0334078	0.0426413	0.0420943	0.0600854	0.0270038	0.0367266	0.0451337	0.0579604	0.0384627	-0.00336017	0.140767
K15633	2,3-bisphosphoglycerate-independent phosphoglycerate mutase	EC:5.4.2.12	Glycolysis / Gluconeogenesis	0.169921	0.181368	0.178987	0.221811	0.17875	0.178626	0.171953	0.180676	0.177172	0.182171	0.224705	0.185846	0.156973	0.161474	0.199087	0.209095	0.19625	0.172291	0.0838188	0.170463	0.183377	0.201485	0.189796	0.173286	0.173455	0.0931627	0.177437	0.17821	0.169154	0.189625	0.191953	0.172337	0.176505	0.15509	0.189432	0.159394	0.191366	0.00569578	0.140767
K15634	2,3-bisphosphoglycerate-dependent phosphoglycerate mutase	EC:5.4.2.11	Glycolysis / Gluconeogenesis	0.169921	0.181368	0.178987	0.221811	0.17875	0.178626	0.171953	0.180676	0.177172	0.182171	0.224705	0.185846	0.156973	0.161474	0.199087	0.209095	0.19625	0.172291	0.0838188	0.170463	0.183377	0.201485	0.189796	0.173286	0.173455	0.0931627	0.177437	0.17821	0.169154	0.189625	0.191953	0.172337	0.176505	0.15509	0.189432	0.159394	0.191366	0.00569578	0.140767
K15635	2,3-bisphosphoglycerate-independent phosphoglycerate mutase	EC:5.4.2.12	Glycolysis / Gluconeogenesis	0.169921	0.181368	0.178987	0.221811	0.17875	0.178626	0.171953	0.180676	0.177172	0.182171	0.224705	0.185846	0.156973	0.161474	0.199087	0.209095	0.19625	0.172291	0.0838188	0.170463	0.183377	0.201485	0.189796	0.173286	0.173455	0.0931627	0.177437	0.17821	0.169154	0.189625	0.191953	0.172337	0.176505	0.15509	0.189432	0.159394	0.191366	0.00569578	0.140767
K15778	phosphomannomutase / phosphoglucomutase	EC:5.4.2.8, 5.4.2.2	Glycolysis / Gluconeogenesis	0.102672	0.131405	0.0934049	0.165458	0.0951293	0.152256	0.103524	0.10697	0.110062	0.110195	0.120693	0.127399	0.124213	0.0771766	0.118476	0.185025	0.105625	0.124661	0.0729978	0.112403	0.116309	0.0796939	0.106982	0.163852	0.141439	0.10785	0.130971	0.0911904	0.116337	0.104331	0.102422	0.135447	0.0775991	0.0912724	0.112451	0.103705	0.108757	0.00189121	0.406516
K15779	phosphoglucomutase / phosphopentomutase	EC:5.4.2.2, 5.4.2.7	Glycolysis / Gluconeogenesis	0.102672	0.131405	0.0934049	0.165458	0.0951293	0.152256	0.103524	0.10697	0.110062	0.110195	0.120693	0.127399	0.124213	0.0771766	0.118476	0.185025	0.105625	0.124661	0.0729978	0.112403	0.116309	0.0796939	0.106982	0.163852	0.141439	0.10785	0.130971	0.0911904	0.116337	0.104331	0.102422	0.135447	0.0775991	0.0912724	0.112451	0.103705	0.108757	0.00189121	0.406516
K15916	glucose/mannose-6-phosphate isomerase	EC:5.3.1.9, 5.3.1.8	Glycolysis / Gluconeogenesis	0.113651	0.128984	0.114114	0.200163	0.102943	0.155233	0.113313	0.109929	0.116723	0.123648	0.179034	0.130601	0.124755	0.113544	0.15241	0.189302	0.135028	0.131631	0.100089	0.127088	0.129497	0.1387	0.122678	0.152555	0.124879	0.0841077	0.129378	0.1036	0.114558	0.115274	0.119872	0.126399	0.127523	0.121128	0.126493	0.104953	0.128466	-0.000883847	0.459874
K16305	fructose-bisphosphate aldolase / 6-deoxy-5-ketofructose 1-phosphate synthase	EC:4.1.2.13, 2.2.1.11	Glycolysis / Gluconeogenesis	0.128516	0.145595	0.123194	0.205054	0.128603	0.178867	0.119031	0.120002	0.129829	0.138319	0.180259	0.143707	0.144011	0.120904	0.162668	0.183527	0.140166	0.146704	0.133094	0.146733	0.147753	0.143814	0.137266	0.155981	0.127423	0.161663	0.136139	0.112314	0.123155	0.114046	0.124554	0.133354	0.143853	0.13776	0.138043	0.117501	0.137493	0.00278576	0.373041
K16306	fructose-bisphosphate aldolase / 2-amino-3,7-dideoxy-D-threo-hept-6-ulosonate synthase	EC:4.1.2.13, 2.2.1.10	Glycolysis / Gluconeogenesis	0.128516	0.145595	0.123194	0.205054	0.128603	0.178867	0.119031	0.120002	0.129829	0.138319	0.180259	0.143707	0.144011	0.120904	0.162668	0.183527	0.140166	0.146704	0.133094	0.146733	0.147753	0.143814	0.137266	0.155981	0.127423	0.161663	0.136139	0.112314	0.123155	0.114046	0.124554	0.133354	0.143853	0.13776	0.138043	0.117501	0.137493	0.00278576	0.373041
K16370	6-phosphofructokinase 2	EC:2.7.1.11	Glycolysis / Gluconeogenesis	0.369379	0.29709	0.353883	0.252366	0.365006	0.277849	0.386494	0.393236	0.344055	0.353521	0.279068	0.365188	0.256891	0.378241	0.291276	0.295627	0.345774	0.317879	0.304345	0.281835	0.388601	0.379394	0.371465	0.214976	0.291183	0.292013	0.343412	0.406772	0.2442	0.423089	0.365692	0.322788	0.318805	0.303081	0.2902	0.377338	0.30528	0.0274321	0.96399
K00005	glycerol dehydrogenase	EC:1.1.1.6	Propanoate metabolism	0.0150915	0.0245996	0.0261148	0.0216107	0.00865879	0.0327898	0.0162234	0.0131553	0.00932737	0.0167022	0.0538563	0.00569039	0.0290268	0.00924244	0.048023	0.0394624	0.037924	0.0491074	0.0401243	0.00461482	0.0330103	0.0291725	0.0369632	0.0300309	0.015935	0.091899	0.0092804	0.00970614	0.032118	0.00613699	0.0218706	0.0293767	0.0229845	0.0124131	0.0256159	0.00673248	0.0166709	-0.00268955	0.868506
K00086	1,3-propanediol dehydrogenase	EC:1.1.1.202	Propanoate metabolism	2.28313e-05	0.00025635	0.000359698	6.30759e-05	0.000681168	0	0.00238704	0.00164181	2.06678e-05	0.000299316	6.19256e-05	0.000103149	6.36831e-05	0.000510756	0	2.86004e-05	4.011e-05	0.00112089	0.000132061	6.30225e-06	3.51856e-06	0.000782623	0.000107111	0.00014928	0.000169477	0.000151421	9.22963e-06	0.000374472	0.00373494	0.000563841	0.000193308	0.00193266	0	0.000123457	5.6173e-05	0.000749651	4.57162e-05	-8.66676e-05	0.47377
K00140	malonate-semialdehyde dehydrogenase (acetylating) / methylmalonate-semialdehyde dehydrogenase	EC:1.2.1.18, 1.2.1.27	Propanoate metabolism	0.0127901	0.00597978	0.0108416	0.0075651	0.0122465	0.0132599	0.0138823	0.0149237	0.00787897	0.00868938	0.00183025	0.00973604	0.00560836	0.00867715	0.0130312	0.00345819	0.0106466	0.00644851	0.0289761	0.00603535	0.0133125	0.0087302	0.00978817	0.00297487	0.00787927	0.00532108	0.00891059	0.0120821	0.00582253	0.0140386	0.00929195	0.0119191	0.00598672	0.00498318	0.00569896	0.0179539	0.00566032	0.0014313	0.597976
K00166	2-oxoisovalerate dehydrogenase E1 component alpha subunit	EC:1.2.4.4	Propanoate metabolism	0	0	0	0	0	0	0	0	0	0	0	0	0	6.0089e-06	0	0	1.09391e-05	0	0	0	0	0	0	0	0	0	0	0	0	0	0	0	0	1.12234e-05	0	0	0	0	0.519772
K00167	2-oxoisovalerate dehydrogenase E1 component beta subunit	EC:1.2.4.4	Propanoate metabolism	0	0	0	0	0	0	0	0	0	0	0	0	0	6.0089e-06	0	0	1.09391e-05	0	0	0	0	0	0	0	0	0	0	0	0	0	0	0	0	1.12234e-05	0	0	0	0	0.519772
K00248	butyryl-CoA dehydrogenase	EC:1.3.8.1	Propanoate metabolism	0.0876096	0.0517746	0.0698529	0.0344188	0.0861742	0.0317468	0.102641	0.094489	0.0788054	0.0807126	0.00970856	0.076707	0.0461023	0.0950121	0.028591	0.0218842	0.0549448	0.0752146	0.0222517	0.0809001	0.0689321	0.0678807	0.0642845	0.0377846	0.0603281	0.0600923	0.0839817	0.0859908	0.0294944	0.0932739	0.0771036	0.0503435	0.040461	0.0412908	0.0513689	0.0777005	0.0548307	0.00754664	0.729121
K00822	beta-alanine--pyruvate transaminase	EC:2.6.1.18	Propanoate metabolism	0	0	0	0	0	0	0	7.60095e-06	0	0	0	0	0	0	0	0	0	3.37618e-06	0	0	0	0	0	0	0	0	0	0	0	0	0	1.52178e-05	8.2678e-06	0	0	0	0	0	0.380926
K00823	4-aminobutyrate aminotransferase	EC:2.6.1.19	Propanoate metabolism	0	0	0	0.000825721	0	0	0.000687949	7.60095e-05	0.00145501	0	8.25675e-05	0	0	3.00445e-06	5.69246e-06	0.00199794	0	0.00151928	0	6.30225e-06	0	9.67287e-05	3.57037e-05	9.33e-06	0.00229766	0	0.00141521	0	0.000215159	0.000255817	0	0	0	0.000572392	0	0	0	-3.15113e-06	0.805853
K00932	propionate kinase	EC:2.7.2.15	Propanoate metabolism	0.113761	0.141283	0.109003	0.195358	0.11331	0.165041	0.11648	0.117893	0.112854	0.126603	0.172249	0.130014	0.0930835	0.0929817	0.149222	0.189694	0.129811	0.131057	0.0400964	0.0945275	0.129247	0.142842	0.119882	0.148347	0.125235	0.0887329	0.127689	0.101981	0.116114	0.119895	0.114035	0.129828	0.107018	0.0967679	0.135835	0.110786	0.116064	0.0086049	0.197757
K01659	2-methylcitrate synthase	EC:2.3.3.5	Propanoate metabolism	4.05889e-05	0	0.000402294	0	7.2658e-05	5.34868e-05	0.000923421	0.00126176	0	0	0	0	0	0	0	0	0.00016044	3.37618e-06	6.32406e-05	0	0	0	0	0	8.33491e-05	0	9.22963e-06	6.88684e-05	9.37873e-05	0	0	3.55082e-05	8.2678e-06	0	0	5.96313e-05	0	0	0.673502
K01692	enoyl-CoA hydratase	EC:4.2.1.17	Propanoate metabolism	0.00753685	0.00164064	0.0123575	0.00255744	0.00369799	0.00143928	0.00831079	0.00516105	0.00730812	0.00415205	0.00100457	0.0014007	0.0328265	0.00853564	0.00673987	0.00429006	0.00948662	0.010483	0.00121273	0.0321751	0.0100209	0.000413295	0.00367034	0.00745001	0.00400631	0.00813546	0.00205205	0.00245057	0.0019493	0.00285923	0.00743619	0.00488491	0.00161498	0.00284325	0.00731545	0.00588646	0.00499286	0.000715434	0.619106
K01699	propanediol dehydratase large subunit	EC:4.2.1.28	Propanoate metabolism	0.00518143	0.00122478	0.000951307	0.0029187	0.00212979	0.0156595	0.00452938	0.00688646	0.00067997	0.00260175	0.00207795	0.00321972	0.000689901	0.00382316	0.0172311	0.00539934	0.00699919	0.00909037	0.0219547	0.000649132	0.00369625	0.000611149	0.00289914	0.000734738	0.00211568	0.0737973	0.00199822	0.00112987	0.00461489	0.00335955	0.0010961	0.00727918	0.0043654	0.00199776	0.0025926	0.00230432	0.00109229	0.000771262	0.478473
K01720	2-methylcitrate dehydratase	EC:4.2.1.79	Propanoate metabolism	4.05889e-05	0	0.000123055	0	7.2658e-05	5.34868e-05	0.000235472	0.00118575	0	0	0	0	0	0	0	0	8.75127e-05	3.37618e-06	6.32406e-05	0	0	0	0	0	8.33491e-05	0	9.22963e-06	6.88684e-05	0	0	0	3.55082e-05	8.2678e-06	0	0	5.96313e-05	0	0	0.48213
K01734	methylglyoxal synthase	EC:4.2.3.3	Propanoate metabolism	0.132519	0.117217	0.120712	0.138569	0.137725	0.14853	0.144961	0.148409	0.12027	0.138004	0.148563	0.156823	0.100505	0.109781	0.157738	0.166307	0.148257	0.107071	0.0806308	0.0838121	0.16491	0.169508	0.148856	0.107167	0.1106	0.0746439	0.149452	0.147081	0.0840031	0.157181	0.137631	0.126105	0.104451	0.0968493	0.107779	0.11824	0.123089	0.024149	0.0743818
K01782	3-hydroxyacyl-CoA dehydrogenase / enoyl-CoA hydratase / 3-hydroxybutyryl-CoA epimerase	EC:1.1.1.35, 4.2.1.17, 5.1.2.3	Propanoate metabolism	0.0215286	0.0243629	0.0204749	0.0111186	0.0165739	0.0264526	0.0238469	0.0180751	0.0166578	0.0217641	0.0153424	0.0148002	0.0370275	0.0202235	0.0120384	0.0141846	0.0196297	0.0596068	0.0370446	0.036264	0.0164978	0.0106956	0.0150912	0.0307442	0.0113583	0.0179159	0.0216041	0.00463284	0.0108486	0.00981849	0.0158056	0.0112673	0.00704445	0.0142698	0.023864	0.0166167	0.0118268	0.00418128	0.177179
K01825	3-hydroxyacyl-CoA dehydrogenase / enoyl-CoA hydratase / 3-hydroxybutyryl-CoA epimerase / enoyl-CoA isomerase	EC:1.1.1.35, 4.2.1.17, 5.1.2.3, 5.3.3.8	Propanoate metabolism	0.0215286	0.0243629	0.0204749	0.0111186	0.0165739	0.0264526	0.0238469	0.0180751	0.0166578	0.0217641	0.0153424	0.0148002	0.0370275	0.0202235	0.0120384	0.0141846	0.0196297	0.0596068	0.0370446	0.036264	0.0164978	0.0106956	0.0150912	0.0307442	0.0113583	0.0179159	0.0216041	0.00463284	0.0108486	0.00981849	0.0158056	0.0112673	0.00704445	0.0142698	0.023864	0.0166167	0.0118268	0.00418128	0.177179
K01908	propionyl-CoA synthetase	EC:6.2.1.17	Propanoate metabolism	0.000395742	0.000843105	0.000953674	5.16076e-05	0.00238409	0.000549455	0.00617769	0.00310879	0.000227346	0.000537234	0.000206419	8.84135e-05	0.000607112	0.000303449	0.000592016	0.000138916	0.00113037	0.000290352	0.000723546	0.000103987	0.0014602	0.000167077	0	0.00019593	0.000252826	0.00152798	3.99951e-05	0.000232431	0.000518588	0.000328907	0.000370164	0.000405808	0.000446461	0.000634121	0.000950619	0.000494088	0.00029389	0.000199919	0.231731
K03417	methylisocitrate lyase	EC:4.1.3.30	Propanoate metabolism	8.62514e-05	0	0.000250842	0	0.000222515	5.34868e-05	0.000235472	0.00120475	2.89349e-05	0	4.12837e-05	3.19271e-05	1.69822e-05	0	0.000540784	0	0.000277124	6.75236e-06	6.51006e-05	1.57556e-05	0	0.000123109	0	0	8.33491e-05	0	9.22963e-06	0.000172171	3.86183e-05	0.000120077	2.46776e-05	3.55082e-05	0.000206695	0.000347925	2.5926e-05	9.37064e-05	6.53089e-05	4.2205e-06	0.612526
K05605	3-hydroxyisobutyryl-CoA hydrolase	EC:3.1.2.4	Propanoate metabolism	7.61042e-06	0	1.41986e-05	0	9.08225e-05	1.45873e-05	0	0	0	1.53496e-05	3.44031e-05	0	4.24554e-06	0	1.70774e-05	5.3115e-05	2.91709e-05	1.01285e-05	0	3.15113e-06	0.000105557	0	1.07111e-05	0	1.38915e-05	0	9.22963e-06	1.72171e-05	1.10338e-05	0	0	5.0726e-05	0	0	1.7284e-05	0	3.26544e-06	4.40214e-06	0.504476
K07250	4-aminobutyrate aminotransferase / (S)-3-amino-2-methylpropionate transaminase / 5-aminovalerate transaminase	EC:2.6.1.19, 2.6.1.22, 2.6.1.48	Propanoate metabolism	0	0	0	0.000825721	0	0	0.000687949	7.60095e-05	0.00145501	0	8.25675e-05	0	0	3.00445e-06	5.69246e-06	0.00199794	0	0.00151928	0	6.30225e-06	0	9.67287e-05	3.57037e-05	9.33e-06	0.00229766	0	0.00141521	0	0.000215159	0.000255817	0	0	0	0.000572392	0	0	0	-3.15113e-06	0.805853
K07511	enoyl-CoA hydratase	EC:4.2.1.17	Propanoate metabolism	0.00753685	0.00164064	0.0123575	0.00255744	0.00369799	0.00143928	0.00831079	0.00516105	0.00730812	0.00415205	0.00100457	0.0014007	0.0328265	0.00853564	0.00673987	0.00429006	0.00948662	0.010483	0.00121273	0.0321751	0.0100209	0.000413295	0.00367034	0.00745001	0.00400631	0.00813546	0.00205205	0.00245057	0.0019493	0.00285923	0.00743619	0.00488491	0.00161498	0.00284325	0.00731545	0.00588646	0.00499286	0.000715434	0.619106
K07514	enoyl-CoA hydratase / 3-hydroxyacyl-CoA dehydrogenase / 3,2-trans-enoyl-CoA isomerase	EC:4.2.1.17, 1.1.1.35, 5.3.3.8	Propanoate metabolism	0.0215286	0.0243629	0.0204749	0.0111186	0.0165739	0.0264526	0.0238469	0.0180751	0.0166578	0.0217641	0.0153424	0.0148002	0.0370275	0.0202235	0.0120384	0.0141846	0.0196297	0.0596068	0.0370446	0.036264	0.0164978	0.0106956	0.0150912	0.0307442	0.0113583	0.0179159	0.0216041	0.00463284	0.0108486	0.00981849	0.0158056	0.0112673	0.00704445	0.0142698	0.023864	0.0166167	0.0118268	0.00418128	0.177179
K07515	enoyl-CoA hydratase / long-chain 3-hydroxyacyl-CoA dehydrogenase	EC:4.2.1.17, 1.1.1.211	Propanoate metabolism	0.0215286	0.0243629	0.0204749	0.0111186	0.0165739	0.0264526	0.0238469	0.0180751	0.0166578	0.0217641	0.0153424	0.0148002	0.0370275	0.0202235	0.0120384	0.0141846	0.0196297	0.0596068	0.0370446	0.036264	0.0164978	0.0106956	0.0150912	0.0307442	0.0113583	0.0179159	0.0216041	0.00463284	0.0108486	0.00981849	0.0158056	0.0112673	0.00704445	0.0142698	0.023864	0.0166167	0.0118268	0.00418128	0.177179
K09699	2-oxoisovalerate dehydrogenase E2 component (dihydrolipoyl transacylase)	EC:2.3.1.168	Propanoate metabolism	0.000372911	0.00013672	0.000894513	0.000957607	9.99047e-05	4.86243e-05	0.00209617	4.18052e-05	0.00205024	6.9073e-05	0.00650907	4.17508e-05	8.49108e-06	0.0154759	1.70774e-05	0.000249232	7.65736e-05	3.7138e-05	0.0423898	0.00299042	0.000942975	0	2.49926e-05	0.000256575	0.000247269	0.00054374	0.00234125	4.30428e-05	0.000303429	0.000114857	4.93553e-05	0.000207976	0.0207274	0.0238553	0.000120988	0.000129911	5.55126e-05	-9.0903e-05	0.680741
K11264	methylmalonyl-CoA decarboxylase	EC:4.1.1.-	Propanoate metabolism	0.0344676	0.0138771	0.044986	0.0126553	0.0484583	0.0271421	0.00867554	0.00936057	0.0411867	0.033086	0.00825675	0.0343265	0.0634369	0.0123723	0.0490121	0.0205718	0.025623	0.0161044	0.0316054	0.050752	0.0235251	0.01516	0.0272062	0.0119704	0.00545381	0.00772937	0.00854049	0.0422077	0.0355619	0.0185337	0.0191869	0.0140866	0.0352374	0.0480248	0.0180315	0.0456265	0.0509736	0.00578613	0.821372
K11381	2-oxoisovalerate dehydrogenase E1 component	EC:1.2.4.4	Propanoate metabolism	0	0	0	0	0	0	0	0	0	0	0	0	0	6.0089e-06	0	0	1.09391e-05	0	0	0	0	0	0	0	0	0	0	0	0	0	0	0	0	1.12234e-05	0	0	0	0	0.519772
K13524	4-aminobutyrate aminotransferase / (S)-3-amino-2-methylpropionate transaminase	EC:2.6.1.19, 2.6.1.22	Propanoate metabolism	0	0	0	0.000825721	0	0	0.000687949	7.60095e-05	0.00145501	0	8.25675e-05	0	0	3.00445e-06	5.69246e-06	0.00199794	0	0.00151928	0	6.30225e-06	0	9.67287e-05	3.57037e-05	9.33e-06	0.00229766	0	0.00141521	0	0.000215159	0.000255817	0	0	0	0.000572392	0	0	0	-3.15113e-06	0.805853
K13919	propanediol dehydratase medium subunit	EC:4.2.1.28	Propanoate metabolism	0.00518143	0.00122478	0.000951307	0.0029187	0.00212979	0.0156595	0.00452938	0.00688646	0.00067997	0.00260175	0.00207795	0.00321972	0.000689901	0.00382316	0.0172311	0.00539934	0.00699919	0.00909037	0.0219547	0.000649132	0.00369625	0.000611149	0.00289914	0.000734738	0.00211568	0.0737973	0.00199822	0.00112987	0.00461489	0.00335955	0.0010961	0.00727918	0.0043654	0.00199776	0.0025926	0.00230432	0.00109229	0.000771262	0.478473
K13920	propanediol dehydratase small subunit	EC:4.2.1.28	Propanoate metabolism	0.00518143	0.00122478	0.000951307	0.0029187	0.00212979	0.0156595	0.00452938	0.00688646	0.00067997	0.00260175	0.00207795	0.00321972	0.000689901	0.00382316	0.0172311	0.00539934	0.00699919	0.00909037	0.0219547	0.000649132	0.00369625	0.000611149	0.00289914	0.000734738	0.00211568	0.0737973	0.00199822	0.00112987	0.00461489	0.00335955	0.0010961	0.00727918	0.0043654	0.00199776	0.0025926	0.00230432	0.00109229	0.000771262	0.478473
K13923	phosphate propanoyltransferase	EC:2.3.1.222	Propanoate metabolism	0.0966125	0.0873269	0.0878047	0.106723	0.0920595	0.0627731	0.0935901	0.0890064	0.0832982	0.0983784	0.0315834	0.0853136	0.077946	0.0822991	0.0416369	0.0680227	0.0625318	0.0768247	0.0391721	0.0843878	0.0708258	0.0692709	0.0746322	0.0731743	0.0933727	0.0656522	0.0880618	0.0897527	0.0829593	0.0916137	0.0766047	0.0779252	0.0601309	0.0680855	0.0766441	0.0912006	0.0754305	0.00868917	0.256507
