# Supplementary material for: Analyzing Predominant Bacterial Species and Potential Short-Chain Fatty Acid-Associated Metabolic Routes in Human Gut Microbiome Using Integrative Metagenomics
Source: Biology (Basel). 2022 Dec 22;12(1):21. doi: 10.3390/biology12010021 (PMC9855101; doi:10.3390/biology12010021)
Supplement: Supplementary file 1 [file biology-12-00021-s001.zip › Supplementary file S2.xlsx]

## Sheet: Index
Analyzing predominant bacterial species and potential short-chain fatty acid-associated metabolic routes in human gut microbiome using integrative metagenomics Amornthep Kingkaw 1, Nachon Raethong2, Preecha Patumcharoenpol1, Narissara Suratannon3, Massalin Nakphaichit 4, Suttipun Keawsompong4, Sittiruk Roytrakul5, and Wanwipa Vongsangnak6,7,* 1Interdisciplinary Graduate Program in Bioscience, Fac…
List of Supplementary Tables:
Supplementary File S2.1: Summary of WMGS datasets for each group
Supplementary File S2.2: Relative abundance of top 15 taxonomic families across baselines and treatments
Supplementary File S2.3: Relative abundance between tPB and tCMH on eight potential species
Supplementary File S2.4: List of assigned KO IDs with metabolic functions based on KEGG Orthology (KO) database across all groups.
Supplementary File S2.5: List of assigned KO IDs with metabolic functions in carbohydrate metabolism based on KEGG Orthology (KO) database between tPB and tCMH groups.
Supplementary File S2.6: List of metabolic pathways in carbohydrate metabolism between tPB and tCMH groups
Supplementary File S2.7: A number of KO IDs involved in TCA cycle and pentose and glucuronate interconversions between tPB and tCMH groups
Supplementary File S2.8: A list of bacterial species underlying significant KO IDs between tPB and tCMH groups

## Sheet: Supplementary File S2.1
Supplementary File S2.1: Summary of WMGS datasets for each group
Groups	Code names	Raw Reads	Clean Reads	Effective Rate (%)
bPB#
A_665S_JV0D0	bPB1	58520457	58142901	99.35
A_661R_BV0D0	bPB2	57320191	56951051	99.35
A_564P_MV0D0	bPB3	48672626	48253166	99.14
A_466Y_YV0D0	bPB4	49658348	49313435	99.31
A_461K_BV0D0	bPB5	59228612	58626585	98.98
bCMH#
A_666J_PV0D0	bCMH1	60458082	59935569	99.14
A_662W_TV0D0	bCMH2	73362660	72767806	99.19
A_565K_UV0D0	bCMH3	53612921	52526549	97.97
A_465N_LV0D0	bCMH4	46734485	46355387	99.19
A_464S_WV0D0	bCMH5	42394875	42120539	99.35
tPB
A_665S_JV3D21	tPB1	50754591	50457587	99.41
A_661R_BV3D21	tPB2	67698196	67190114	99.25
A_564P_MV3D21	tPB3	63853524	63366845	99.24
A_466Y_YV3D21	tPB4	62292206	61898199	99.37
A_461K_BV3D21	tPB5	57162381	56668128	99.14
tCMH
A_666J_PV3D21	tCMH1	61575477	61194078	99.38
A_662W_TV3D21	tCMH2	67328000	66840500	99.28
A_565K_UV3D21	tCMH3	50118468	49686173	99.14
A_465N_LV3D21	tCMH4	54675061	54308865	99.33
A_464S_WV3D21	tCMH5	56322255	55796495	99.07
Total		1141743416	1132399972	99.18
#Data was taken from Raethong et al., 2021

## Sheet: Supplementary File S2.2
Supplementary File S2.2: Relative abundance of top 15 taxonomic families across baselines and treatments
Baseline (bPB and bCMH)
	Baseline placebo (bPB)					Baseline CMH (bCMH)
Families	bPB1	bPB2	bPB3	bPB4	bPB5	bCMH1	bCMH2	bCMH3	bCMH4	bCMH5
Acidaminococcaceae	0.01166	1.07311	0.05474	4.63822	0.03465	0	0.65863	0.01801	3.69585	0.00226
Bacteroidaceae	0.86202	2.0067	10.6922	0.55728	0.45009	8.30256	4.44432	32.8531	0.3546	1.93241
Bifidobacteriaceae	0.02348	8.0227	3.24744	0.00255	17.3369	6.41252	25.8206	0.16064	0.06323	8.77215
Clostridiaceae	0.04754	0.15007	0.32367	12.3689	1.05214	0.01603	0.14229	0.20611	0.01547	0.11161
Coriobacteriaceae	6.90182	2.1255	1.60104	0	5.42219	1.06541	1.18788	2.26723	0.32422	4.10871
Enterobacteriaceae	24.8021	0.06948	4.08459	1.3302	14.5114	0.04595	2.05575	6.46721	0.45196	12.7495
Erysipelotrichaceae	1.74873	0.15998	0.23486	0.37886	0.2073	6.71409	4.07665	0.42424	3.79199	0.05757
Eubacteriaceae	0.26857	48.3195	1.1734	1.02891	2.58493	1.87316	11.5228	9.47826	7.31271	0.14753
Lachnospiraceae	51.45	23.7876	30.3969	31.7062	31.2551	54.232	27.018	21.1634	58.5225	6.90489
Lactobacillaceae	0	0.20067	1.76695	0.00095	1.82307	0	0.00301	0	0	7.45811
Prevotellaceae	0.33594	3.2591	15.0793	0.11717	0.07966	0	1.39148	1.56616	0.54699	0.02294
Rikenellaceae	0.47764	2.86704	0.42481	0.33911	0.3378	1.21285	3.30819	3.2327	0.14715	0
Ruminococcaceae	8.76756	4.09689	18.0722	46.6394	13.5803	16.6589	15.6563	16.9943	21.5701	0.50721
Streptococcaceae	0.97915	0.24929	4.29812	0.13437	0.2897	0.09468	1.0572	0.14457	1.99164	47.1311
Veillonellaceae	0	1.72381	4.7067	0	7.12407	0.03767	0.0589	0	0.01595	0.50713
Others	3.27954	0.69125	3.44501	0.46986	3.53447	2.18782	1.45923	4.92098	0.43388	9.02735
Treatment (tPB and tCMH)
	Treatment placebo (tPB)					Treatment CMH (tCMH)
Families	tPB1	tPB2	tPB3	tPB4	tPB5	tCMH1	tCMH2	tCMH3	tCMH4	tCMH5
Acidaminococcaceae	0	0.07843	0	0.11328	0	0	0.85077	0.17286	0.0074	8.18601
Atopobiaceae	0.00377	0.10968	0.0165	0.0211	7.73221	0	0.01319	0.14257	0.00228	0.00614
Bacteroidaceae	0.30878	0.10426	0.02921	0.16743	0.52962	0.01929	0.51436	5.34594	0.10866	0.01011
Bifidobacteriaceae	0.01396	9.22376	78.5844	0	51.856	9.3536	7.99797	30.4514	53.7553	7.41491
Coriobacteriaceae	6.68384	1.19499	4.1061	0.00139	5.01494	4.23553	10.9059	3.24515	0.74154	18.4208
Enterobacteriaceae	68.8924	0.39746	4.99652	2.49697	3.92259	50.2732	6.57291	0.07994	5.44494	10.0677
Erysipelotrichaceae	2.84549	0.03866	0.03156	2.39092	0.13052	0.46405	12.5658	3.6816	1.47584	0.03062
Eubacteriaceae	0.22701	32.6999	0.05476	0.14248	0.39874	0.42363	10.765	0.89331	13.2938	0.09962
Lachnospiraceae	15.1115	45.072	0.67088	17.3552	11.3332	9.76648	22.9614	20.6152	9.041	6.56211
Lactobacillaceae	0.00028	0.112	0.00628	1.83262	3.31854	0	0.0565	0	0	1.67424
Micrococcaceae	0.01486	0.01278	0.38477	0.63054	0.04518	0.09462	0.10603	0.00353	0.18299	2.96317
Rikenellaceae	0.33993	0.25318	0.02081	0.17943	0.51401	0.27418	0.91215	5.51233	0.01828	0
Ruminococcaceae	2.60318	7.58979	5.2642	30.0436	9.75163	21.7688	21.5069	16.5633	8.69038	19.2851
Streptococcaceae	0.44296	0.52231	1.95482	38.5841	0.6152	0.04691	1.69339	0.08676	5.83388	15.8269
Veillonellaceae	0.01102	0.30711	0.04468	0.01718	3.58479	0.0047	0.14307	4.03386	0.04495	8.84482
Others	2.48981	1.65046	3.76556	4.15766	0.98305	2.12796	2.32442	4.28096	0.97311	0.58551

## Sheet: Supplementary File S2.3
Supplementary File S2.3: Relative abundance between tPB and tCMH on eight potential species
	Treatment placebo (tPB)					Treatment CMH (tCMH)
Species	tPB1	tPB2	tPB3	tPB4	tPB5	tCMH1	tCMH2	tCMH3	tCMH4	tCMH5
Acidaminococcus intestini	0	0.19934	0.02254	0	8.10828	0	0	0	0	0
Agathobaculum butyriciproducens	1.17015	0.54579	0.35926	0.53481	19.0142	0.40948	0.31728	0.34512	0.05985	0.28542
Collinsella aerofaciens	4.22129	10.8624	3.22302	0.73813	6.71294	6.68011	1.185	4.01028	0.00139	3.14956
Collinsella stercoris	0.01296	0.04072	0.00665	0.00312	11.3579	0.00373	0.0017	0.07091	0	0.14508
Faecalibacterium prausnitzii	19.05	11.0689	11.285	3.94519	0.02773	0.90864	6.55073	1.00898	20.3728	3.42423
Holdemanella biformis	0.41599	12.5464	1.27318	1.46017	0	2.83576	0	0.01335	0.0024	0
Ruminococcus bicirculans	0.02775	0.10815	2.38386	0	0	0.00214	0	0.01108	0.00188	0.35493
Ruminococcus bromii	0.13771	5.81632	0	3.66155	0	0	0	0.1093	0	2.07965

## Sheet: Supplementary File S2.4
Supplementary File S2.4: List of assigned KO IDs with metabolic functions based on KEGG Orthology (KO) database across all groups.
					Baseline placebo (bPB)					Baseline CMH (bCMH)					Treatment placebo (tPB)					Treatment CMH (tCMH)
KOIDs	Names	EC numbers	Main categories	Sub-categorirs	bPB1	bPB2	bPB3	bPB4	bPB5	bCMH1	bCMH2	bCMH3	bCMH4	bCMH5	tPB1	tPB2	tPB3	tPB4	tPB5	tCMH1	tCMH2	tCMH3	tCMH4	tCMH5
K00001	alcohol dehydrogenase	EC:1.1.1.1	Metabolism	Carbohydrate metabolism	0.000167524	0.0167882	0.0123848	0.00127824	0.00306703	0	0.000378646	0.000174787	0	0.00333427	0.000269152	0.00134566	0.00233002	0.00171216	0.00388427	0.0012446	0.00760994	0.00520919	0.00061184	0.0034599
K00002	alcohol dehydrogenase (NADP+)	EC:1.1.1.2	Metabolism	Carbohydrate metabolism	0.000678581	0.00854017	0.00182995	0.00516611	0.00132127	0.000714792	0.00206191	0.000616837	0.00261194	0.00117838	0.000529409	0.00114269	0.000714387	0.00076567	0.000692459	0.000419361	0.0018846	0.00305747	0.000427136	0.00388838
K00003	homoserine dehydrogenase	EC:1.1.1.3	Metabolism	Amino acid metabolism	0.00441345	0.00518963	0.0248661	0.0506949	0.00725449	0.00762899	0.0184946	0.0258	0.0149442	0.0177868	0.000523832	0.00144218	0.00179386	0.0598314	0.0120578	0.00232685	0.00853359	0.015289	0.014536	0.0311024
K00004	(R,R)-butanediol dehydrogenase / meso-butanediol dehydrogenase / diacetyl reductase	EC:1.1.1.4 1.1.1.- 1.1.1.303	Metabolism	Carbohydrate metabolism	0	0	0.00106898	0	0.000400187	7.66189e-05	6.24788e-05	0	0.000358215	0.00204237	0	0	0.0015988	0.000908211	0.000107258	0.000134482	0.000251689	0	0.000434497	0.00829282
K00005	glycerol dehydrogenase	EC:1.1.1.6	Metabolism	Carbohydrate metabolism	0.0661105	0.0333058	0.0376637	0.0297254	0.0248813	0.0165964	0.0181117	0.0185395	0.0358708	0.00659823	0.0533109	0.00951405	0.0129973	0.0131424	0.0182595	0.0205672	0.0475961	0.0315076	0.00673765	0.0422281
K00006	glycerol-3-phosphate dehydrogenase (NAD+)	EC:1.1.1.8	Metabolism	Lipid metabolism	0	0	0	0	0	0	0	0	0	5.11943e-05	0	0	0	0	0	0	0	0	0	0
K00007	D-arabinitol 4-dehydrogenase	EC:1.1.1.11	Metabolism	Carbohydrate metabolism	0	0	0.000417945	0	0	0	0	0	0	0.000265609	0.000147092	0	0	0	0	0.000236739	0.000261921	0	0	0
K00008	L-iditol 2-dehydrogenase	EC:1.1.1.14	Metabolism	Carbohydrate metabolism	0.000136785	0.00118138	0.000423989	0.000685604	0.000459362	0.000754382	0.000440243	0.006475	0.00731001	0.000710596	0	0	6.95599e-05	0	0.000212001	0.00033966	0.000226657	0.00676464	0.00270599	0.00129611
K00009	mannitol-1-phosphate 5-dehydrogenase	EC:1.1.1.17	Metabolism	Carbohydrate metabolism	0.0621472	0.00362718	0.0181571	0.0338208	0.0339678	0.00120828	0.00575489	0.0106896	0.00810362	0.0137097	0.0906102	0.00229044	0.00691351	0.0106742	0.0118566	0.0645275	0.0205155	0.00506271	0.016132	0.0137998
K00010	myo-inositol 2-dehydrogenase / D-chiro-inositol 1-dehydrogenase	EC:1.1.1.18 1.1.1.369	Metabolism	Carbohydrate metabolism	0.000849074	0.0009778	0.00454639	0.00157521	0.00409566	0.00161888	0.00213983	0.00375971	0.0100649	0.00295811	0.00363258	0.000598309	0.00186028	0.000360629	0.00140884	0.0105511	0.00567599	0.00700636	0.00838268	0.00168415
K00011	aldehyde reductase	EC:1.1.1.21	Metabolism	Carbohydrate metabolism	0	0	0	0	0	0	0	0	0	0	0	0	0	0	0	0	0	0	0	2.85978e-05
K00012	UDPglucose 6-dehydrogenase	EC:1.1.1.22	Metabolism	Carbohydrate metabolism	0.00708133	0.0162164	0.0197958	0.00435033	0.0041926	0.0237577	0.00835599	0.0385091	0.00735898	0.00479495	0.00511901	0.00222816	0.0010345	0.00111255	0.00245702	0.00228127	0.00793325	0.0200237	0.00253652	0.0187107
K00013	histidinol dehydrogenase	EC:1.1.1.23	Metabolism	Amino acid metabolism	0.0233048	0.0660223	0.03199	0.00887876	0.0511972	0.0368048	0.097471	0.0497575	0.0115562	0.016635	0.00933871	0.0317443	0.152535	0.00375753	0.129566	0.0211518	0.0336579	0.0868724	0.118975	0.0456692
K00014	shikimate dehydrogenase	EC:1.1.1.25	Metabolism	Amino acid metabolism	0.0639069	0.0362303	0.0463719	0.0911156	0.026925	0.0694333	0.0398995	0.126721	0.037272	0.0251628	0.0479816	0.0280773	0.0148738	0.0324354	0.014289	0.0514721	0.0189383	0.0451718	0.0174011	0.0697295
K00015	glyoxylate reductase	EC:1.1.1.26	Metabolism	Carbohydrate metabolism	0	0	0.000176545	0	0	0	0	0	0	8.24905e-05	0	0	0	0	0	0	0	0	0	0
K00016	L-lactate dehydrogenase	EC:1.1.1.27	Metabolism	Carbohydrate metabolism	0.0115242	0.090395	0.0497832	0.00252458	0.0641853	0.0269967	0.0904513	0.0229239	0.0139325	0.0974183	0.00350745	0.0399793	0.186173	0.10164	0.186953	0.0172602	0.0680221	0.100773	0.148518	0.125754
K00018	glycerate dehydrogenase	EC:1.1.1.29	Metabolism	Carbohydrate metabolism	0.0264728	0.00138108	0.0352376	0.0348615	0.0047328	0.0161322	0.0166801	0.00776494	0.0312991	0.000964722	0.00252807	0.000254696	0.000358473	0.0120297	0.00430312	0.00238799	0.00369107	0.0212919	0.00395365	0.007185
K00019	3-hydroxybutyrate dehydrogenase	EC:1.1.1.30	Metabolism	Carbohydrate metabolism	0.000113273	0	0.00085985	0	0.000629301	0	0	0.000640734	0	0.000216698	6.32507e-05	0	9.2065e-05	0	0.000320447	0.000620619	0.00121043	0	0	0
K00020	3-hydroxyisobutyrate dehydrogenase	EC:1.1.1.31	Metabolism	Amino acid metabolism	0.00120557	0.000785324	0.00111254	0	0.00295513	0.00142668	0.000403316	0	0.00217823	0.00071095	0.000184923	0.000167354	5.59594e-05	0	0.00131861	0.000710788	0.000312395	0.000789715	0.000308695	0.0035288
K00023	acetoacetyl-CoA reductase	EC:1.1.1.36	Metabolism	Carbohydrate metabolism	0	0	0	0.000139506	0	0	0	0	0	0	4.95895e-05	0	7.69929e-05	0	0.00011166	0.000604033	0	0	0	0
K00024	malate dehydrogenase	EC:1.1.1.37	Metabolism	Carbohydrate metabolism	0.055648	0.0415495	0.0338523	0.010213	0.0297448	0.0331276	0.0295107	0.090236	0.00421604	0.0180766	0.0597421	0.00663173	0.0077493	0.00688041	0.0136018	0.0602582	0.0274024	0.0402759	0.00816375	0.0116272
K00027	malate dehydrogenase (oxaloacetate-decarboxylating)	EC:1.1.1.38	Metabolism	Carbohydrate metabolism	0.00252815	0.0157007	0.0178214	0.00554952	0.0070701	0.00220142	0.00373069	0.0109265	0.000604991	0.00668971	0.0087967	0.00197082	0.00450985	0.00505418	0.00314998	0.0382714	0.0174339	0.00408855	0.00359437	0.0279341
K00029	malate dehydrogenase (oxaloacetate-decarboxylating)(NADP+)	EC:1.1.1.40	Metabolism	Carbohydrate metabolism	0.00148309	0.00102488	0.00339562	0.0016879	0.00486956	0.00159597	0.00347133	0.00431076	0.000155053	0.00493755	0.00383803	0.000168916	0.00315213	0.00112589	0.00191046	0.0293863	0.00924841	0.00182415	0.00256886	0.00319502
K00030	isocitrate dehydrogenase (NAD+)	EC:1.1.1.41	Metabolism	Carbohydrate metabolism	0.000935474	0.00672484	0.00402448	0.00492808	0.000433397	0.00557931	0.00210982	0.00439914	0.003277	0.000782227	0.00150987	0.00175441	7.24804e-05	0.00292792	0.000132414	0.00172746	0.00236271	0.000487429	0.00193637	0.0135744
K00031	isocitrate dehydrogenase	EC:1.1.1.42	Metabolism	Carbohydrate metabolism	0.051923	0.0427632	0.0683544	0.0487681	0.015208	0.0253338	0.0333424	0.0475984	0.0157064	0.010078	0.00336653	0.00882647	0.000728354	0.00672351	0.00587105	0.0174968	0.0308664	0.0216743	0.0088783	0.0121245
K00033	6-phosphogluconate dehydrogenase	EC:1.1.1.44 1.1.1.343	Metabolism	Carbohydrate metabolism	0.000436324	0.0133361	0.00751752	0	0.00231803	0.000320803	0	0.00104279	0	0.00218136	3.49497e-05	0.00117877	0.000318462	0.00728978	0.000123976	0	6.81233e-05	0.00337878	0	0.000228208
K00034	glucose 1-dehydrogenase	EC:1.1.1.47	Metabolism	Carbohydrate metabolism	0	0	0	0.000148111	7.87767e-05	0	0	0	0.000235917	0	0	0	0	0.000102562	0	0	0	0	0	0.00011482
K00036	glucose-6-phosphate 1-dehydrogenase	EC:1.1.1.49 1.1.1.363	Metabolism	Carbohydrate metabolism	0.0108828	0.00564359	0.010432	0.00262731	0.00750402	0.0158965	0.00778512	0.0277669	0.00130032	0.0144297	0.00891934	0.000619937	0.00454626	0.00997006	0.00291831	0.0330863	0.0121328	0.00386505	0.00440686	0.0116995
K00040	fructuronate reductase	EC:1.1.1.57	Metabolism	Carbohydrate metabolism	0.0316833	0.051464	0.0561274	0.305703	0.0328488	0.0642631	0.061946	0.0856322	0.0760432	0.00716552	0.0134093	0.0539984	0.00824553	0.0620338	0.0253832	0.0802901	0.109671	0.0534284	0.0214297	0.0183861
K00041	tagaturonate reductase	EC:1.1.1.58	Metabolism	Carbohydrate metabolism	0.0278485	0.0435539	0.0642755	0.35822	0.0443823	0.0810394	0.0649342	0.129676	0.081206	0.00581461	0.0324367	0.0539034	0.0111101	0.0726803	0.023133	0.100233	0.118249	0.0791873	0.026834	0.00724648
K00042	2-hydroxy-3-oxopropionate reductase	EC:1.1.1.60	Metabolism	Carbohydrate metabolism	0.0466664	0.0004463	0.00682637	0.00582684	0.0264389	0	0.00464757	0.0102904	0.00144074	0.011442	0.0792656	0.00150439	0.00892305	0.00345267	0.00980766	0.0481575	0.0137809	4.02796e-05	0.00623242	0.0236024
K00045	mannitol 2-dehydrogenase	EC:1.1.1.67	Metabolism	Carbohydrate metabolism	0	0.00213057	0.000243059	0	0	0.00217308	0.000365633	0.00100726	0.000138576	0.000661221	3.86625e-05	0	0	0	0.000169778	0	0	0.000572419	0	0
K00048	lactaldehyde reductase	EC:1.1.1.77	Metabolism	Carbohydrate metabolism	0.0182487	0.00132263	0.00292663	0.0041121	0.0115614	0.00227908	0.00224688	0.00289395	0.00697653	0.00391729	0.0428062	0.00259555	0.00323549	0.0013094	0.00372892	0.0104614	0.00395944	0.0044002	0.00225097	0.0134629
K00052	3-isopropylmalate dehydrogenase	EC:1.1.1.85	Metabolism	Carbohydrate metabolism	0.0463037	0.118337	0.165375	0.28317	0.0880305	0.105	0.182526	0.188907	0.0919683	0.0791912	0.0531722	0.0820171	0.151765	0.111219	0.135569	0.113644	0.179245	0.180279	0.166385	0.069217
K00053	ketol-acid reductoisomerase	EC:1.1.1.86	Metabolism	Amino acid metabolism	0.0710563	0.211832	0.121486	0.483695	0.166144	0.119868	0.298882	0.119672	0.137561	0.161634	0.0407197	0.150403	0.385101	0.235821	0.334542	0.179334	0.307146	0.406649	0.445959	0.154796
K00054	hydroxymethylglutaryl-CoA reductase	EC:1.1.1.88	Metabolism	Metabolism of terpenoids and polyketides	0.00124045	0.000428087	0.000205817	0	0.000223674	0	0.000211237	0	0.000711936	0.0015419	0.00032456	0.000149992	5.61083e-05	0.002738	0	5.71913e-05	0.000426235	0.000243358	0.000222836	0.00588929
K00055	aryl-alcohol dehydrogenase	EC:1.1.1.90	Metabolism	Amino acid metabolism	0	0.000349963	0.00030344	0	0	0	9.61412e-05	0	0	0.000277824	0.00010986	0	0	0.000107248	0	0.000212413	0.000181401	0	4.31283e-05	0
K00057	glycerol-3-phosphate dehydrogenase (NAD(P)+)	EC:1.1.1.94	Metabolism	Lipid metabolism	0.0170233	0.0701185	0.100329	0.0450607	0.0754989	0.147117	0.0517058	0.0600578	0.152221	0.133439	0.0214021	0.189971	0.052126	0.144858	0.0838985	0.0564384	0.089318	0.0604847	0.0439613	0.112954
K00058	D-3-phosphoglycerate dehydrogenase / 2-oxoglutarate reductase	EC:1.1.1.95 1.1.1.399	Metabolism	Energy metabolism	0.0216213	0.0696246	0.0560251	0.103511	0.0376318	0.0287214	0.0690758	0.0499984	0.0469921	0.0176574	0.015687	0.0279676	0.114446	0.0382317	0.0618862	0.0595318	0.0372448	0.0954657	0.115901	0.100279
K00059	3-oxoacyl-[acyl-carrier protein] reductase	EC:1.1.1.100	Metabolism	Lipid metabolism	0.0473469	0.0480565	0.155963	0.107984	0.0458003	0.0731126	0.0654364	0.151368	0.0564912	0.115627	0.038211	0.0114762	0.0608446	0.129622	0.0802009	0.0721016	0.105659	0.0666457	0.0514504	0.128418
K00060	threonine 3-dehydrogenase	EC:1.1.1.103	Metabolism	Amino acid metabolism	0.0245847	0.00114603	0.00987951	0.00255692	0.019325	0.0010744	0.00345371	0.00861342	0.000653056	0.0064426	0.0648052	0.00449545	0.00550339	0.00062865	0.00491414	0.0565507	0.0169001	0.00679181	0.00830078	0.00190665
K00065	2-dehydro-3-deoxy-D-gluconate 5-dehydrogenase	EC:1.1.1.127	Metabolism	Carbohydrate metabolism	0.00553895	0.00266148	0.00633719	0.0140826	0.0105914	0.00546975	0.00346925	0.00757159	0.00241314	0.0100804	0.0217665	0.000416776	0.00358996	0.0150912	0.00346918	0.02449	0.0170452	0	0.00552595	0.0116749
K00067	dTDP-4-dehydrorhamnose reductase	EC:1.1.1.133	Metabolism	Glycan biosynthesis and metabolism	0.00273897	0.013167	0.0062747	0.0417185	0.0125704	0.0181572	0.00916031	0.0320048	0.0113148	0.00185032	0.000698015	0.000352215	0.000398456	0.01139	0.0213403	0.00118921	0.003544	0.0132462	0.00733764	0.00318327
K00068	sorbitol-6-phosphate 2-dehydrogenase	EC:1.1.1.140	Metabolism	Carbohydrate metabolism	0.00301776	0.00129131	0.0102533	0.0582497	0.00309134	0.00134617	0.00226381	0.00133605	0.0100505	0.00314093	0.00793659	0.000476962	0.00173455	0.0176353	0.00159958	0.0255546	0.00610743	0.00951801	0.00987478	0.00273142
K00073	ureidoglycolate dehydrogenase (NAD+)	EC:1.1.1.350	Metabolism	Nucleotide metabolism	0.0151815	3.1069e-05	0.000868514	0.00168898	0.00952414	0	0.00118694	0.00182033	0.000342267	0.00301068	0.0256362	0.000440086	0.00221179	0.00131729	0.00319848	0.0074971	0.000848173	0	0.000922493	0.00697619
K00074	3-hydroxybutyryl-CoA dehydrogenase	EC:1.1.1.157	Metabolism	Carbohydrate metabolism	0.0544441	0.040147	0.0344976	0.318857	0.0460074	0.0552746	0.0513637	0.0847989	0.0773269	0.00291803	0.0144507	0.045772	0.00749847	0.0752676	0.0242297	0.0589453	0.0977224	0.0580415	0.0297462	0.0349289
K00075	UDP-N-acetylmuramate dehydrogenase	EC:1.3.1.98	Metabolism	Carbohydrate metabolism	0.0408851	0.0629802	0.0653897	0.0641268	0.0858934	0.143348	0.0349155	0.0429673	0.161332	0.103608	0.0655158	0.18464	0.0512988	0.120229	0.111367	0.0599292	0.129436	0.0597277	0.038928	0.0858534
K00076	7-alpha-hydroxysteroid dehydrogenase	EC:1.1.1.159	Metabolism	Lipid metabolism	0.00895411	0	0.00107321	0.000585305	0.00370969	0	0.000935894	0.00218487	0	0.00270893	0.00393074	0.000481552	0.00138186	0.000540667	0.000956382	0.00202593	0.000230562	0	0.000959037	0.00389132
K00077	2-dehydropantoate 2-reductase	EC:1.1.1.169	Metabolism	Metabolism of cofactors and vitamins	0.0625103	0.0441411	0.0428397	0.0747675	0.0422525	0.0642672	0.0606163	0.0480736	0.0943687	0.0926981	0.0429624	0.0246278	0.0381631	0.12741	0.0490962	0.0624086	0.0950822	0.0643116	0.0462566	0.0971559
K00086	1,3-propanediol dehydrogenase	EC:1.1.1.202	Metabolism	Carbohydrate metabolism	0	0	0	0	0	0	0	0	0	0	0	0	0	0.00572055	0	0	0	0	0	0
K00087	xanthine dehydrogenase molybdenum-binding subunit	EC:1.17.1.4	Metabolism	Nucleotide metabolism	0.0378	0.000253712	0.000904276	0.0132982	0.00928148	0.0119694	0.00275017	0.00199849	0.0308578	0.00308129	0.0196125	0.000672457	0.00230708	0.0107199	0.0056914	0.00857481	0.00252331	0.0019402	0.00364356	0.00888218
K00088	IMP dehydrogenase	EC:1.1.1.205	Metabolism	Nucleotide metabolism	0.032967	0.0208374	0.0628171	0.0527838	0.0392398	0.0387361	0.0288975	0.032249	0.0442297	0.13531	0.0375146	0.0108253	0.0325512	0.161355	0.0737343	0.0522958	0.0995571	0.0522347	0.0421044	0.0634729
K00090	glyoxylate/hydroxypyruvate/2-ketogluconate reductase	EC:1.1.1.79 1.1.1.81 1.1.1.215	Metabolism	Carbohydrate metabolism	0.0176393	0.000283822	0.00857317	0.00299498	0.0215179	0	0.00514342	0.00813991	0.00102206	0.00893765	0.0327706	0.000596698	0.00614122	0.00212942	0.00587386	0.0562918	0.020643	0.000329692	0.00937589	0.010213
K00094	galactitol-1-phosphate 5-dehydrogenase	EC:1.1.1.251	Metabolism	Carbohydrate metabolism	0.0113064	0	0.000296844	0.00139033	0.0101603	0	0.000987777	0.00125444	0.000419804	0.00346604	0.035901	0.000600471	0.00084742	0.000875614	0.00431075	0.0102296	0.000381883	0	0.000766151	0.00312432
K00096	glycerol-1-phosphate dehydrogenase [NAD(P)+]	EC:1.1.1.261	Metabolism	Lipid metabolism	0.00197813	0.0267676	0.011019	0.00456086	0.0487349	0.112442	0.0174263	0.00778504	0.115851	0.00170709	0.00547121	0.152602	0.000553077	0.000350467	0.0248045	0.0253881	0.0524327	0.0233924	0.00359623	0.00587008
K00097	4-hydroxythreonine-4-phosphate dehydrogenase	EC:1.1.1.262	Metabolism	Metabolism of cofactors and vitamins	0.0268707	0.0113214	0.0128118	0.00413731	0.014925	0.018018	0.0161585	0.0387663	0.00215739	0.00762057	0.0421246	0.00115829	0.00270773	0.00176348	0.00701206	0.0294107	0.0107914	0.00752004	0.00600087	0.00858528
K00099	1-deoxy-D-xylulose-5-phosphate reductoisomerase	EC:1.1.1.267	Metabolism	Metabolism of terpenoids and polyketides	0.0331317	0.118393	0.0655658	0.154343	0.101069	0.172213	0.126129	0.0985814	0.14775	0.0183387	0.0377328	0.21641	0.16124	0.0350279	0.154474	0.0554101	0.082471	0.150391	0.146151	0.0423354
K00100	butanol dehydrogenase	EC:1.1.1.-	Metabolism	Carbohydrate metabolism	0	0	0.000315224	0	0	0	0	0.00267523	0	0	0	0	0	0	0	0	0	0	0	0
K00101	L-lactate dehydrogenase (cytochrome)	EC:1.1.2.3	Metabolism	Carbohydrate metabolism	0.0209747	0.00035205	0.00734	0.00360629	0.017991	0	0.00317659	0.00657823	0.00104894	0.00840625	0.0296189	0.00096755	0.0064188	0.00238731	0.0074757	0.0501105	0.0191582	3.24883e-05	0.00598348	0.0057067
K00102	D-lactate dehydrogenase (cytochrome)	EC:1.1.2.4	Metabolism	Carbohydrate metabolism	0	0	0	0	0	0	0	0	0	6.0402e-05	0	0	0	0	0	0	0	0	0	0
K00104	glycolate oxidase	EC:1.1.3.15	Metabolism	Carbohydrate metabolism	0.0325473	0.0163739	0.00549984	0.113335	0.0218625	0.00805966	0.00582326	0.00733722	0.0302998	0.00580537	0.0276117	0.00842515	0.0048988	0.0334438	0.010979	0.0123247	0.00694777	0.0240289	0.0210557	0.060848
K00105	alpha-glycerophosphate oxidase	EC:1.1.3.21	Metabolism	Lipid metabolism	0.000495335	0.00035797	0.00104117	8.38916e-05	0.000517494	0.000551725	0.000787328	0	0.000328191	0.0109897	7.8879e-05	0.000206309	8.1952e-05	0.0386685	8.58981e-05	0	0.00293605	8.17982e-05	0.000346735	0.00281066
K00108	choline dehydrogenase	EC:1.1.99.1	Metabolism	Amino acid metabolism	0.0407788	0.00031678	0.00641363	0.00342367	0.0239942	9.85318e-05	0.00286717	0.00637598	0.00169902	0.00787751	0.0538735	0.00103671	0.00672715	0.00275305	0.00629443	0.04672	0.0137388	9.54067e-05	0.00648489	0.00854093
K00111	glycerol-3-phosphate dehydrogenase	EC:1.1.5.3	Metabolism	Lipid metabolism	0.0361954	0.00999125	0.0365814	0.0158893	0.0260368	0.00722103	0.00913333	0.034873	0.0113514	0.0108559	0.0337821	0.00224842	0.00993482	0.004454	0.00805548	0.0258831	0.016356	0.00409827	0.00854654	0.0384906
K00112	glycerol-3-phosphate dehydrogenase subunit B	EC:1.1.5.3	Metabolism	Lipid metabolism	0.0199177	0.000151652	0.0034635	0.0025147	0.00955926	0	0.00165731	0.00390447	0.000456018	0.00558966	0.024345	0.000705705	0.00431088	0.0021504	0.00270603	0.0259662	0.010029	0	0.00659077	0.00969061
K00113	glycerol-3-phosphate dehydrogenase subunit C	-	Metabolism	Lipid metabolism	0.0112339	0	0.00166784	0.00124803	0.0060489	2.5595e-05	0.000292705	0.00133866	3.5751e-05	0.00173013	0.0199442	0.000345943	0.00143917	0.000778955	0.00255844	0.00439499	0.00316692	0	0.000709031	0.00318478
K00116	malate dehydrogenase (quinone)	EC:1.1.5.4	Metabolism	Carbohydrate metabolism	0.0263088	0.000112914	0.00428444	0.00318722	0.0153888	0	0.00256441	0.00403001	0.00049102	0.00915012	0.0357913	0.000793095	0.0061106	0.00352998	0.00585729	0.0287296	0.00586089	0	0.00257479	0.0191942
K00117	quinoprotein glucose dehydrogenase	EC:1.1.5.2	Metabolism	Carbohydrate metabolism	0.00803719	3.23941e-05	0.0030375	0.00134819	0.00905287	2.32695e-05	0.00120037	0.00308353	0.000327596	0.00308228	0.01763	0.000356926	0.0029951	0.000321553	0.00232445	0.0178816	0.00631497	0	0.00238326	0.00333172
K00121	S-(hydroxymethyl)glutathione dehydrogenase / alcohol dehydrogenase	EC:1.1.1.284 1.1.1.1	Metabolism	Carbohydrate metabolism	0.0228359	0	0.00283687	0.00250106	0.0155788	0	0.00276651	0.00794218	0.000395089	0.00755853	0.0275668	0.000906114	0.00576618	0.0018369	0.00436605	0.0340427	0.00921895	0	0.00454199	0.0043774
K00123	formate dehydrogenase major subunit	EC:1.17.1.9	Metabolism	Carbohydrate metabolism	0.0128333	0.00115079	0.00676369	0.00460906	0.0112563	0.000239187	0.00223325	0.00531957	0.00130893	0.00679514	0.0306545	0.000483391	0.00385338	0.00770546	0.00411225	0.0347567	0.0130717	8.34153e-05	0.00394629	0.00487583
K00124	formate dehydrogenase iron-sulfur subunit	-	Metabolism	Carbohydrate metabolism	0.0447621	0.000149565	0.00742261	0.00499155	0.0236418	0.000477695	0.00404005	0.00697396	0.00128686	0.0129679	0.0562303	0.00111591	0.00941578	0.00400179	0.0082143	0.0553012	0.012633	0.000266836	0.00612985	0.017526
K00127	formate dehydrogenase subunit gamma	-	Metabolism	Carbohydrate metabolism	0.014612	0.00269844	0.0106948	0.00443386	0.0163841	0.000445553	0.00413412	0.0136991	0.00154016	0.0115259	0.0223404	0.000419443	0.00513925	0.00386353	0.0044988	0.045023	0.0205686	0.000852885	0.00808051	0.00892049
K00128	aldehyde dehydrogenase (NAD+)	EC:1.2.1.3	Metabolism	Carbohydrate metabolism	0.00136144	0.00850882	0.00298302	0.00715702	0.00785282	0.00913844	0.0141609	0.00176423	0.0048146	0.000909341	0.000390569	0.00274934	0.0178877	0.00227511	0.0349764	0.00516118	0.0120621	0.00770476	0.00706389	0.0167321
K00130	betaine-aldehyde dehydrogenase	EC:1.2.1.8	Metabolism	Amino acid metabolism	0.00354938	0	0.00448378	0.00081501	0.00545794	6.27348e-05	0.00203058	0.00342685	0.000349382	0.00313685	0.0123647	0.000199652	0.00359037	0.000792333	0.00158698	0.0262252	0.00789504	0	0.00287379	0.00189118
K00131	glyceraldehyde-3-phosphate dehydrogenase (NADP+)	EC:1.2.1.9	Metabolism	Carbohydrate metabolism	0.00133031	0.00204046	0.00925359	0.000452163	7.02959e-05	0.000129276	0.00282894	0.000369793	0.00610262	0.0594002	0.000416421	0.00217693	0.00185833	0.0478448	0.00147356	0	0.00423317	0.000212465	0.0113985	0.024851
K00133	aspartate-semialdehyde dehydrogenase	EC:1.2.1.11	Metabolism	Amino acid metabolism	0.0538187	0.0952901	0.0958877	0.0449324	0.0595611	0.148847	0.0634364	0.0592844	0.136881	0.0543048	0.0118308	0.163897	0.00870015	0.0292168	0.0300868	0.0429954	0.0906565	0.0392594	0.0193421	0.0543405
K00134	glyceraldehyde 3-phosphate dehydrogenase (phosphorylating)	EC:1.2.1.12	Metabolism	Carbohydrate metabolism	0.0846554	0.11917	0.097426	0.0538752	0.0923163	0.146907	0.0786163	0.0477601	0.160882	0.132572	0.0747981	0.183651	0.0436149	0.163691	0.0769445	0.0586789	0.0859425	0.0484883	0.0421682	0.118574
K00135	succinate-semialdehyde dehydrogenase / glutarate-semialdehyde dehydrogenase	EC:1.2.1.16 1.2.1.79 1.2.1.20	Metabolism	Carbohydrate metabolism	0.0101926	0	0.000972715	0.000659789	0.00330434	0	0.000443824	0.00102671	0.000472979	0.00253826	0.0108304	0.000500501	0.00111823	0.00139825	0.0011052	0.00322638	0.000474169	0	0.00160683	0.00477564
K00137	aminobutyraldehyde dehydrogenase	EC:1.2.1.19	Metabolism	Amino acid metabolism	0.00963238	4.19234e-05	0.00157369	0.000728407	0.0063065	0	0.000755597	0.00232029	0.000207149	0.00181953	0.0129144	0.000155615	0.00140555	0.00046208	0.00201854	0.0216101	0.00672301	0	0.00280303	0.00300395
K00138	aldehyde dehydrogenase	EC:1.2.1.-	Metabolism	Carbohydrate metabolism	0.0179725	0	0.00195338	0.00188197	0.0120071	7.50686e-05	0.000983903	0.00284421	0.000780156	0.00387223	0.0272233	0.000449506	0.00295835	0.00186253	0.00430283	0.0173896	0.00242913	0	0.00220682	0.00774203
K00140	malonate-semialdehyde dehydrogenase (acetylating) / methylmalonate-semialdehyde dehydrogenase	EC:1.2.1.18 1.2.1.27	Metabolism	Carbohydrate metabolism	0	0	0.000228654	0.000160977	0	0	0	0	0	0	0	0	0	0	0	5.86622e-05	0	0	0	0
K00145	N-acetyl-gamma-glutamyl-phosphate reductase	EC:1.2.1.38	Metabolism	Amino acid metabolism	0.0955224	0.111314	0.0949567	0.0859413	0.0752706	0.17205	0.0691176	0.112593	0.182396	0.0178639	0.0296397	0.172454	0.0234587	0.0262037	0.0815132	0.0356392	0.0812257	0.0749192	0.0216081	0.0364268
K00146	phenylacetaldehyde dehydrogenase	EC:1.2.1.39	Metabolism	Amino acid metabolism	0.0185881	5.72888e-05	0.000228119	0.000771404	0.0101554	0	0.000779963	0.00123669	0.000440224	0.00293696	0.0223351	0.000809352	0.000898609	0.00158134	0.00336255	0.00789392	0.000567989	0	0.00185935	0.00941288
K00147	glutamate-5-semialdehyde dehydrogenase	EC:1.2.1.41	Metabolism	Amino acid metabolism	0.060913	0.0942292	0.0840448	0.0597413	0.110087	0.150238	0.118833	0.06699	0.15569	0.10905	0.0682215	0.194414	0.151625	0.118656	0.143191	0.0821386	0.0947635	0.117738	0.132959	0.114228
K00150	glyceraldehyde-3-phosphate dehydrogenase (NAD(P))	EC:1.2.1.59	Metabolism	Carbohydrate metabolism	0	0	0	0	0	0	0	0	0.0026139	0	0	0	0	0	0	0	0	0	0.0010746	0
K00156	pyruvate dehydrogenase (quinone)	EC:1.2.5.1	Metabolism	Carbohydrate metabolism	0	0.000167722	0.00119483	1.27553e-05	0	0.000434174	0.000294218	0.00291538	2.80853e-05	9.88083e-05	3.86723e-05	0	0.000923015	0	0	1.50216e-05	0.000126987	0.000201062	0.0001548	0.00279429
K00158	pyruvate oxidase	EC:1.2.3.3	Metabolism	Carbohydrate metabolism	0.00173217	0.00449607	0.0112768	0.000680236	0.000474989	0.000638103	0.00193708	0.000103634	0.00117789	0.0272057	0.000205533	0.00172889	0.00158738	0.0761224	0.000683996	6.54509e-05	0.0052718	0.000761553	0.00585785	0.02856
K00161	pyruvate dehydrogenase E1 component alpha subunit	EC:1.2.4.1	Metabolism	Carbohydrate metabolism	0	0.00171909	0.00867894	0	0.000213658	0	0.000244109	0	0	0.000221929	0	0.000747027	7.65977e-05	0.00485412	0	8.5797e-05	0	0	8.0226e-05	0
K00162	pyruvate dehydrogenase E1 component beta subunit	EC:1.2.4.1	Metabolism	Carbohydrate metabolism	0	0	0.00064282	0	0.000132693	0	0	0	0	0.000165048	0	0	0.000134063	0.00773631	0	0.000104439	0.000163956	0	0	0.000299132
K00163	pyruvate dehydrogenase E1 component	EC:1.2.4.1	Metabolism	Carbohydrate metabolism	0.0162123	0.000268344	0.00619528	0.00193233	0.0105793	3.86625e-05	0.00211999	0.00579611	0.000639377	0.00565629	0.015187	0.000449098	0.00450731	0.00131188	0.00292902	0.0304172	0.0140417	0	0.00473326	0.00415365
K00164	2-oxoglutarate dehydrogenase E1 component	EC:1.2.4.2	Metabolism	Carbohydrate metabolism	0.00399228	0	0.00552968	0.00149696	0.00660207	0.000366013	0.00179052	0.00366983	0.000628208	0.00600267	0.00775569	0.000225546	0.00560477	0.0016261	0.0018996	0.0301525	0.0111753	0	0.00434386	0.0127634
K00169	pyruvate ferredoxin oxidoreductase alpha subunit	EC:1.2.7.1	Metabolism	Carbohydrate metabolism	0.000727588	0.00148452	0.00439413	0.0386176	0.000529106	0.00132917	0.00217804	0.000188828	0.00935759	0.000602782	0.000123949	0.00063814	0.000106691	0.00991	0.000735428	0.000908386	0.00282588	0.011185	0.0067532	0.002641
K00170	pyruvate ferredoxin oxidoreductase beta subunit	EC:1.2.7.1	Metabolism	Carbohydrate metabolism	5.68881e-05	0	0.000545732	0.000141249	0.00126439	0.00266765	0.00113196	0.000749855	0.0053817	0	3.05681e-05	0.000143071	5.86337e-05	0	6.14234e-05	0.00048607	0.00136494	0.00415428	0.000783707	0
K00171	pyruvate ferredoxin oxidoreductase delta subunit	EC:1.2.7.1	Metabolism	Carbohydrate metabolism	0.000130716	0.000552391	0.00101596	0.0397064	0	0.000449442	0.00058681	0.0011944	0.00667405	0.00054703	0	0	0	0.0108396	0.000323569	0.0001038	0	0.0118641	0.00862146	0.00283979
K00172	pyruvate ferredoxin oxidoreductase gamma subunit	EC:1.2.7.1	Metabolism	Carbohydrate metabolism	0.001285	0.000507902	0.0154089	0.0286913	0.000371221	0.002247	0.00225787	0.0062491	0.00915274	0.000642031	6.81438e-05	0	7.58762e-05	0.00845314	0.000298447	0.000169291	0.000358248	0.00590686	0.00529589	0.00338645
K00174	2-oxoglutarate/2-oxoacid ferredoxin oxidoreductase subunit alpha	EC:1.2.7.3 1.2.7.11	Metabolism	Carbohydrate metabolism	0.0018599	0.0116134	0.0153117	0.00220976	0.000950821	0.0216421	0.00650448	0.0388713	0.00119754	0.000269964	0.000288867	0.00033597	0	0.000329088	0.00114235	0.000553231	0.00470018	0.0143562	0.000197753	0.000308607
K00175	2-oxoglutarate/2-oxoacid ferredoxin oxidoreductase subunit beta	EC:1.2.7.3 1.2.7.11	Metabolism	Carbohydrate metabolism	0.00175158	0.0123899	0.0110328	0.00294658	0.000693795	0.0188314	0.00714594	0.0433942	0.0033055	0.0018052	0.00038901	0.000265847	0.000317145	0.0028943	0.00109361	0.00129289	0.00368454	0.0142355	0.000634642	0.000923653
K00176	2-oxoglutarate ferredoxin oxidoreductase subunit delta	EC:1.2.7.3	Metabolism	Carbohydrate metabolism	0.00355962	0.00653259	0.00947434	0.00101226	0.000367186	0.0220495	0.00747339	0.0345819	0.000537256	0.000102734	0.000119941	0	0	0.000229306	0.000506403	0.000338576	0.0083851	0.00627232	0.000733671	0.0336081
K00177	2-oxoglutarate ferredoxin oxidoreductase subunit gamma	EC:1.2.7.3	Metabolism	Carbohydrate metabolism	0.00129891	0.00319642	0.000711794	0.000570502	0.000741368	0.00353172	0.000689006	7.35293e-05	0.000750837	0	0.000174193	0.000383913	4.63446e-05	0.00229742	0.00126939	0.000781111	0.00157449	0.00419099	0.000444508	0.0190357
K00184	dimethyl sulfoxide reductase iron-sulfur subunit	-	Metabolism	Energy metabolism	0.000373457	0.00108561	0	0.00299229	0	0.0005195	0	0.000188629	0.00157688	0	0	0.000106831	0	0.0051882	0.000413935	0.000594975	0	0	0.00105525	0.000579408
K00185	dimethyl sulfoxide reductase membrane subunit	-	Metabolism	Energy metabolism	0.0002334	0.00151542	0	0.00351736	0	0	0	0	0.000214858	9.95665e-05	0	0	2.90047e-05	0.00710424	0.000570459	0	0	0	0.000563688	0.000341047
K00194	acetyl-CoA decarbonylase/synthase, CODH/ACS complex subunit delta	EC:2.1.1.245	Metabolism	Energy metabolism	0.000215776	0.00110213	0.000427144	0.000280201	0.000341724	0.000296758	0.000811953	0	0.00177777	0.000531167	0.000186039	0.000787916	0.000101096	0.000231749	0.000408438	0	0.00023653	0.00174786	9.31645e-05	0.000908329
K00196	anaerobic carbon-monoxide dehydrogenase iron sulfur subunit	-	Metabolism	Energy metabolism	0	0	0	0	0	0	0	0.000400357	0.000229463	0	0	0	0	0	0	0.000418882	0.000596228	0.000274733	0	0
K00197	acetyl-CoA decarbonylase/synthase, CODH/ACS complex subunit gamma	EC:2.1.1.245	Metabolism	Energy metabolism	0	0	0.000178916	0	0	8.54505e-05	0	0	0.000314203	0	0	0	0	0	0	0	0	0	7.35952e-05	0
K00198	anaerobic carbon-monoxide dehydrogenase catalytic subunit	EC:1.2.7.4	Metabolism	Energy metabolism	0.000159794	0.000549346	0.00020694	0.000585775	0.000176924	0.000528027	5.28319e-05	0.000414842	0.000114148	0	0	0.00015159	0.000159546	0.000192007	0	7.6366e-05	0	0.00127061	2.01696e-05	0
K00200	formylmethanofuran dehydrogenase subunit A	EC:1.2.7.12	Metabolism	Energy metabolism	0	0	0	0	0	0	0	0	0.00248129	0	0	0	0	0	0	0	0	0	0.00116458	0
K00204	4Fe-4S ferredoxin	-	Metabolism	Energy metabolism	0	0	0	0	0	0	0	0	0.00282043	0	0	0	0	0	0	0	0	0	0.00118482	0
K00208	enoyl-[acyl-carrier protein] reductase I	EC:1.3.1.9 1.3.1.10	Metabolism	Lipid metabolism	0.0265898	0	0.00646893	0.00263716	0.0225178	0.000259549	0.00287698	0.0055095	0.00102554	0.00771113	0.0442053	0.000775347	0.00551176	0.00281773	0.0147827	0.045452	0.0148831	0.000592412	0.00551444	0.0119406
K00209	enoyl-[acyl-carrier protein] reductase / trans-2-enoyl-CoA reductase (NAD+)	EC:1.3.1.9 1.3.1.44	Metabolism	Carbohydrate metabolism	9.74406e-05	0.000600433	0.000172587	0.0288473	0.000301196	0.00083082	0.000338996	0	0.00705825	0.000941008	0.000190809	0	0	0.0181409	0.000224076	0	0.000276603	0.0100122	0.00571276	0.00189265
K00215	4-hydroxy-tetrahydrodipicolinate reductase	EC:1.17.1.8	Metabolism	Amino acid metabolism	0.0319086	0.070073	0.0524844	0.0427917	0.0623384	0.0293748	0.110545	0.0341271	0.0258058	0.117213	0.0383554	0.0410697	0.161514	0.128296	0.129078	0.0447385	0.0481408	0.1053	0.179555	0.113276
K00216	2,3-dihydro-2,3-dihydroxybenzoate dehydrogenase	EC:1.3.1.28	Metabolism	Metabolism of terpenoids and polyketides	0.0145254	0	0.00160978	0.000370152	0.00469947	0.000134177	0.000453358	0.000358848	0.000245984	0.00408935	0.00318249	0.000301401	0.00404977	0.00136402	0.000749945	0.00163583	0.000856512	0	0.00171552	0.00622528
K00226	dihydroorotate dehydrogenase (fumarate)	EC:1.3.98.1	Metabolism	Nucleotide metabolism	0.00337374	0.00343135	0.0135593	0.000643492	0.00374096	0.00175544	0.00672922	0.000897696	0.00736017	0.0875737	0.000692124	0.00284065	0.00458769	0.110729	0.00935455	0.000149158	0.0126466	0.00147501	0.0164283	0.0454363
K00228	coproporphyrinogen III oxidase	EC:1.3.3.3	Metabolism	Metabolism of cofactors and vitamins	0.00301553	0.000116946	0.00390389	0.00325899	0.00638292	5.71147e-05	0.00194438	0.00416372	0	0.00570359	0.00422106	0	0.00467772	0.000881533	0.0010174	0.0212128	0.0136939	0	0.00336609	0.0146267
K00230	menaquinone-dependent protoporphyrinogen oxidase	EC:1.3.5.3	Metabolism	Metabolism of cofactors and vitamins	0.0569176	0.000284076	0.00243538	0.0037635	0.0305394	7.00022e-05	0.00287382	0.00606178	0.00155359	0.0162545	0.0675217	0.00193703	0.00628003	0.00507273	0.00984553	0.0237121	0.00120267	0	0.00493816	0.0186189
K00231	protoporphyrinogen/coproporphyrinogen III oxidase	EC:1.3.3.4 1.3.3.15	Metabolism	Metabolism of cofactors and vitamins	0	0	0.000311801	0	0	0	0	0	0	7.0469e-05	0	0	6.09644e-05	0.000186341	0	0	0	0	0	0.000228234
K00236	succinate dehydrogenase (ubiquinone) cytochrome b560 subunit	-	Metabolism	Carbohydrate metabolism	0	0	0	0	0	0	0	0	0	0	6.46818e-05	0	0	0	0	0	0	0	0	0
K00239	succinate dehydrogenase / fumarate reductase, flavoprotein subunit	EC:1.3.5.1 1.3.5.4	Metabolism	Carbohydrate metabolism	0.0320354	0.0399558	0.0178055	0.0177515	0.00710584	0.0192616	0.0175954	0.0149412	0.0399231	0.00414912	0.0152714	0.00273788	0.00381179	0.0119632	0.00343881	0.0339069	0.0184137	0.0274158	0.00700289	0.0419873
K00240	succinate dehydrogenase / fumarate reductase, iron-sulfur subunit	EC:1.3.5.1 1.3.5.4	Metabolism	Carbohydrate metabolism	0.0324592	0.014451	0.0230692	0.0215757	0.0523727	0.0277418	0.0175465	0.0874374	0.0271015	0.015127	0.0242264	0.0340478	0.0279108	0.00596142	0.0413074	0.0484921	0.0305765	0.0194612	0.0144202	0.0261309
K00241	succinate dehydrogenase / fumarate reductase, cytochrome b subunit	-	Metabolism	Carbohydrate metabolism	0.0205	0.00893897	0.0144751	0.00516379	0.016472	0.0254934	0.0132764	0.0419448	0.00204897	0.0139665	0.0334607	0.0013663	0.00455643	0.00242806	0.00491435	0.0250599	0.0254196	0.00725557	0.00633983	0.00734781
K00242	succinate dehydrogenase / fumarate reductase, membrane anchor subunit	-	Metabolism	Carbohydrate metabolism	0.0341911	0	0.00377028	0.00305886	0.018207	9.5611e-05	0.00232734	0.00593101	0.00179112	0.0128419	0.0610884	0.00114722	0.00407396	0.00266498	0.00817975	0.0208028	0.00719789	0	0.00274426	0.0102731
K00244	fumarate reductase flavoprotein subunit	EC:1.3.5.4	Metabolism	Carbohydrate metabolism	0.00795284	0.00167167	0.0168703	0.0145713	0.0124141	0.00612106	0.0120776	0.0149525	0.0134799	0.00983213	0.0130832	0.00188042	0.00675704	0.00773035	0.00560544	0.0464948	0.0209124	0.00728458	0.00917535	0.00678883
K00245	fumarate reductase iron-sulfur subunit	EC:1.3.5.4	Metabolism	Carbohydrate metabolism	0.0532799	0.000384895	0.00333411	0.00538265	0.0267184	0.000445096	0.00432051	0.00656549	0.00157877	0.0142609	0.0673652	0.0018249	0.00891224	0.00415097	0.0104593	0.027883	0.00379011	0.00033763	0.00610161	0.0252862
K00246	fumarate reductase subunit C	-	Metabolism	Carbohydrate metabolism	0.0275163	0	0.0090385	0.00560505	0.0174909	0.000898179	0.00504874	0.0100437	0.0017798	0.0125332	0.0260308	0.000972933	0.00647396	0.00335239	0.00538	0.0580134	0.022783	0	0.0090377	0.012498
K00247	fumarate reductase subunit D	-	Metabolism	Carbohydrate metabolism	0.0198918	0.00053446	0.0101553	0.00314715	0.0282538	0.000988765	0.00563767	0.0129382	0.00135715	0.0140138	0.0694534	0.000455574	0.00852191	0.00188711	0.00905336	0.067331	0.0238554	0.000199067	0.0113862	0.00593345
K00248	butyryl-CoA dehydrogenase	EC:1.3.8.1	Metabolism	Carbohydrate metabolism	0.00113674	0.00201991	0.00399362	0.0965603	0.000998233	0.00356852	0.00432935	0.000205413	0.0174883	0.00144077	0.000425873	0.000638261	0.000119667	0.0251154	0.000828319	0.000140832	0.00538955	0.0080754	0.0153157	0.00401147
K00254	dihydroorotate dehydrogenase	EC:1.3.5.2	Metabolism	Nucleotide metabolism	0.0228676	0.0013179	0.00583221	0.00231109	0.0133083	0.00130947	0.00209673	0.00618817	0.000511087	0.00557571	0.0245992	0.00425393	0.00383982	0.00174117	0.00380564	0.039941	0.0144956	0.00586994	0.00481498	0.00292467
K00259	alanine dehydrogenase	EC:1.4.1.1	Metabolism	Amino acid metabolism	0.00059644	0.000744472	0.00138168	0.00019631	0.000415773	0.000497338	0.000460734	0.000822005	0.000549636	0.00751769	0	0.000161443	0.0013073	0.0184672	7.97026e-05	8.75807e-05	0.00114478	0.000313269	0.00200098	0.0146628
K00260	glutamate dehydrogenase	EC:1.4.1.2	Metabolism	Energy metabolism	0	0	0	0	0	0	0.000165816	0	0	0	0	0	0	0	0	0	0.000766562	0	0	0.019581
K00261	glutamate dehydrogenase (NAD(P)+)	EC:1.4.1.3	Metabolism	Energy metabolism	0.000164333	0	0.000635047	0.000243181	0.000834146	0	0.000230531	0.000901083	0	0.000361039	0.000786538	0	0.000404635	2.53227e-05	0.000189262	0.0037531	0.00171679	0	0.000961216	0
K00262	glutamate dehydrogenase (NADP+)	EC:1.4.1.4	Metabolism	Energy metabolism	0.044662	0.100276	0.198181	0.0551713	0.0811769	0.209184	0.109558	0.186934	0.157947	0.0878403	0.0342198	0.0927372	0.0147	0.0668113	0.046532	0.0476762	0.103609	0.10497	0.0281783	0.0296247
K00265	glutamate synthase (NADPH) large chain	EC:1.4.1.13	Metabolism	Energy metabolism	0.0344975	0.0165421	0.0168355	0.0172255	0.0104097	0.0157907	0.0064913	0.00428708	0.0409611	0.00433519	0.0225796	0.00201723	0.00359763	0.0115998	0.00456683	0.0373338	0.014609	0.009527	0.00590302	0.0374403
K00266	glutamate synthase (NADPH) small chain	EC:1.4.1.13	Metabolism	Energy metabolism	0.0801766	0.145522	0.14052	0.652217	0.124968	0.167426	0.204343	0.148954	0.216889	0.0220275	0.0169771	0.153815	0.144169	0.128517	0.12197	0.16052	0.215855	0.223144	0.151612	0.0342091
K00275	pyridoxamine 5'-phosphate oxidase	EC:1.4.3.5	Metabolism	Metabolism of cofactors and vitamins	0.0265258	0	0.00758015	0.00332462	0.0187443	0.00207008	0.00451807	0.0116224	0.000612459	0.00783816	0.0385463	0.000840028	0.00622621	0.00231046	0.00608	0.0464523	0.0160853	0.000383391	0.00745849	0.00973981
K00276	primary-amine oxidase	EC:1.4.3.21	Metabolism	Amino acid metabolism	0.00767792	3.53544e-05	0.000150677	0.000182282	0.0040949	0	0.000318946	0.000815092	0.000303344	0.00129634	0.0113927	0.000243137	0.000450269	0.00047205	0.00179778	0.0035204	0.000194463	0	0.000556281	0.00403129
K00278	L-aspartate oxidase	EC:1.4.3.16	Metabolism	Amino acid metabolism	0.0187114	0.0160236	0.0453526	0.0608228	0.0174773	0.00804893	0.0144785	0.0174905	0.0160936	0.00432899	0.044589	0.0018036	0.00160911	0.0139889	0.00858084	0.01386	0.00387513	0.022328	0.0102856	0.00993879
K00281	glycine dehydrogenase	EC:1.4.4.2	Metabolism	Carbohydrate metabolism	0.0167262	0.00161161	0.00680411	0.00159726	0.0109577	0.00166034	0.00196446	0.0081009	0.000541595	0.00579277	0.0175354	0.00369817	0.0051331	0.00159501	0.00252	0.039375	0.0117782	0.00720763	0.00296173	0.0124823
K00282	glycine dehydrogenase subunit 1	EC:1.4.4.2	Metabolism	Carbohydrate metabolism	0	0	0	0	6.93926e-05	0.00620972	0	0	0.000786764	0	0	0	0	0	5.10339e-05	0.00384538	0	0	0	0
K00283	glycine dehydrogenase subunit 2	EC:1.4.4.2	Metabolism	Carbohydrate metabolism	0	0	0	0	0	0.00280554	0	0	0.00104689	0	0	0	0	0	0	0.00354127	0	0	6.09614e-05	0
K00285	D-amino-acid dehydrogenase	EC:1.4.5.1	Metabolism	Amino acid metabolism	0.0168426	6.85379e-05	0.004611	0.00192486	0.0133788	3.8524e-05	0.00325833	0.00633977	0.000458837	0.00814828	0.0260647	0.00083885	0.00430933	0.00132586	0.00650543	0.0365185	0.0104689	0	0.00454899	0.0073671
K00286	pyrroline-5-carboxylate reductase	EC:1.5.1.2	Metabolism	Amino acid metabolism	0.0304603	0.0702832	0.0585906	0.0566791	0.0192476	0.0389571	0.0931822	0.0700606	0.0301635	0.0235335	0.0303536	0.034119	0.107984	0.0528068	0.0107406	0.046477	0.0433746	0.0204296	0.10594	0.0631356
K00287	dihydrofolate reductase	EC:1.5.1.3	Metabolism	Metabolism of cofactors and vitamins	0.0290146	0.10262	0.0635371	0.0168827	0.0626031	0.0461798	0.118225	0.0685823	0.0120206	0.0354861	0.0222767	0.0495387	0.201117	0.044138	0.146675	0.0199305	0.0366842	0.129342	0.169173	0.041896
K00290	saccharopine dehydrogenase (NAD+, L-lysine forming)	EC:1.5.1.7	Metabolism	Amino acid metabolism	0.00495341	0.0128676	0.00726917	0.0200545	0.00448227	0.0149085	0.00671971	0.00408889	0.0129807	0	0.000671499	0.00659728	0.000306087	0.00503739	0.0023108	0.00231804	0.00568469	0.00568066	0.00285551	0.000106434
K00294	1-pyrroline-5-carboxylate dehydrogenase	EC:1.2.1.88	Metabolism	Amino acid metabolism	0	0	0	0	0	0	0	0.00277442	0	0	0	0	0	0	0	0	0	0	0	0
K00297	methylenetetrahydrofolate reductase (NADH)	EC:1.5.1.54	Metabolism	Energy metabolism	0.0433371	0.0179469	0.0545485	0.0551223	0.0299028	0.0434848	0.0338131	0.0962133	0.0329353	0.0663386	0.0503471	0.00382228	0.0132309	0.0653464	0.01211	0.0614196	0.0357511	0.0247886	0.0299811	0.0724229
K00299	FMN reductase	EC:1.5.1.38	Metabolism	Energy metabolism	0.0255282	3.58055e-05	0.00131639	0.00174955	0.0111943	5.79175e-05	0.00195219	0.00189406	0.000773812	0.00672758	0.0198318	0.000337677	0.00298011	0.00255325	0.0044345	0.0118533	0.000313572	0	0.00207629	0.00730988
K00302	sarcosine oxidase, subunit alpha	EC:1.5.3.1	Metabolism	Amino acid metabolism	0	0	0.000118873	0	0	0	0	0	0	0	0	0	0	0	0	0	0	0	0	0
K00304	sarcosine oxidase, subunit delta	EC:1.5.3.1	Metabolism	Amino acid metabolism	0	0	0.000159894	0	0	0	0	0	0	0	0	0	0	0	0	0	0	0	0	0
K00319	methylenetetrahydromethanopterin dehydrogenase	EC:1.5.98.1	Metabolism	Energy metabolism	0	0	0	0	0	0	0	0	0.00256288	0	0	0	0	0	0	0	0	0	0.0011153	0
K00322	NAD(P) transhydrogenase	EC:1.6.1.1	Metabolism	Metabolism of cofactors and vitamins	0.0226466	0.000180155	0.00738462	0.00238056	0.0150067	8.27927e-05	0.00234584	0.00581542	0.00086124	0.00706509	0.0293488	0.000873347	0.00547496	0.00235469	0.00351568	0.0407579	0.0152464	0.000211373	0.00457334	0.00765729
K00324	H+-translocating NAD(P) transhydrogenase subunit alpha	EC:1.6.1.2 7.1.1.1	Metabolism	Metabolism of cofactors and vitamins	0.0126178	0.048918	0.00753537	0.00103957	0.040619	0.0160284	0.0699396	0.00310017	0.000284378	0.0119771	0.0327495	0.027452	0.158273	0.000885239	0.119699	0.0277271	0.0207663	0.0716243	0.101482	0.0161599
K00325	H+-translocating NAD(P) transhydrogenase subunit beta	EC:1.6.1.2 7.1.1.1	Metabolism	Metabolism of cofactors and vitamins	0.016682	0.000295579	0.00447749	0.00316907	0.0118506	0.00030361	0.00271805	0.00544342	0.000532939	0.00613123	0.0285348	0.000581402	0.00423541	0.00157469	0.00495022	0.0359813	0.0111773	0.000119411	0.00368489	0.0115971
K00326	cytochrome-b5 reductase	EC:1.6.2.2	Metabolism	Carbohydrate metabolism	0	0	5.02019e-05	0	0	0	0	0	0	0	0	0	0	0	0	0	0	0	0	0
K00330	NADH-quinone oxidoreductase subunit A	EC:7.1.1.2	Metabolism	Energy metabolism	0.0505234	0.0233599	0.0273764	0.0091355	0.0405469	0.0347078	0.0246888	0.0848865	0.00290929	0.0247122	0.0616617	0.00191698	0.014314	0.00524354	0.0127088	0.0852668	0.0339579	0.0130116	0.0148854	0.0262777
K00331	NADH-quinone oxidoreductase subunit B	EC:7.1.1.2	Metabolism	Energy metabolism	0.017396	0.0273937	0.0306368	0.00599739	0.0117151	0.0362768	0.018577	0.0818952	0.00192886	0.0123921	0.0124872	0.00458725	0.00450694	0.00299422	0.00631932	0.044707	0.0208975	0.0287954	0.00628936	0.00203274
K00332	NADH-quinone oxidoreductase subunit C	EC:7.1.1.2	Metabolism	Energy metabolism	0	0	0	0	2.04444e-05	0	0	0	0	0	0	4.79666e-05	0	0	0	0	0	0	0	0
K00333	NADH-quinone oxidoreductase subunit D	EC:7.1.1.2	Metabolism	Energy metabolism	0.00641929	0.000977518	0	0	0	0.00106093	0	0	0	0	7.62776e-05	0.00420988	0	0	0	0.00274482	0	0.00666814	0	0
K00334	NADH-quinone oxidoreductase subunit E	EC:7.1.1.2	Metabolism	Energy metabolism	0.0327531	0.00112263	0.00693851	0.00322277	0.0203413	0.000157308	0.00247111	0.0128025	0.00118899	0.00655561	0.0303531	0.000669033	0.00616576	0.00144211	0.00495466	0.0428198	0.0170609	0.000138248	0.0055621	0.00326437
K00335	NADH-quinone oxidoreductase subunit F	EC:7.1.1.2	Metabolism	Energy metabolism	0.0147678	0.00163143	0.00558609	0.00311954	0.0150384	0.000442798	0.00316803	0.00556921	0.00336857	0.0075799	0.00766974	0.00110861	0.00676474	0.00367853	0.00283161	0.0239512	0.0128587	0.00204796	0.0056393	0.00663374
K00336	NADH-quinone oxidoreductase subunit G	EC:7.1.1.2	Metabolism	Energy metabolism	0.027905	0.00359132	0.0329951	0.0292835	0.0055034	0.0138949	0.0182391	0.00965376	0.0318939	0.0045847	0.00566703	0.000799583	0.00228737	0.0109657	0.00474536	0.0196756	0.0132146	0.018149	0.00571413	0.0123476
K00337	NADH-quinone oxidoreductase subunit H	EC:7.1.1.2	Metabolism	Energy metabolism	0.0208888	0.0304863	0.0169452	0.00488569	0.0158282	0.0223255	0.0263893	0.0448937	0.00227095	0.00914618	0.0273663	0.00179079	0.00544539	0.00237652	0.00729349	0.0467148	0.017132	0.0247535	0.00579274	0.00767599
K00338	NADH-quinone oxidoreductase subunit I	EC:7.1.1.2	Metabolism	Energy metabolism	0.0424088	0.00606506	0.0130685	0.00542349	0.0236448	0.00419967	0.014147	0.0162261	0.00298423	0.0156504	0.0522792	0.00132645	0.00875264	0.00490874	0.00930572	0.046884	0.0152786	0.00361714	0.00743502	0.0170851
K00339	NADH-quinone oxidoreductase subunit J	EC:7.1.1.2	Metabolism	Energy metabolism	0.00731305	0.0111066	0.0135586	0.00215573	0.00563537	0.022538	0.0155374	0.0426947	0.00139885	0.0062834	0.00415465	0.000292774	0.00128353	0.000517718	0.00334058	0.0285817	0.00965001	0.00897099	0.00277204	0.00219657
K00340	NADH-quinone oxidoreductase subunit K	EC:7.1.1.2	Metabolism	Energy metabolism	0.0551113	0.00204881	0.011771	0.00883385	0.0353953	0.0020183	0.00751851	0.0148153	0.00140356	0.0158608	0.0667684	0.00568663	0.0127108	0.00487905	0.0114056	0.0743579	0.0241395	0.00733164	0.0110883	0.025659
K00341	NADH-quinone oxidoreductase subunit L	EC:7.1.1.2	Metabolism	Energy metabolism	0.00940713	0.00465367	0.0107661	0.00325642	0.00821159	0.0155101	0.00846795	0.030026	0.00104374	0.00553334	0.00865699	0.000290984	0.00504663	0.00162968	0.00320556	0.0291393	0.0128657	0.00388347	0.00491904	0.00870867
K00342	NADH-quinone oxidoreductase subunit M	EC:7.1.1.2	Metabolism	Energy metabolism	0.0202051	0.00652489	0.0122551	0.00388486	0.0122642	0.0162714	0.00959774	0.0353065	0.00131439	0.00616723	0.0180801	0.000635149	0.00554405	0.00238789	0.00465635	0.0403768	0.0138978	0.00421526	0.00385816	0.0164174
K00343	NADH-quinone oxidoreductase subunit N	EC:7.1.1.2	Metabolism	Energy metabolism	0.0351556	0.00490834	0.00975334	0.0039423	0.0190611	0.0106104	0.0100935	0.0322015	0.00175325	0.00899898	0.0391188	0.00132468	0.00741555	0.00228924	0.00673325	0.040147	0.0121734	0.00347072	0.00531797	0.0145692
K00355	NAD(P)H dehydrogenase (quinone)	EC:1.6.5.2	Metabolism	Metabolism of cofactors and vitamins	0.000871379	0.00285136	0.0119852	0.00053337	0.00168603	0.000823096	0.00486216	0.00109733	0.0108809	0.0981079	0.000686862	0.00176616	0.00285222	0.0291829	0.00586331	4.7767e-05	0.0112407	0.00106758	0.0156203	0.0172292
K00362	nitrite reductase (NADH) large subunit	EC:1.7.1.15	Metabolism	Energy metabolism	0.00998109	6.3153e-05	0.00251732	0.00115326	0.0067427	2.2785e-05	0.00101877	0.00270723	0.00022074	0.00342233	0.012291	0.000351194	0.00194796	0.000526976	0.00191066	0.0153092	0.00958657	0	0.00212081	0.00282733
K00363	nitrite reductase (NADH) small subunit	EC:1.7.1.15	Metabolism	Energy metabolism	0.0407694	0	0.00143072	0.0032643	0.017423	0	0.00260191	0.0038751	0.000530868	0.0111693	0.0442038	0.00121507	0.00228393	0.00172074	0.011431	0.0291396	0.00661009	0	0.00300922	0.00462475
K00364	GMP reductase	EC:1.7.1.7	Metabolism	Nucleotide metabolism	0.00315322	0.00268609	0.0146148	0.0027749	0.013088	0.000143008	0.00384762	0.00601831	0.0012217	0.0264239	0.00935336	0.000706966	0.00374994	0.036198	0.0112277	0.0419927	0.0187729	0	0.00734634	0.0227681
K00366	ferredoxin-nitrite reductase	EC:1.7.7.1	Metabolism	Energy metabolism	0	0.0140399	0.00785856	0.000185989	0.000342707	0.00184207	0.000450319	0.00521396	0	4.66705e-05	0	0.00104521	0.000141742	0	0	0.000577098	0.000688599	0.0038177	0	0
K00368	nitrite reductase (NO-forming)	EC:1.7.2.1	Metabolism	Energy metabolism	0	0	0	0	0	0	0	0	0	0	0	0	0	0	0	0	0	0	0	9.56547e-05
K00370	nitrate reductase / nitrite oxidoreductase, alpha subunit	EC:1.7.5.1 1.7.99.-	Metabolism	Energy metabolism	0.0140459	6.66772e-05	0.00460857	0.00124504	0.0100859	0	0.00132651	0.00303815	0.000864478	0.00581518	0.0243709	0.000503553	0.00529109	0.00249768	0.00398297	0.0182603	0.00514545	0	0.00272127	0.0142833
K00371	nitrate reductase / nitrite oxidoreductase, beta subunit	EC:1.7.5.1 1.7.99.-	Metabolism	Energy metabolism	0.00810315	9.55471e-05	0.0045778	0.00170069	0.0087612	3.95622e-05	0.00199777	0.00413334	0.000378304	0.00320302	0.00854136	0.000253591	0.00444319	0.00177732	0.00206994	0.0406805	0.0128814	0	0.00317103	0.00570391
K00372	assimilatory nitrate reductase catalytic subunit	EC:1.7.99.-	Metabolism	Energy metabolism	0.000139815	0	0.000795173	4.80606e-05	0.000901331	0	0.000196925	0.00143705	5.17651e-05	0.000479029	0.000484909	2.03786e-05	0.000344151	0	9.98837e-05	0.00275718	0.00128251	3.24043e-05	0.000836301	0
K00373	nitrate reductase molybdenum cofactor assembly chaperone NarJ/NarW	-	Environmental Information Processing	Signal transduction	0.0377854	0.000206178	0.002312	0.0037106	0.0210082	0	0.00387324	0.00463134	0.00144132	0.0121493	0.0424386	0.00132413	0.00883089	0.00447156	0.00876973	0.0216564	0.00182594	0	0.00383552	0.0200265
K00374	nitrate reductase gamma subunit	EC:1.7.5.1 1.7.99.-	Metabolism	Energy metabolism	0.043994	0.000423971	0.00534739	0.00324333	0.0263766	0	0.00189571	0.00508847	0.00106729	0.0118808	0.0561391	0.00125325	0.00971541	0.00596871	0.00785356	0.0179807	0.00299974	0.000168196	0.0054613	0.0232455
K00380	sulfite reductase (NADPH) flavoprotein alpha-component	EC:1.8.1.2	Metabolism	Energy metabolism	0.0127118	3.5298e-05	0.00533761	0.00184387	0.00811987	0	0.00199509	0.00499875	0.000460578	0.00339902	0.0261088	0.000254973	0.00389748	0.000689763	0.00281599	0.0423121	0.0131503	0	0.00379119	0.00277926
K00381	sulfite reductase (NADPH) hemoprotein beta-component	EC:1.8.1.2	Metabolism	Energy metabolism	0.0220994	0.000216327	0.00642055	0.0028729	0.0202421	3.08552e-05	0.00519301	0.00735034	0.000753194	0.0133909	0.0429049	0.000636398	0.00731251	0.00353985	0.00696651	0.0487073	0.0127949	3.17742e-05	0.00572718	0.00983594
K00382	dihydrolipoamide dehydrogenase	EC:1.8.1.4	Metabolism	Carbohydrate metabolism	0.007297	0.0383695	0.0150788	0.00299351	0.032619	0.0110845	0.0637948	0.0144308	0.000725263	0.0177232	0.0217173	0.0262007	0.116138	0.0118336	0.068381	0.045008	0.0224866	0.0697463	0.0963169	0.0340125
K00383	glutathione reductase (NADPH)	EC:1.8.1.7	Metabolism	Metabolism of other amino acids	0.0150012	0.0022258	0.012635	0.00181548	0.0082174	0.000249001	0.00503191	0.00265359	0.00674275	0.0688196	0.0180777	0.00310481	0.00309801	0.0588352	0.00444748	0.0101492	0.0113518	0.000191864	0.0153851	0.0245707
K00384	thioredoxin reductase (NADPH)	EC:1.8.1.9	Metabolism	Metabolism of other amino acids	0.0336675	0.126911	0.0783971	0.0840499	0.117934	0.18313	0.15039	0.0742731	0.193018	0.110749	0.035296	0.219387	0.178197	0.126563	0.168164	0.0530154	0.109566	0.177284	0.209815	0.149294
K00385	anaerobic sulfite reductase subunit C	-	Metabolism	Energy metabolism	0	0	0	0	0	0	0	0	0.000213933	0.000138562	0	0	0	0	0	0	0	0	0	0
K00390	phosphoadenosine phosphosulfate reductase	EC:1.8.4.8 1.8.4.10	Metabolism	Energy metabolism	0.0141187	0.00394844	0.0069596	0.00212474	0.0117937	0.000307043	0.00857124	0.026547	0.00357781	0.00803374	0.0288005	0.00467875	0.00465157	0.00169272	0.0055424	0.0411966	0.0121151	0.00025012	0.0051251	0.0102432
K00392	sulfite reductase (ferredoxin)	EC:1.8.7.1	Metabolism	Energy metabolism	0	0	0	0	0	0	0	0	0	0	0	0	0	0	0	0	6.79698e-05	0	0	0
K00394	adenylylsulfate reductase, subunit A	EC:1.8.99.2	Metabolism	Energy metabolism	0.0002735	0.0045641	0.00229793	0.0282676	0.00535447	0.000889998	0.00100616	0.000144499	0.00692426	0.000769759	0.000199346	0.00159353	3.48401e-05	0.00948815	0.00115264	0.000195261	0.0014488	0.0113087	0.00578386	0.00485323
K00395	adenylylsulfate reductase, subunit B	EC:1.8.99.2	Metabolism	Energy metabolism	0.000181897	0.00271744	0.00206101	0.0310033	0.00779984	0.00125083	0.00095268	0	0.0088907	0.000507487	0.000207372	0.00202674	0	0.0119934	0.00115068	0	0.00116343	0.00694105	0.00823412	0.00590425
K00412	ubiquinol-cytochrome c reductase cytochrome b subunit	-	Metabolism	Energy metabolism	3.22789e-05	0	0.000516352	0	0	0	0	0	0.000157917	0.000198248	0	0	0	0	8.12889e-05	0	0	0	0	0
K00414	ubiquinol-cytochrome c reductase core subunit 1	-	Metabolism	Energy metabolism	0	0	7.22009e-05	0	0	0	0	0	0	0	0	0	0	0	0	0	0	0	0	0
K00416	ubiquinol-cytochrome c reductase subunit 6	-	Metabolism	Energy metabolism	0	0	0	0	0	0	0	1.70296e-05	0	5.23232e-05	0	0	0	0	0	0	0	0	0	0
K00425	cytochrome bd ubiquinol oxidase subunit I	EC:7.1.1.7	Metabolism	Energy metabolism	0.0396867	0	0.00681272	0.00413125	0.0250168	0.000359064	0.00366942	0.00758333	0.00129997	0.00954473	0.0581922	0.00127968	0.00693217	0.011526	0.00842109	0.0381541	0.0137023	0.00347631	0.00556112	0.0103139
K00426	cytochrome bd ubiquinol oxidase subunit II	EC:7.1.1.7	Metabolism	Energy metabolism	0.0304397	0.00666495	0.0159681	0.00291958	0.0193556	0.0186562	0.00750866	0.0308276	0.00130036	0.0100693	0.039247	0.00110682	0.00364794	0.0113556	0.00637565	0.0267603	0.00826147	0.00505859	0.00306561	0.00583581
K00432	glutathione peroxidase	EC:1.11.1.9	Metabolism	Lipid metabolism	0.0204452	0.00288011	0.0116275	0.0207744	0.0123017	0.000532415	0.0020039	0.0038796	0.0016636	0.0124757	0.0366597	0.00170952	0.00325819	0.00474092	0.00499937	0.0156018	0.0053712	0.00121158	0.0024641	0.00734423
K00435	hydrogen peroxide-dependent heme synthase	EC:1.3.98.5	Metabolism	Metabolism of cofactors and vitamins	0	0	0	0	0	0	0	0	0	7.23645e-05	0	0	0	0	0	0	0	0	0	0
K00441	coenzyme F420 hydrogenase subunit beta	EC:1.12.98.1	Metabolism	Energy metabolism	0	0.000306574	0.000691792	0	0	0	0	0	0.00276538	0	0	0.000551459	0	0	0	0	0	0	0.000936642	0
K00448	protocatechuate 3,4-dioxygenase, alpha subunit	EC:1.13.11.3	Metabolism	Xenobiotics biodegradation and metabolism	0	0	0	0	0	0	0	0	0	0	0	0	3.63977e-05	0	0	0	0	0	0	0
K00449	protocatechuate 3,4-dioxygenase, beta subunit	EC:1.13.11.3	Metabolism	Xenobiotics biodegradation and metabolism	0	0	0	0	0	0	0	0	0	4.75466e-05	0	0	4.83661e-05	0	0	0.00165267	0	0	0	0
K00453	tryptophan 2,3-dioxygenase	EC:1.13.11.11	Metabolism	Amino acid metabolism	0	0	0.000102757	0	0	0	0	0	0	0	0	0	0	0	0	0	0	0	0	0
K00457	4-hydroxyphenylpyruvate dioxygenase	EC:1.13.11.27	Metabolism	Amino acid metabolism	0	0	0.000128767	0	0	0	0	0	0	0	0	0	0.000188413	0	0	0	0	0	0	0
K00463	indoleamine 2,3-dioxygenase	EC:1.13.11.52	Metabolism	Amino acid metabolism	0	0	0.000125826	0	0	0	0	0	0	0	0	0	0	0	0	0	0	0	0	0
K00481	p-hydroxybenzoate 3-monooxygenase	EC:1.14.13.2	Metabolism	Xenobiotics biodegradation and metabolism	0	0	0.000275326	0	0	0	0	0	0	0.000113846	0	0	0.000192348	0	0	8.35141e-05	0.000148132	0	0	0
K00483	4-hydroxyphenylacetate 3-monooxygenase	EC:1.14.14.9	Metabolism	Amino acid metabolism	7.93032e-05	8.58204e-05	0.000574042	0.000402331	0.000969539	0	8.0835e-05	0.000685523	5.03113e-05	0.000331546	0.000642195	0	0.000399521	0.000134064	0.000178282	0.00163115	0.00173882	3.99436e-05	0.00151993	0
K00508	linoleoyl-CoA desaturase	EC:1.14.19.3	Metabolism	Lipid metabolism	0	0	0	0	0	0	0	0	0	0	0	0	0	0	0	0	0	0	7.83513e-05	0
K00522	ferritin heavy chain	EC:1.16.3.2	Cellular Processes	Cell growth and death	0	0	0	0	0	0	0	0	0	3.37645e-05	0	4.82069e-05	0	0	0	0	0	0	2.48888e-05	7.23391e-05
K00525	ribonucleoside-diphosphate reductase alpha chain	EC:1.17.4.1	Metabolism	Nucleotide metabolism	0.0252606	0.0271238	0.018971	0.00565494	0.0293985	0.036086	0.0173019	0.0661819	0.00156784	0.016864	0.0428378	0.00476852	0.0322246	0.00400317	0.0605561	0.0432548	0.0297401	0.014429	0.00878223	0.0418194
K00526	ribonucleoside-diphosphate reductase beta chain	EC:1.17.4.1	Metabolism	Nucleotide metabolism	0.0273724	0.0138005	0.00719599	0.010991	0.0255098	0.0116233	0.00662318	0.00596106	0.00305839	0.015178	0.0378693	0.0078898	0.0298956	0.0114379	0.050667	0.045476	0.0289265	0.00779322	0.00937777	0.015067
K00527	ribonucleoside-triphosphate reductase (thioredoxin)	EC:1.17.4.2	Metabolism	Nucleotide metabolism	0	0	0	0	0	0	0	0	0	0.0018577	0	0	0	0.000176202	0	0	0	0	0	0.000123326
K00529	3-phenylpropionate/trans-cinnamate dioxygenase ferredoxin reductase component	EC:1.18.1.3	Metabolism	Lipid metabolism	0.010869	0	0.0030222	0.00181703	0.00745329	0	0.00106909	0.00211555	0.000868531	0.00380989	0.0193837	0.000319196	0.00341233	0.00119371	0.00266132	0.0200519	0.00650622	0	0.00286756	0.00384326
K00547	homocysteine S-methyltransferase	EC:2.1.1.10	Metabolism	Amino acid metabolism	0.0281832	0.0141072	0.0221186	0.00966364	0.00873109	0.00779545	0.0590709	0.0100569	0.0136825	0.00287326	0.00131467	0.0028463	0.153105	0.0116291	0.00306865	0.00891588	0.0191616	0.107719	0.00658516	0.0237342
K00548	5-methyltetrahydrofolate--homocysteine methyltransferase	EC:2.1.1.13	Metabolism	Amino acid metabolism	0.0158857	0.0149011	0.0348516	0.00502149	0.0116508	0.00670951	0.0100569	0.0334407	0.00987362	0.00852643	0.008429	0.00194277	0.00422263	0.00212036	0.00456882	0.0347898	0.0151053	0.0146975	0.00371555	0.0261793
K00549	5-methyltetrahydropteroyltriglutamate--homocysteine methyltransferase	EC:2.1.1.14	Metabolism	Amino acid metabolism	0.00614083	0.0490089	0.025728	0.055145	0.0328365	0.0143552	0.0851516	0.00582778	0.0180506	0.0927571	0.00561462	0.0283651	0.142592	0.119394	0.098826	0.0440753	0.0395461	0.0915024	0.120745	0.0883311
K00558	DNA (cytosine-5)-methyltransferase 1	EC:2.1.1.37	Metabolism	Amino acid metabolism	0.062383	0.0696455	0.0916993	0.251299	0.0287402	0.0602978	0.0703339	0.217626	0.0969926	0.00539804	0.0361916	0.0446012	0.0311098	0.0498096	0.0220072	0.0488355	0.0533809	0.101768	0.0311772	0.0159603
K00560	thymidylate synthase	EC:2.1.1.45	Metabolism	Nucleotide metabolism	0.0740929	0.0345458	0.0544564	0.0171019	0.0670983	0.0430929	0.0304627	0.08898	0.0160449	0.135893	0.0610378	0.0100781	0.0436231	0.118433	0.0711655	0.0727428	0.0469905	0.0280277	0.0328432	0.122427
K00566	tRNA-uridine 2-sulfurtransferase	EC:2.8.1.13	Genetic Information Processing	Folding, sorting and degradation	0.0631845	0.0771308	0.13097	0.0702028	0.0817554	0.205281	0.103371	0.147914	0.205694	0.150691	0.0258944	0.183422	0.0232684	0.156169	0.0474964	0.100059	0.121648	0.0768472	0.0479448	0.109479
K00568	2-polyprenyl-6-hydroxyphenyl methylase / 3-demethylubiquinone-9 3-methyltransferase	EC:2.1.1.222 2.1.1.64	Metabolism	Metabolism of cofactors and vitamins	0.0313457	0.000366597	0.00566217	0.00470797	0.0228909	8.93818e-05	0.00427103	0.00828446	0.0016458	0.010693	0.0510927	0.00120697	0.00636913	0.00244937	0.00759789	0.0472679	0.014178	6.19944e-05	0.00696727	0.0131017
K00575	chemotaxis protein methyltransferase CheR	EC:2.1.1.80	Environmental Information Processing	Signal transduction	0.0244381	0.00431312	0.0229058	0.00977852	0.0138488	0.00509125	0.00463589	0.0199617	0.00647613	0.00425671	0.0315278	0.00120157	0.00272668	0.00236112	0.00469954	0.0295418	0.00725295	0.00195434	0.00286667	0.00588933
K00581	tetrahydromethanopterin S-methyltransferase subunit E	EC:2.1.1.86	Metabolism	Energy metabolism	0	0	0	0	0	0	0	0	0.00244638	0	0	0	0	0	0	0	0	0	0.000705051	0
K00587	protein-S-isoprenylcysteine O-methyltransferase	EC:2.1.1.100	Metabolism	Metabolism of terpenoids and polyketides	0	0	0	0	0	0	0	0	0	4.72096e-05	0	0	0	0	0	0	0	0	0	0
K00595	precorrin-6B C5,15-methyltransferase / cobalt-precorrin-6B C5,C15-methyltransferase	EC:2.1.1.132 2.1.1.289 2.1.1.196	Metabolism	Metabolism of cofactors and vitamins	0.0241158	0.0196557	0.0196881	0.00911696	0.0040199	0.0110724	0.00621358	0.0132915	0.0255527	0.00126225	0.00405619	0.00304179	0.00303674	0.00807593	0.00440415	0.00307896	0.0132564	0.0063739	0.00313014	0.00742249
K00600	glycine hydroxymethyltransferase	EC:2.1.2.1	Metabolism	Carbohydrate metabolism	0.0653464	0.14424	0.114135	0.0769913	0.0731461	0.0895302	0.148481	0.0985754	0.0479107	0.103063	0.0189737	0.105441	0.156504	0.112857	0.124748	0.0510768	0.110655	0.111674	0.133272	0.0655584
K00602	phosphoribosylaminoimidazolecarboxamide formyltransferase / IMP cyclohydrolase	EC:2.1.2.3 3.5.4.10	Metabolism	Nucleotide metabolism	0.0786336	0.0961623	0.123888	0.465946	0.0609781	0.128619	0.101632	0.16912	0.167834	0.138579	0.0288656	0.0686259	0.0294924	0.240819	0.0419694	0.118329	0.158528	0.109387	0.0633482	0.147702
K00603	glutamate formiminotransferase / 5-formyltetrahydrofolate cyclo-ligase	EC:2.1.2.5 6.3.3.2	Metabolism	Amino acid metabolism	9.38171e-05	0.00121254	0.00377386	0.000446878	0.000349251	0.00285683	0.000891241	0.00118938	0.000257702	0.000652721	7.20287e-05	0.000111998	0	0.00257963	0.000591329	0	0.00167287	0.00138658	0.000246496	0.0173787
K00604	methionyl-tRNA formyltransferase	EC:2.1.2.9	Metabolism	Metabolism of cofactors and vitamins	0.0602689	0.0988139	0.0938097	0.0639549	0.11478	0.152899	0.132765	0.0747938	0.151088	0.120296	0.0585651	0.190117	0.170039	0.1289	0.145876	0.0799611	0.108701	0.137737	0.145414	0.135031
K00605	aminomethyltransferase	EC:2.1.2.10	Metabolism	Carbohydrate metabolism	0.036619	0.0193389	0.0327614	0.00584831	0.0228363	0.0294117	0.0215596	0.0712428	0.00430818	0.0145695	0.051066	0.00142358	0.00899591	0.00365926	0.0078461	0.051022	0.0220037	0.0183902	0.00581242	0.0169936
K00606	3-methyl-2-oxobutanoate hydroxymethyltransferase	EC:2.1.2.11	Metabolism	Metabolism of cofactors and vitamins	0.0324435	0.0471567	0.0692948	0.0608127	0.0770356	0.150118	0.0404231	0.102948	0.145527	0.0177081	0.042106	0.163868	0.0086447	0.0174431	0.0366383	0.0925761	0.0860309	0.0551061	0.0193563	0.0304723
K00609	aspartate carbamoyltransferase catalytic subunit	EC:2.1.3.2	Metabolism	Nucleotide metabolism	0.0294319	0.0752209	0.0903359	0.0206723	0.0562292	0.0395927	0.102227	0.0841618	0.0182689	0.110954	0.0297883	0.0363608	0.146856	0.115312	0.12441	0.0557481	0.048608	0.120508	0.122165	0.0876958
K00610	aspartate carbamoyltransferase regulatory subunit	-	Metabolism	Nucleotide metabolism	0.0691406	0.021919	0.0259835	0.0381312	0.0533331	0.0307012	0.0213568	0.0744174	0.0264094	0.020083	0.0839312	0.00424868	0.0240713	0.0124675	0.0485133	0.0655938	0.033908	0.0209231	0.0211681	0.0305696
K00611	ornithine carbamoyltransferase	EC:2.1.3.3	Metabolism	Amino acid metabolism	0.0393511	0.0322562	0.0241232	0.00433035	0.0425721	0.0158915	0.0558361	0.0116135	0.0158399	0.109847	0.0300817	0.0224095	0.109943	0.108978	0.0884774	0.0568301	0.0432852	0.0440546	0.074267	0.077518
K00613	glycine amidinotransferase	EC:2.1.4.1	Metabolism	Amino acid metabolism	0.000977022	0.00202992	0.000438518	0.00319472	0.000457104	0.000926736	0.000771637	0	0.000837053	0.000452754	0.000253047	0	0.00128584	0.00515339	0.00124948	0.000909264	0.00306761	0.00129105	0.000526405	0.00390095
K00615	transketolase	EC:2.2.1.1	Metabolism	Carbohydrate metabolism	0.0886356	0.183063	0.245884	0.11012	0.11829	0.170489	0.151759	0.24513	0.0785063	0.0319452	0.031405	0.189627	0.152331	0.0559436	0.146618	0.0902125	0.0898102	0.121808	0.118635	0.0579039
K00616	transaldolase	EC:2.2.1.2	Metabolism	Carbohydrate metabolism	0.0506553	0.102946	0.0428729	0.021694	0.137431	0.281939	0.0610616	0.0445908	0.284196	0.0123073	0.053813	0.36306	0.00218495	0.00675002	0.0605437	0.043964	0.0574239	0.0420821	0.0147158	0.00507469
K00619	amino-acid N-acetyltransferase	EC:2.3.1.1	Metabolism	Amino acid metabolism	0	0	0	0	0	0	0	0	0.000547653	0	0	0	0	0	0	0	0	0	0	0
K00620	glutamate N-acetyltransferase / amino-acid N-acetyltransferase	EC:2.3.1.35 2.3.1.1	Metabolism	Amino acid metabolism	0.0101613	0.0550492	0.0198167	0.0315859	0.0383798	0.0175328	0.0760495	0.00521378	0.0166205	0.0817552	0.00408965	0.0322146	0.14404	0.0717635	0.119884	0.0132367	0.0500754	0.0913865	0.12011	0.0387498
K00625	phosphate acetyltransferase	EC:2.3.1.8	Metabolism	Carbohydrate metabolism	0.00999218	0.0255639	0.0296458	0.269384	0.0116819	0.0415557	0.028814	0.0757977	0.0554109	0.00376565	0.00162259	0.0262736	0.00530089	0.0657898	0.00693975	0.032704	0.0432631	0.04389	0.0191334	0.018534
K00626	acetyl-CoA C-acetyltransferase	EC:2.3.1.9	Metabolism	Carbohydrate metabolism	0.0777115	0.0106608	0.0107458	0.0293708	0.0374124	0.00995408	0.010674	0.0240218	0.00985439	0.0155475	0.064652	0.00359735	0.0100721	0.0280289	0.0141617	0.0467055	0.0226492	0.00677955	0.0102997	0.0349056
K00627	pyruvate dehydrogenase E2 component (dihydrolipoamide acetyltransferase)	EC:2.3.1.12	Metabolism	Carbohydrate metabolism	0.0212027	0.00255457	0.00751829	0.00310125	0.0136322	0.00167468	0.00416945	0.00969156	0.00235115	0.0296499	0.0342275	0.00514572	0.00566974	0.0580545	0.00470783	0.031141	0.0146703	0.00682105	0.007632	0.0404743
K00631	glycerol-3-phosphate O-acyltransferase	EC:2.3.1.15	Metabolism	Lipid metabolism	0.0181974	0.000135892	0.00567182	0.00234434	0.0122395	1.36211e-05	0.00236417	0.00531746	0.000794099	0.00436601	0.0358914	0.000354943	0.00370675	0.000982847	0.0040596	0.0443057	0.0133628	7.97611e-05	0.00465233	0.00290609
K00632	acetyl-CoA acyltransferase	EC:2.3.1.16	Metabolism	Lipid metabolism	0.0540133	0.0102469	0.0153229	0.00568435	0.0390087	0.00295537	0.00825527	0.0163621	0.00369654	0.0180534	0.0855388	0.00368979	0.0121317	0.00428767	0.0121134	0.0939424	0.0316842	0.000998358	0.0114379	0.0196633
K00634	phosphate butyryltransferase	EC:2.3.1.19	Metabolism	Carbohydrate metabolism	0.000213049	0.000131409	0.000124596	0	0.000330985	0.000322658	6.5845e-05	0.000750576	0.000256733	0.000188434	3.14336e-05	0	0	9.13977e-05	4.84013e-05	0	0	0.000220383	0	0
K00639	glycine C-acetyltransferase	EC:2.3.1.29	Metabolism	Amino acid metabolism	0.0303545	0.000269725	0.00930402	0.00542451	0.0248627	0	0.0072379	0.00885079	0.000589241	0.0174232	0.0337031	0.00107821	0.0076412	0.00335868	0.00728693	0.0520162	0.018977	0.000100489	0.00946673	0.0110872
K00640	serine O-acetyltransferase	EC:2.3.1.30	Metabolism	Energy metabolism	0.0508234	0.0309017	0.0639222	0.0930938	0.0277963	0.00888018	0.033987	0.046494	0.027365	0.0814822	0.0676812	0.027045	0.0176914	0.0869573	0.0195333	0.0492184	0.0565282	0.0587881	0.0322381	0.100769
K00641	homoserine O-acetyltransferase/O-succinyltransferase	EC:2.3.1.31 2.3.1.46	Metabolism	Energy metabolism	0	0	0.000610481	0	0	0.000364712	0.000600162	0.00077999	0.000110755	0.00112526	0	0	0.000542002	0.000729619	0	6.60765e-05	0.000715797	0.000988782	0.000358408	0.00295916
K00643	5-aminolevulinate synthase	EC:2.3.1.37	Metabolism	Amino acid metabolism	0	0	0	0	0	0	0	0	0	0	7.8461e-05	0	0	0	0	0	0	0	0	0
K00645	[acyl-carrier-protein] S-malonyltransferase	EC:2.3.1.39	Metabolism	Lipid metabolism	0.0174526	0.0138668	0.00849484	0.0106113	0.018312	0.00782705	0.00507415	0.0173906	0.00420837	0.00953685	0.0279841	0.00210411	0.00584264	0.00583533	0.0137023	0.0425207	0.01729	0.00802721	0.00851383	0.0432971
K00647	3-oxoacyl-[acyl-carrier-protein] synthase I	EC:2.3.1.41	Metabolism	Lipid metabolism	0.00518778	0.00222454	0.00570221	0.00338181	0.00743736	0.00571572	0.00503151	0.00707526	0.000308234	0.00506874	0.0108663	0.000590042	0.00493009	0.00126002	0.00244118	0.0386803	0.0114927	0.00235785	0.00444583	0.0160782
K00648	3-oxoacyl-[acyl-carrier-protein] synthase III	EC:2.3.1.180	Metabolism	Lipid metabolism	0.0215748	0.0209958	0.114059	0.0338538	0.0188925	0.037167	0.0504232	0.0852859	0.027428	0.0774228	0.0142392	0.00414845	0.00962765	0.0669996	0.0115107	0.0511535	0.0320894	0.0465583	0.0248083	0.0259502
K00651	homoserine O-succinyltransferase/O-acetyltransferase	EC:2.3.1.46 2.3.1.31	Metabolism	Energy metabolism	0.0394467	0.122018	0.0611795	0.057573	0.0983009	0.146693	0.134383	0.0829772	0.147055	0.0894736	0.0255457	0.199314	0.157506	0.0684801	0.110927	0.0589296	0.0761146	0.166749	0.171952	0.0537194
K00652	8-amino-7-oxononanoate synthase	EC:2.3.1.47	Metabolism	Metabolism of cofactors and vitamins	0.0149565	0.00649923	0.0121249	0.00263996	0.0123384	0.0134051	0.0134626	0.0351481	0.00125644	0.00695858	0.0250925	0.00101579	0.00483369	0.001914	0.00348122	0.0268632	0.0136538	0.00597079	0.00658615	0.00273662
K00655	1-acyl-sn-glycerol-3-phosphate acyltransferase	EC:2.3.1.51	Metabolism	Lipid metabolism	0.0331871	0.0351009	0.0863611	0.152917	0.0317285	0.0535831	0.0583642	0.117508	0.0480778	0.0275182	0.0253243	0.0348683	0.0217998	0.0363083	0.0410703	0.0758173	0.0202659	0.0512785	0.0217152	0.0354316
K00656	formate C-acetyltransferase	EC:2.3.1.54	Metabolism	Carbohydrate metabolism	0.0649902	0.0586948	0.0296135	0.0196438	0.0657288	0.034952	0.0844095	0.037142	0.0321336	0.0235419	0.102274	0.0296208	0.151919	0.0140483	0.112858	0.0887016	0.0416061	0.0863933	0.11313	0.0283903
K00657	diamine N-acetyltransferase	EC:2.3.1.57	Metabolism	Amino acid metabolism	0.0115035	0.00498748	0.00912995	0.00115238	0.00883346	0.0154093	0.00670545	0.0336145	0.00151434	0.00241844	0.0276261	0.000608113	0.00163248	0.00042302	0.00419997	0.0085681	0.00476317	0.00371286	0.00108908	0.00266388
K00658	2-oxoglutarate dehydrogenase E2 component (dihydrolipoamide succinyltransferase)	EC:2.3.1.61	Metabolism	Carbohydrate metabolism	0.00821875	0.0182798	0.00690836	0.00120287	0.00788985	0.0118353	0.00612661	0.0249027	0.000418791	0.00469785	0.0200079	0.000390149	0.00370854	0.00152315	0.00261141	0.0347348	0.0119971	0.00145891	0.00334068	0.00707639
K00672	formylmethanofuran--tetrahydromethanopterin N-formyltransferase	EC:2.3.1.101	Metabolism	Energy metabolism	0	0	0	0	0	0	0	0	0.00106729	0	0	0	0	0	0	0	0	0	0.000546935	0
K00673	arginine N-succinyltransferase	EC:2.3.1.109	Metabolism	Amino acid metabolism	0.00813392	0	0.00262544	0.00134285	0.00522217	1.64174e-05	0.00150445	0.00186845	0.000149172	0.00425196	0.0110678	0.000257676	0.00233326	0.00106303	0.00161225	0.0224883	0.00508334	0	0.00112573	0.00123884
K00674	2,3,4,5-tetrahydropyridine-2,6-dicarboxylate N-succinyltransferase	EC:2.3.1.117	Metabolism	Amino acid metabolism	0.0132734	0.0117115	0.0290198	0.00139843	0.0171614	0.0139397	0.0131559	0.00800216	0.0102545	0.137258	0.0110925	0.0072313	0.0452973	0.137129	0.0473562	0.0466146	0.0410887	0.00797393	0.032794	0.105843
K00677	UDP-N-acetylglucosamine acyltransferase	EC:2.3.1.129	Metabolism	Glycan biosynthesis and metabolism	0.0502697	0.00739189	0.0128553	0.00612804	0.0281092	0.0164007	0.0111156	0.0348271	0.00273285	0.0129673	0.0562881	0.00525867	0.00867926	0.00379276	0.00809033	0.058343	0.0221271	0.0106556	0.00915497	0.033487
K00681	gamma-glutamyltranspeptidase / glutathione hydrolase	EC:2.3.2.2 3.4.19.13	Metabolism	Metabolism of other amino acids	0.00887448	0.0208792	0.0188602	0.00192508	0.0108405	0.00193928	0.00261252	0.00478276	0.00232025	0.00450307	0.0149296	0.00173908	0.00502876	0.00108	0.00405892	0.0375216	0.0155073	0.00535263	0.00451249	0.0124005
K00687	penicillin-binding protein 2B	-	Metabolism	Glycan biosynthesis and metabolism	0.00194969	0.000408916	0	0	6.50769e-05	0	0	0	0	0.000653007	0	0	9.1395e-05	0.00022184	0	0	0	0	0.000778424	0.000466346
K00688	glycogen phosphorylase	EC:2.4.1.1	Metabolism	Carbohydrate metabolism	0.0381537	0.043214	0.0435344	0.0432638	0.0813232	0.129288	0.0277305	0.0398097	0.144953	0.0435683	0.0772226	0.176684	0.0276607	0.0821484	0.0708478	0.0589116	0.0738292	0.0411461	0.0312363	0.0420516
K00690	sucrose phosphorylase	EC:2.4.1.7	Metabolism	Carbohydrate metabolism	0.00579304	0.102941	0.0447666	0.00523349	0.0966803	0.138154	0.13087	0.0318976	0.13101	0.0278595	0.00525668	0.203426	0.173148	0.0334129	0.143947	0.0242482	0.0883622	0.140984	0.169094	0.0356587
K00691	maltose phosphorylase	EC:2.4.1.8	Metabolism	Carbohydrate metabolism	4.75678e-05	0	0.000582438	0	0.000250321	0.000604757	0.000711316	0.000731615	0	0.00124672	0	0	4.60067e-05	0	0.000437588	0.00011369	0.000313265	0.00101589	0	0.00254724
K00692	levansucrase	EC:2.4.1.10	Metabolism	Carbohydrate metabolism	0	0	0	0	0	0	0	0	0	0	0	0	0	0.000105104	0	0	0	0	0	0
K00694	cellulose synthase (UDP-forming)	EC:2.4.1.12	Metabolism	Carbohydrate metabolism	0.0101996	0.00108863	0.00441089	0.00154585	0.0109645	1.3718e-05	0.000979904	0.00241977	0.000433858	0.00414811	0.0214975	0.00106102	0.00256603	0.00141056	0.0025924	0.00869109	0.00570953	0	0.00158877	0.0073183
K00697	trehalose 6-phosphate synthase	EC:2.4.1.15 2.4.1.347	Metabolism	Carbohydrate metabolism	0.0180668	5.6584e-05	0.00354405	0.0024608	0.0129986	0	0.00265034	0.00531577	0.000362532	0.00835101	0.0275995	0.000469777	0.00396662	0.00263756	0.004886	0.0236146	0.0105416	5.50222e-05	0.00540305	0.00594902
K00700	1,4-alpha-glucan branching enzyme	EC:2.4.1.18	Metabolism	Carbohydrate metabolism	0.0185136	0.115086	0.0814722	0.107082	0.111318	0.168763	0.11749	0.0911681	0.17101	0.0238436	0.0123368	0.229178	0.170005	0.038684	0.159267	0.0773718	0.0910701	0.148139	0.129025	0.036651
K00702	cellobiose phosphorylase	EC:2.4.1.20	Metabolism	Carbohydrate metabolism	0.00335772	0.00533699	0.0821852	0.026986	0.00245601	0.00587403	0.0288029	0.0182664	0.01136	0	0.000241427	0.000797	0.00014267	0.000533202	0.0026259	0.000709397	0.00399504	0.0208413	0.00345241	8.62564e-05
K00703	starch synthase	EC:2.4.1.21	Metabolism	Carbohydrate metabolism	0.0238814	0.00631719	0.0747507	0.0236705	0.0203792	0.00911999	0.0321799	0.0394632	0.0135924	0.0299913	0.0284957	0.0022167	0.00741834	0.0545414	0.009991	0.0506302	0.0244787	0.0172092	0.0142672	0.0341925
K00705	4-alpha-glucanotransferase	EC:2.4.1.25	Metabolism	Carbohydrate metabolism	0.0769594	0.111605	0.0951931	0.135388	0.0635533	0.0925476	0.127813	0.11284	0.0724811	0.0283071	0.035453	0.0664452	0.175515	0.0478719	0.168028	0.0624737	0.0937359	0.154872	0.161768	0.0396049
K00720	ceramide glucosyltransferase	EC:2.4.1.80	Metabolism	Lipid metabolism	0	0.000222981	0	0	0	0	0.000112103	0	0	0.000189462	2.15786e-05	0.000116985	0	0.000157159	0	0	0.000385088	0	0.000119069	0
K00721	dolichol-phosphate mannosyltransferase	EC:2.4.1.83	Metabolism	Glycan biosynthesis and metabolism	0.00133978	0.00630772	0.00547395	0.000828679	0.000350696	0.0173436	0.00488683	0.0279021	0.000476482	0.000192798	0.000253667	0.000159941	2.50821e-05	0.000263764	0.000633228	6.64426e-05	0.00177552	0.00562591	0.000261226	0.000112839
K00728	dolichyl-phosphate-mannose-protein mannosyltransferase	EC:2.4.1.109	Metabolism	Glycan biosynthesis and metabolism	0	0	0	0	0	0	0	0	0	0.000115716	0	0	9.43957e-05	0.000258572	0	3.85491e-05	0	0	0	0.000280687
K00737	beta-1,4-mannosyl-glycoprotein beta-1,4-N-acetylglucosaminyltransferase	EC:2.4.1.144	Metabolism	Glycan biosynthesis and metabolism	0	0	0.000202002	0	0	0	0	0.000195404	0	0	0	0	0	0	0	0.006665	0.000193218	0	0	0
K00748	lipid-A-disaccharide synthase	EC:2.4.1.182	Metabolism	Glycan biosynthesis and metabolism	0.0151772	0.00466424	0.0123098	0.00481945	0.00954589	0.0176387	0.00808293	0.0351971	0.00115038	0.00540201	0.0195808	0.000289253	0.00338813	0.000926872	0.00380644	0.040209	0.0185442	0.0072343	0.00678821	0.0321765
K00756	pyrimidine-nucleoside phosphorylase	EC:2.4.2.2	Metabolism	Nucleotide metabolism	0.00327276	0.012847	0.0311393	0.000807844	0.000766309	0.00151015	0.00552859	0.0141656	0.00799141	0.0482382	0.000261343	0.00322364	0.00251639	0.047287	0.00159649	0.000155135	0.00696283	0.00344096	0.0100759	0.0159097
K00757	uridine phosphorylase	EC:2.4.2.3	Metabolism	Nucleotide metabolism	0.0271434	0.0153881	0.033059	0.0204501	0.0273754	0.00478595	0.0149478	0.0136651	0.00474296	0.00688319	0.0609211	0.00656737	0.00621252	0.00337677	0.00820562	0.0412322	0.018298	0.0224147	0.00653311	0.0246736
K00758	thymidine phosphorylase	EC:2.4.2.4	Metabolism	Nucleotide metabolism	0.00577819	0	0.00531158	0.00167332	0.00507742	0	0.00314461	0.00355096	0.000318961	0.0087113	0.00522334	0	0.00420942	0.00127187	0.00319748	0.0311316	0.0132599	0	0.00262723	0.00336
K00759	adenine phosphoribosyltransferase	EC:2.4.2.7	Metabolism	Nucleotide metabolism	0.0284428	0.109402	0.0601968	0.0150461	0.106871	0.173864	0.121781	0.0576072	0.166147	0.115889	0.0294075	0.224734	0.153444	0.109941	0.155341	0.0643588	0.110779	0.122723	0.128566	0.0685677
K00760	hypoxanthine phosphoribosyltransferase	EC:2.4.2.8	Metabolism	Nucleotide metabolism	0.0433527	0.0303281	0.0398373	0.015205	0.0265101	0.0202259	0.0200496	0.0598573	0.0163915	0.11301	0.0435319	0.0110811	0.0171836	0.0805532	0.0179341	0.0556062	0.0672916	0.0202589	0.0234423	0.0523421
K00761	uracil phosphoribosyltransferase	EC:2.4.2.9	Metabolism	Nucleotide metabolism	0.123793	0.198892	0.133937	0.121249	0.139093	0.197905	0.181397	0.0922832	0.222464	0.140172	0.0601993	0.259394	0.182793	0.153448	0.173618	0.0963091	0.171046	0.175463	0.212678	0.116779
K00762	orotate phosphoribosyltransferase	EC:2.4.2.10	Metabolism	Nucleotide metabolism	0.108296	0.132597	0.108447	0.0592002	0.11272	0.193524	0.11445	0.122739	0.154306	0.117847	0.0539685	0.187467	0.0785351	0.107379	0.128381	0.0881612	0.179797	0.119262	0.103391	0.124353
K00763	nicotinate phosphoribosyltransferase	EC:6.3.4.21	Metabolism	Metabolism of cofactors and vitamins	0.019853	0.0512958	0.112823	0.0242809	0.0610634	0.110806	0.0450186	0.0310148	0.137135	0.0909012	0.0263779	0.161294	0.0143663	0.0667063	0.0383106	0.0422575	0.0741386	0.0497151	0.0218889	0.105267
K00764	amidophosphoribosyltransferase	EC:2.4.2.14	Metabolism	Nucleotide metabolism	0.0277453	0.016926	0.0415669	0.197381	0.0458597	0.0501591	0.0364373	0.069829	0.0470385	0.00905482	0.0260878	0.0275948	0.00929222	0.0410538	0.0200416	0.0774919	0.0428203	0.0459208	0.0253274	0.0247653
K00765	ATP phosphoribosyltransferase	EC:2.4.2.17	Metabolism	Amino acid metabolism	0.0350701	0.0712512	0.0441057	0.0404252	0.0607317	0.0415259	0.0999908	0.0673373	0.0254366	0.0813414	0.0374149	0.0352511	0.150192	0.0403949	0.120964	0.0556772	0.0372222	0.0990182	0.11753	0.0534161
K00766	anthranilate phosphoribosyltransferase	EC:2.4.2.18	Metabolism	Amino acid metabolism	0.00634624	0.0950725	0.0441897	0.0112206	0.0915992	0.148638	0.118199	0.0431183	0.148248	0.0878222	0.00586461	0.205633	0.146729	0.0725965	0.131758	0.0512924	0.0953067	0.117796	0.134734	0.0956964
K00767	nicotinate-nucleotide pyrophosphorylase (carboxylating)	EC:2.4.2.19	Metabolism	Metabolism of cofactors and vitamins	0.0254709	0.032593	0.0681192	0.0781112	0.0280646	0.0338569	0.0342971	0.0755265	0.0202433	0.00895148	0.0226951	0.00646627	0.0220214	0.0161881	0.0518183	0.0145233	0.0256726	0.04741	0.0139215	0.0282802
K00768	nicotinate-nucleotide--dimethylbenzimidazole phosphoribosyltransferase	EC:2.4.2.21	Metabolism	Metabolism of cofactors and vitamins	0.0177637	0.0135835	0.0315916	0.00337351	0.0162246	0.0234419	0.0127369	0.0714462	0.00355294	0.0104241	0.0444788	0.00125149	0.00443506	0.00152758	0.00783296	0.0157179	0.00565962	0.00758294	0.00332917	0.0145374
K00769	xanthine phosphoribosyltransferase	EC:2.4.2.22	Metabolism	Nucleotide metabolism	0.00413842	0.000181903	0.0116692	0.00214209	0.01132	0	0.00378966	0.00978415	0.00071057	0.00807135	0.011723	0.000465127	0.00567628	0.00143266	0.00371079	0.0573087	0.0249724	0.000203225	0.00881811	0.00130009
K00772	5'-methylthioadenosine phosphorylase	EC:2.4.2.28	Metabolism	Amino acid metabolism	0	0	0	0	0.000119063	0	0	0	0	0	0	7.1253e-05	0	0	4.92318e-05	0	0.000673798	0.000223407	0	0.0109469
K00788	thiamine-phosphate pyrophosphorylase	EC:2.5.1.3	Metabolism	Metabolism of cofactors and vitamins	0.100678	0.0232165	0.093327	0.111795	0.0306778	0.0616486	0.0587462	0.117163	0.1062	0.0252838	0.0497524	0.00251904	0.0119648	0.0566938	0.0153374	0.043088	0.0329533	0.050568	0.0328264	0.0636318
K00789	S-adenosylmethionine synthetase	EC:2.5.1.6	Metabolism	Amino acid metabolism	0.0723981	0.148585	0.126737	0.0552381	0.0561925	0.0711274	0.168379	0.108689	0.0336853	0.115902	0.0319578	0.0493963	0.18127	0.10611	0.127656	0.0573045	0.0818934	0.128508	0.157341	0.0787797
K00790	UDP-N-acetylglucosamine 1-carboxyvinyltransferase	EC:2.5.1.7	Metabolism	Carbohydrate metabolism	0.0711792	0.0714956	0.107228	0.0443436	0.0281645	0.0441451	0.0528745	0.110582	0.0287096	0.151565	0.016997	0.0156434	0.017893	0.139621	0.0312847	0.0458127	0.0593161	0.0403993	0.0357582	0.0748154
K00791	tRNA dimethylallyltransferase	EC:2.5.1.75	Metabolism	Metabolism of terpenoids and polyketides	0.0516692	0.0930151	0.0737704	0.0640597	0.0674191	0.0579216	0.124847	0.0921922	0.0231411	0.0865895	0.0564788	0.0431006	0.165881	0.0968988	0.12362	0.0749341	0.0542426	0.12918	0.149056	0.0928899
K00793	riboflavin synthase	EC:2.5.1.9	Metabolism	Metabolism of cofactors and vitamins	0.0240948	0.0447774	0.0249175	0.0445127	0.0686585	0.130731	0.0202496	0.0181275	0.135077	0.00774757	0.0211165	0.156049	0.00173651	0.0121707	0.037294	0.039779	0.0678174	0.0470937	0.0122003	0.0544892
K00794	6,7-dimethyl-8-ribityllumazine synthase	EC:2.5.1.78	Metabolism	Metabolism of cofactors and vitamins	0.029475	0.0574879	0.0777688	0.0641559	0.0862951	0.17534	0.0604328	0.117064	0.177616	0.0164063	0.0369959	0.195149	0.00659831	0.01564	0.044148	0.0707487	0.092564	0.0682595	0.0217738	0.0326294
K00795	farnesyl diphosphate synthase	EC:2.5.1.1 2.5.1.10	Metabolism	Metabolism of terpenoids and polyketides	0.0354223	0.000127377	0.000427287	0.00206317	0.0100901	0	0.00183505	0.00291869	0.00111458	0.00457671	0.0371562	0.000463985	0.00228755	0.000774905	0.00500951	0.0159521	0.0027943	0	0.00184458	0.00745608
K00796	dihydropteroate synthase	EC:2.5.1.15	Metabolism	Metabolism of cofactors and vitamins	0.00539683	0.0646167	0.0172527	0.00369062	0.0369227	0.0291907	0.0921652	0.0299675	0.00313212	0.0229307	0.00220929	0.0325495	0.130487	0.00949601	0.0821914	0.0312807	0.0205312	0.0949166	0.131405	0.0257744
K00797	spermidine synthase	EC:2.5.1.16	Metabolism	Amino acid metabolism	0.0154141	0.0867149	0.0846959	0.0429507	0.0821924	0.15792	0.077999	0.0323178	0.16666	0.0104377	0.0297637	0.192315	0.00574186	0.00903165	0.0384989	0.0590896	0.0802108	0.0649818	0.0151587	0.0187532
K00798	cob(I)alamin adenosyltransferase	EC:2.5.1.17	Metabolism	Metabolism of cofactors and vitamins	0.00168404	0.00765761	0.00564804	0.000200017	0.000961359	0.0162359	0.00860079	0.0352266	0.00078487	0.000576995	0.000189595	0.000115819	0	7.38088e-05	0.000956697	0.000483481	0.00352601	0.00565584	0.000211079	0.000413575
K00799	glutathione S-transferase	EC:2.5.1.18	Metabolism	Metabolism of other amino acids	0.075084	0.000526115	0.0087438	0.00747263	0.0427197	4.68711e-05	0.00766827	0.0119767	0.00236926	0.0216817	0.0803864	0.00192939	0.0123563	0.00734047	0.0152056	0.0699592	0.0195549	0	0.0102011	0.0294953
K00800	3-phosphoshikimate 1-carboxyvinyltransferase	EC:2.5.1.19	Metabolism	Amino acid metabolism	0.0569709	0.108862	0.110253	0.0537672	0.105365	0.157798	0.0724389	0.0790649	0.165398	0.0831607	0.0354335	0.195679	0.0388016	0.121686	0.154012	0.0487979	0.0817886	0.140547	0.134039	0.0724101
K00802	spermine synthase	EC:2.5.1.22	Metabolism	Amino acid metabolism	0	0	0	0	0	0	0	0	0	4.98127e-05	0	0	0	0	0	0	0	0	0	0
K00803	alkyldihydroxyacetonephosphate synthase	EC:2.5.1.26	Metabolism	Lipid metabolism	0	0	0	0	0	0	0	0	0	0	0	0	0	0.000107493	0	0	0	0	0	0
K00805	heptaprenyl diphosphate synthase component 1	EC:2.5.1.30	Metabolism	Metabolism of terpenoids and polyketides	0.0029847	0.00673749	0.00878038	0.0138825	0.0103062	0.00797147	0.0218804	0.0136702	0.0155107	0.00130911	0.00115415	0.00338661	0.00235082	0.000908655	0.0044642	0.0068329	0.00913466	0.0141066	0.00749866	0.0318929
K00806	undecaprenyl diphosphate synthase	EC:2.5.1.31	Metabolism	Glycan biosynthesis and metabolism	0.0192314	0.0630201	0.0271613	0.00572311	0.049846	0.0252608	0.083681	0.0166875	0.0114832	0.104728	0.021383	0.0417579	0.164832	0.0719269	0.132731	0.0262191	0.0447243	0.0990628	0.142035	0.0645839
K00812	aspartate aminotransferase	EC:2.6.1.1	Metabolism	Amino acid metabolism	0.00082837	0.00542518	0.00491242	0.000526536	0.000799992	0.0103507	0.00543934	0.0266347	0.00046375	0.000456528	0.00245845	0.000181881	0.000762919	0.000241864	0.00101816	0.002889	0.0039157	0.00407832	0.00211903	0.0171529
K00813	aspartate aminotransferase	EC:2.6.1.1	Metabolism	Amino acid metabolism	0.00920544	4.61806e-05	0.00487857	0.00172598	0.00905761	0.000387552	0.00228741	0.00428072	0.000417227	0.00350068	0.0129029	0.000265222	0.00326994	0.00145503	0.00263813	0.0342743	0.0115372	3.02832e-05	0.00421876	0.00311896
K00817	histidinol-phosphate aminotransferase	EC:2.6.1.9	Metabolism	Amino acid metabolism	0.0505257	0.0862787	0.0928225	0.0707794	0.0603628	0.0480128	0.126869	0.0641261	0.0460404	0.0910507	0.0169573	0.0405077	0.162982	0.0498586	0.135902	0.0501473	0.046177	0.13111	0.152468	0.0690653
K00818	acetylornithine aminotransferase	EC:2.6.1.11	Metabolism	Amino acid metabolism	0	0	0.000127002	0	0	0	0	0	0	0	0	0	0	0	0	0	0	0	0	0
K00819	ornithine--oxo-acid transaminase	EC:2.6.1.13	Metabolism	Amino acid metabolism	0.000824103	0.00440926	0.00436254	0.000254552	0.000221597	0.0114231	0.00591305	0.0243531	0.000243186	7.75033e-05	0.000158343	0	0	4.93131e-05	0.000389652	0.000195933	0.00249428	0.00247295	0.000220896	0.000191807
K00820	glutamine---fructose-6-phosphate transaminase (isomerizing)	EC:2.6.1.16	Metabolism	Carbohydrate metabolism	0.0398606	0.101675	0.0821092	0.0264444	0.0502359	0.0482702	0.111752	0.077448	0.0463805	0.102811	0.0230747	0.0385628	0.166281	0.11667	0.124471	0.0614851	0.0498093	0.121625	0.145886	0.116685
K00821	acetylornithine/N-succinyldiaminopimelate aminotransferase	EC:2.6.1.11 2.6.1.17	Metabolism	Amino acid metabolism	0.0586423	0.0413534	0.0419914	0.147467	0.0468622	0.0592502	0.0723341	0.0637553	0.0726455	0.01241	0.02736	0.0217182	0.0842699	0.0362735	0.100594	0.0258835	0.0291993	0.0808163	0.0927155	0.0469071
K00822	beta-alanine--pyruvate transaminase	EC:2.6.1.18	Metabolism	Carbohydrate metabolism	0	0	0	0	0	0	0	0	0	0	0	0	0	3.83861e-05	0	0	0	0	0	0
K00823	4-aminobutyrate aminotransferase	EC:2.6.1.19	Metabolism	Carbohydrate metabolism	0.0073799	4.83515e-05	0.000606488	0.000916499	0.00978634	0	0.000242708	0.00106532	6.22724e-05	0.00132741	0.0155322	0.000225895	0.00135857	0.000870613	0.0114339	0.00522556	0.000282452	0	0.000740071	0.00667119
K00824	D-alanine transaminase	EC:2.6.1.21	Metabolism	Amino acid metabolism	0	0.00202247	0.00828704	0	0.000185596	0	0	0	0	7.25161e-05	0	0.000724041	0	0	0	0	0.000121275	0	0	0
K00826	branched-chain amino acid aminotransferase	EC:2.6.1.42	Metabolism	Amino acid metabolism	0.064954	0.0797705	0.0546091	0.0758436	0.0127049	0.0322215	0.032268	0.0543918	0.023598	0.0144662	0.0188145	0.0121875	0.00439407	0.0295734	0.0093853	0.0129284	0.034945	0.0194852	0.0139416	0.0462319
K00831	phosphoserine aminotransferase	EC:2.6.1.52	Metabolism	Energy metabolism	0.0273671	0.0790221	0.0661916	0.0204989	0.0704731	0.0408603	0.10761	0.0822065	0.0190403	0.0919266	0.0365801	0.044344	0.177516	0.0615074	0.142199	0.062241	0.0506316	0.117134	0.17217	0.0600746
K00832	aromatic-amino-acid transaminase	EC:2.6.1.57	Metabolism	Amino acid metabolism	0.013298	0.0172648	0.0154246	0.00159223	0.0124725	0	0.00129483	0.00533328	0.000635632	0.00557736	0.0114067	0.00239412	0.00339694	0.000851493	0.00265242	0.0198317	0.0140039	0.00471097	0.00299328	0.0052736
K00833	adenosylmethionine---8-amino-7-oxononanoate aminotransferase	EC:2.6.1.62	Metabolism	Metabolism of cofactors and vitamins	0.038268	0.00889056	0.0316058	0.0144639	0.0112906	0.0136378	0.00936905	0.0377634	0.0337433	0.0070689	0.0481865	0.0017854	0.00268852	0.00964539	0.00502634	0.0148008	0.00579791	0.00375803	0.00540582	0.00801515
K00835	valine--pyruvate aminotransferase	EC:2.6.1.66	Metabolism	Amino acid metabolism	0.00176596	0	0.00255803	0.00102493	0.00220349	0	0.00125496	0.00162145	0	0.00163723	0.00375521	0.000152203	0.0021163	0.000601627	0.000577842	0.0240905	0.00897241	0	0.000550814	0.0037635
K00836	diaminobutyrate-2-oxoglutarate transaminase	EC:2.6.1.76	Metabolism	Amino acid metabolism	0.00120966	0.000206911	0.000196262	0	0.00228354	0.00073658	0	0	0.000545649	0	0.000139858	0.000198427	3.15244e-05	0	0.0013105	0.000189284	0	0.000346808	0	0
K00840	succinylornithine aminotransferase	EC:2.6.1.81	Metabolism	Amino acid metabolism	0.0147503	0.000401867	0.00288839	0.00129053	0.00895986	0	0.00243515	0.00170154	0.000287682	0.00622603	0.0213593	0.000236805	0.00428231	0.00210699	0.00396591	0.0111323	0.00250112	0	0.00134393	0.00743117
K00841	aminotransferase	EC:2.6.1.-	Metabolism	Amino acid metabolism	0.00142211	0.000955245	0.00460734	0.000707268	0.000239421	0	0.00104822	0.00103654	0.00156509	0.0240288	0.000175973	0.000394739	0.00182615	0.0605068	0.000209027	6.97304e-05	0.00217962	0	0.00709929	0.0422356
K00844	hexokinase	EC:2.7.1.1	Metabolism	Carbohydrate metabolism	0	0.0327118	0.0223532	0	0	0	0	0	0	0	0	0.00342216	0.000196757	0	0	0	0	0.00471435	0	0
K00845	glucokinase	EC:2.7.1.2	Metabolism	Carbohydrate metabolism	0.0252612	0.0371716	0.059136	0.0588837	0.0356211	0.0338954	0.0216085	0.0658361	0.0300887	0.0114121	0.0207031	0.0113281	0.044371	0.0277274	0.0891648	0.0546991	0.0796059	0.0422369	0.0299754	0.0321671
K00847	fructokinase	EC:2.7.1.4	Metabolism	Carbohydrate metabolism	0.0360068	0.0574767	0.055428	0.129523	0.074909	0.0255921	0.0669792	0.0272522	0.033458	0.101198	0.0134467	0.0623902	0.131373	0.0761239	0.105474	0.0318018	0.0711469	0.0924875	0.116488	0.0529226
K00848	rhamnulokinase	EC:2.7.1.5	Metabolism	Carbohydrate metabolism	0.036327	0.0268411	0.0314906	0.00543685	0.0192116	0.00424354	0.016034	0.0167975	0.00164404	0.0121302	0.0315162	0.00765654	0.00811758	0.00592959	0.00535155	0.047699	0.0132	0.00688865	0.00770176	0.0173635
K00849	galactokinase	EC:2.7.1.6	Metabolism	Carbohydrate metabolism	0.0171485	0.0120349	0.0504391	0.0766412	0.0244821	0.0168275	0.0416831	0.0388656	0.0416164	0.0710976	0.0156587	0.00361876	0.0109845	0.102113	0.017244	0.0490857	0.0287328	0.039289	0.0295994	0.0569892
K00850	6-phosphofructokinase 1	EC:2.7.1.11	Metabolism	Carbohydrate metabolism	0.0432221	0.0557843	0.101126	0.0163616	0.0588569	0.105002	0.045899	0.119002	0.102576	0.0989895	0.0451713	0.0304405	0.0129623	0.115215	0.0353768	0.043495	0.0796627	0.0553753	0.0273057	0.121708
K00851	gluconokinase	EC:2.7.1.12	Metabolism	Carbohydrate metabolism	0.00798402	0.0109508	0.00727421	0.00168137	0.0180413	0.00816524	0.00579406	0.00293986	0	0.0135568	0.013425	0.00446123	0.0364538	0.00211828	0.0580452	0.0434565	0.03078	0.00725835	0.00714923	0.0212968
K00852	ribokinase	EC:2.7.1.15	Metabolism	Carbohydrate metabolism	0.00987171	0.0180096	0.00444052	0.000982877	0.0142931	0.0119299	0.0121225	0.00409844	4.46722e-05	0.015895	0.0103283	0.00548936	0.0116514	0.00146329	0.0483289	0.0241361	0.0304151	0.00813448	0.00445152	0.0149308
K00853	L-ribulokinase	EC:2.7.1.16	Metabolism	Carbohydrate metabolism	0.0218503	0.00148613	0.00472024	0.00323899	0.0142665	0.000213647	0.00331357	0.00625685	0.000722289	0.00756856	0.0285182	0.000606107	0.00556108	0.00177	0.00454343	0.0455335	0.0125559	0.00019451	0.00584529	0.0161416
K00854	xylulokinase	EC:2.7.1.17	Metabolism	Carbohydrate metabolism	0.073925	0.0151048	0.0382363	0.0324707	0.0250048	0.0303653	0.0278205	0.0595485	0.0466841	0.00964556	0.0506304	0.00239666	0.00341516	0.0131841	0.0105845	0.0233581	0.0143176	0.0127134	0.0100552	0.0221979
K00855	phosphoribulokinase	EC:2.7.1.19	Metabolism	Energy metabolism	0.0289629	4.87744e-05	0.00648134	0.00361119	0.0204989	0	0.00362436	0.00706533	0.0013562	0.00910243	0.0506526	0.000615239	0.00698562	0.00350016	0.00605141	0.0465439	0.0149947	0	0.00511693	0.0151534
K00856	adenosine kinase	EC:2.7.1.20	Metabolism	Nucleotide metabolism	0	0	0.000122385	0	0	0	0	0	0	0	0	0	0	0	0	0	0	0	0	0
K00857	thymidine kinase	EC:2.7.1.21	Metabolism	Nucleotide metabolism	0.00518926	0.0192678	0.0244024	0.00433954	0.00677034	0.030334	0.0153051	0.0504021	0.00279241	0.0292134	0.00443035	0.0013412	0.000737711	0.0538041	0.0130931	0.00266477	0.0107142	0.0176267	0.00709616	0.0234516
K00858	NAD+ kinase	EC:2.7.1.23	Metabolism	Metabolism of cofactors and vitamins	0.0442359	0.0557742	0.0734153	0.0452263	0.0886742	0.12373	0.0464839	0.048175	0.135774	0.100913	0.0496726	0.161728	0.0400236	0.0748087	0.0836861	0.069292	0.0854979	0.0459167	0.038675	0.0493968
K00859	dephospho-CoA kinase	EC:2.7.1.24	Metabolism	Metabolism of cofactors and vitamins	0.013213	0.0850559	0.0582852	0.0334743	0.0486842	0.0416145	0.0886898	0.0566984	0.0147589	0.0292709	0.00999264	0.0394051	0.157576	0.0789905	0.139006	0.018526	0.0397754	0.115433	0.131394	0.0658926
K00860	adenylylsulfate kinase	EC:2.7.1.25	Metabolism	Energy metabolism	0.053963	0.0162357	0.01668	0.00815744	0.0357732	0.0215923	0.0167498	0.0492109	0.00326131	0.0195447	0.0682389	0.00198879	0.011631	0.00512333	0.0120894	0.0583824	0.018517	0.00975646	0.00815438	0.0219924
K00863	triose/dihydroxyacetone kinase / FAD-AMP lyase (cyclizing)	EC:2.7.1.28 2.7.1.29 4.6.1.15	Metabolism	Carbohydrate metabolism	0.000141063	0	0.000827476	0	0.00561312	0	0.000264657	0.000225156	0	0.000179959	0	0	0.000122318	0	0.0100956	0.000591434	0.000820191	0	8.00875e-05	0.000337677
K00864	glycerol kinase	EC:2.7.1.30	Metabolism	Lipid metabolism	0.0582683	0.0371847	0.0374766	0.0852791	0.0749347	0.128231	0.0257537	0.0226446	0.171123	0.0287314	0.0355622	0.164603	0.0099854	0.0868884	0.0344667	0.0804546	0.0883697	0.0366647	0.0246503	0.0474547
K00865	glycerate 2-kinase	EC:2.7.1.165	Metabolism	Carbohydrate metabolism	0.0846182	0.00547387	0.0140665	0.0172691	0.0329904	0.0146377	0.00860254	0.0129362	0.0413877	0.0682855	0.108318	0.00411595	0.0117403	0.0555207	0.0122768	0.0311578	0.0108276	0.00299699	0.0221689	0.0768424
K00866	choline kinase	EC:2.7.1.32	Metabolism	Lipid metabolism	0	0	0	0	0	0	0	0	0	3.34444e-05	0	0	0	0	0	0	0	0	0	0
K00867	type I pantothenate kinase	EC:2.7.1.33	Metabolism	Metabolism of cofactors and vitamins	0.0456625	0.00379403	0.0179665	0.00598306	0.0339374	0.000261598	0.00597881	0.0127515	0.00401367	0.0375442	0.0579652	0.00321166	0.00887511	0.0746155	0.018106	0.045945	0.0200943	0	0.0147117	0.0349214
K00868	pyridoxine kinase	EC:2.7.1.35	Metabolism	Metabolism of cofactors and vitamins	0.0393573	0.0664051	0.0871979	0.0750909	0.0975155	0.141215	0.0580124	0.0388661	0.167696	0.114733	0.0642448	0.193266	0.030438	0.0801189	0.083849	0.0834848	0.103657	0.0722932	0.0434958	0.0840972
K00869	mevalonate kinase	EC:2.7.1.36	Metabolism	Metabolism of terpenoids and polyketides	0.000294345	0	0.000312371	0	0.000333233	0	0.000278539	0	0	0.00160226	5.38925e-05	0.000164603	7.84474e-05	0.00265383	0.000309326	0	0.0011148	0	0.000253016	0.00421339
K00872	homoserine kinase	EC:2.7.1.39	Metabolism	Amino acid metabolism	0.0496329	0.0327719	0.0381844	0.0048679	0.0331613	0.00471401	0.0135499	0.0149312	0.012189	0.104944	0.0558245	0.0107714	0.0262994	0.116057	0.0304101	0.0602293	0.0615674	0.0165316	0.0299812	0.106316
K00873	pyruvate kinase	EC:2.7.1.40	Metabolism	Carbohydrate metabolism	0.0302138	0.0424209	0.0513944	0.04683	0.0226253	0.0405243	0.0396609	0.0766717	0.0222204	0.0742882	0.0220405	0.0107868	0.0399458	0.058141	0.0425018	0.0547855	0.0767514	0.03688	0.0283695	0.0708188
K00874	2-dehydro-3-deoxygluconokinase	EC:2.7.1.45	Metabolism	Carbohydrate metabolism	0.0594987	0.0142384	0.0230214	0.0913027	0.0330784	0.035388	0.0619393	0.0582569	0.0331725	0.0153436	0.0408105	0.0153233	0.0127225	0.0262118	0.0124256	0.0383686	0.085071	0.0295559	0.0142868	0.0198994
K00875	D-ribulokinase	EC:2.7.1.47	Metabolism	Carbohydrate metabolism	0	0	0.000537638	0	0	0	0	0	0	0.000207861	5.39269e-05	0	0	0	0	0.000273704	0.000116875	0	0	0
K00876	uridine kinase	EC:2.7.1.48	Metabolism	Nucleotide metabolism	0.0483479	0.04276	0.097038	0.0379569	0.0225854	0.0737141	0.0413731	0.165209	0.0806814	0.0901314	0.0233707	0.00584238	0.00823943	0.08324	0.0187431	0.0523668	0.031809	0.0368469	0.0306806	0.0338262
K00878	hydroxyethylthiazole kinase	EC:2.7.1.50	Metabolism	Metabolism of cofactors and vitamins	0.0450036	0.0879856	0.100617	0.0896083	0.100659	0.119494	0.108124	0.065681	0.0787179	0.02295	0.0283715	0.124188	0.14644	0.0187672	0.139505	0.106547	0.0904201	0.127265	0.125654	0.0547415
K00879	L-fuculokinase	EC:2.7.1.51	Metabolism	Carbohydrate metabolism	0.0203363	0	0.000828207	0.00143792	0.00915144	0	0.000738246	0.00225698	0.000520339	0.00302479	0.0266715	0.000491982	0.001745	0.000795878	0.00311927	0.00782949	0.0032493	0	0.00151254	0.0062456
K00880	L-xylulokinase	EC:2.7.1.53	Metabolism	Carbohydrate metabolism	0.0103978	0	0.00219047	0.00155352	0.0153835	2.74499e-05	0.00145579	0.0026547	0.000392181	0.00313842	0.0442214	0.000347638	0.00331496	0.000400355	0.011888	0.0143928	0.0116335	0.0015579	0.0023482	0.0101104
K00881	allose kinase	EC:2.7.1.55	Metabolism	Carbohydrate metabolism	0.0073525	7.48532e-05	0.000703522	0.0018068	0.0026565	0	0.00212615	0.00101724	0.000550957	0.0157469	0.000166939	0.000153849	0.00281026	0.00106869	0.00172266	0.00854164	0.00478362	0	0.000685842	0.00910505
K00882	1-phosphofructokinase	EC:2.7.1.56	Metabolism	Carbohydrate metabolism	0.0251955	0.00743604	0.057587	0.0148767	0.0249347	0.0049898	0.01968	0.0267373	0.0166994	0.0806949	0.0389024	0.00354718	0.00556022	0.0894416	0.0226504	0.0133564	0.0120536	0.0240781	0.0134464	0.0594576
K00883	2-dehydro-3-deoxygalactonokinase	EC:2.7.1.58	Metabolism	Carbohydrate metabolism	0.0207645	0	0.00120021	0.00215468	0.0082997	0.000837243	0.000933533	0.00347823	0.000646491	0.00273952	0.0305231	0.000658399	0.00327981	0.000472027	0.00382528	0.0110636	0.00104395	0	0.00105003	0.0054857
K00884	N-acetylglucosamine kinase	EC:2.7.1.59	Metabolism	Carbohydrate metabolism	0.0525433	0.000490451	0.00239076	0.00486361	0.0265973	0.00023401	0.00260959	0.00572056	0.0011956	0.0109794	0.0643255	0.0014694	0.00718831	0.00477215	0.00893168	0.0208412	0.00299973	0.000312282	0.00591666	0.0143956
K00885	N-acylmannosamine kinase	EC:2.7.1.60	Metabolism	Carbohydrate metabolism	0.0460062	0.00096703	0.00639559	0.00365366	0.0225581	0.000590263	0.00365583	0.00489339	0.00130287	0.0108345	0.0423526	0.00154738	0.00865838	0.00439318	0.00779093	0.0186118	0.00517703	0.000231093	0.00414029	0.0162419
K00886	polyphosphate glucokinase	EC:2.7.1.63	Metabolism	Carbohydrate metabolism	0	0	0	0	2.94673e-05	0	0	0	0	0	0	0	0	6.35633e-05	0	0	0	0	0	8.23205e-05
K00887	undecaprenol kinase	EC:2.7.1.66	Metabolism	Glycan biosynthesis and metabolism	0	0	0	0	0.0002719	0.000648375	0.00108443	0	0.000443462	0.000240277	0	0	0	0.0037674	4.78697e-05	3.83028e-05	0.00353912	0.000662639	0.000664065	0
K00891	shikimate kinase	EC:2.7.1.71	Metabolism	Amino acid metabolism	0.132921	0.0415453	0.0629707	0.131347	0.0628186	0.0568342	0.0428375	0.0988087	0.0830541	0.121834	0.109295	0.0115702	0.0209347	0.151416	0.0263558	0.0450392	0.028293	0.0310818	0.0518203	0.137788
K00892	inosine kinase	EC:2.7.1.73	Metabolism	Nucleotide metabolism	0.014407	0.000151088	0.00648031	0.00182343	0.010033	6.24302e-05	0.00290997	0.00483333	0.000555297	0.00773697	0.00850534	0.000354282	0.00706702	0.00267608	0.00338066	0.0417667	0.0117168	0.00012716	0.00472724	0.00428753
K00895	diphosphate-dependent phosphofructokinase	EC:2.7.1.90	Metabolism	Carbohydrate metabolism	0	0.00375681	0	0	0.000185616	0.00409369	0.000940717	0	0.000146749	6.04947e-05	2.6211e-05	0.000288184	0	0	0.000116195	4.48652e-05	0.000706163	0.00212667	0	8.72597e-05
K00899	5-methylthioribose kinase	EC:2.7.1.100	Metabolism	Amino acid metabolism	0.000831299	0	0.00562887	0.000597396	0.00548929	9.68015e-05	0.00152674	0.00568208	0.000300524	0.00308134	0.00425982	0	0.00245698	0.000241795	0.00154936	0.031307	0.0136681	0	0.00515794	1.88137e-05
K00900	6-phosphofructo-2-kinase	EC:2.7.1.105	Metabolism	Carbohydrate metabolism	0	0	0	0	0	0	0	0	0	6.83293e-05	0	0	0	0	0	0	0	0	0	0
K00901	diacylglycerol kinase (ATP)	EC:2.7.1.107	Metabolism	Lipid metabolism	0.0384721	0.00205416	0.00298616	0.00578072	0.0188122	0.00112527	0.00379971	0.00480407	0.00257052	0.0120237	0.0594931	0.00163162	0.0076897	0.00592464	0.00884452	0.0199227	0.000929989	0.000493813	0.0033801	0.0222562
K00912	tetraacyldisaccharide 4'-kinase	EC:2.7.1.130	Metabolism	Glycan biosynthesis and metabolism	0.0255894	0.0255952	0.0194721	0.00404379	0.0142596	0.0232704	0.0114	0.0391213	0.00173819	0.00958692	0.0355564	0.00266877	0.00522478	0.00245384	0.00550368	0.0223342	0.0111551	0.0079469	0.00564281	0.0092112
K00917	tagatose 6-phosphate kinase	EC:2.7.1.144	Metabolism	Carbohydrate metabolism	0.00109544	0.00161632	0.00368742	0.000460546	0.000650658	0.000448902	0.00166975	0.000684296	0.00152304	0.0209381	0.000163713	0.00044291	0.000395942	0.054592	0.000263657	0	0.00773389	0.000167293	0.00461035	0.0191594
K00919	4-diphosphocytidyl-2-C-methyl-D-erythritol kinase	EC:2.7.1.148	Metabolism	Metabolism of terpenoids and polyketides	0.0247708	0.129659	0.0918418	0.0364591	0.0687711	0.0537168	0.183909	0.0657921	0.0197852	0.0274127	0.0232239	0.0579876	0.216446	0.0108124	0.158356	0.0444634	0.0532287	0.164422	0.215255	0.0367669
K00925	acetate kinase	EC:2.7.2.1	Metabolism	Carbohydrate metabolism	0.0373385	0.0590861	0.0775559	0.0576722	0.069026	0.132573	0.0494856	0.085155	0.135745	0.119538	0.0300947	0.158669	0.0168875	0.157382	0.0473106	0.0553874	0.115169	0.0535418	0.0387401	0.0955794
K00926	carbamate kinase	EC:2.7.2.2	Metabolism	Energy metabolism	0.0855423	0.00354364	0.00676528	0.0252233	0.0302858	0.0153097	0.00596001	0.020698	0.0417937	0.0103906	0.0989288	0.00201416	0.00724853	0.0266921	0.0133007	0.0340087	0.00718023	0.00362896	0.00825048	0.0309139
K00927	phosphoglycerate kinase	EC:2.7.2.3	Metabolism	Carbohydrate metabolism	0.0401874	0.0669725	0.0833764	0.054581	0.0554864	0.0278741	0.0940744	0.0493867	0.0282031	0.14581	0.0314873	0.0357115	0.152032	0.156907	0.112302	0.0533589	0.0544438	0.0897744	0.120284	0.137256
K00928	aspartate kinase	EC:2.7.2.4	Metabolism	Amino acid metabolism	0.0219347	0.00625316	0.00848945	0.0557002	0.0181386	0.00766204	0.00745921	0.0157823	0.0164357	0.0289782	0.0277331	0.00149099	0.00771112	0.0672251	0.0142611	0.0128807	0.00642187	0.0117357	0.0153042	0.0727505
K00929	butyrate kinase	EC:2.7.2.7	Metabolism	Carbohydrate metabolism	0.00146495	0.00981051	0.00787787	0.00108841	0.00103173	0.018859	0.013777	0.0314674	0.00113189	0.000327999	0.000388179	0.000460765	0	0.00017778	0.000852595	0.00100657	0.00362133	0.00928281	0.000221801	0.000972754
K00930	acetylglutamate kinase	EC:2.7.2.8	Metabolism	Amino acid metabolism	0.0305466	0.0709933	0.0578143	0.0536837	0.0614412	0.0502885	0.106888	0.0671197	0.0223767	0.0240582	0.0307288	0.0359188	0.153097	0.0160314	0.134084	0.0754779	0.0538599	0.109129	0.116069	0.0442224
K00931	glutamate 5-kinase	EC:2.7.2.11	Metabolism	Amino acid metabolism	0.026748	0.086761	0.063559	0.0422006	0.0614262	0.0315055	0.117428	0.0417335	0.0216418	0.111957	0.0418764	0.0427667	0.180175	0.121623	0.140035	0.0610359	0.0591001	0.118966	0.193327	0.10741
K00932	propionate kinase	EC:2.7.2.15	Metabolism	Carbohydrate metabolism	0.0255522	0.000440859	0.00302249	0.0034229	0.0155336	4.68158e-05	0.00275781	0.00463143	0.000415817	0.0077184	0.0328277	0.00101703	0.00515506	0.00284788	0.00485263	0.0223077	0.0105205	0	0.00432553	0.00739559
K00937	polyphosphate kinase	EC:2.7.4.1	Metabolism	Energy metabolism	0.0554086	0.00579214	0.0979007	0.0443576	0.020231	0.0258137	0.036498	0.0212848	0.0559176	0.00532378	0.0319352	0.00266806	0.00332319	0.0096104	0.0104723	0.0375837	0.0194662	0.0298705	0.00966717	0.0374584
K00938	phosphomevalonate kinase	EC:2.7.4.2	Metabolism	Metabolism of terpenoids and polyketides	0.00142959	0.00240937	0.00908266	0.000708624	0	0	0.000886157	9.08042e-05	0.00102574	0.0255539	0.000200389	0.000586245	0.00386812	0.0520866	0.000212698	0	0.00176333	0	0.00551825	0.0352825
K00939	adenylate kinase	EC:2.7.4.3	Metabolism	Nucleotide metabolism	0.0386841	0.181137	0.0888055	0.0247234	0.13103	0.192759	0.188625	0.0833771	0.171719	0.129256	0.0404646	0.235088	0.204902	0.092863	0.189669	0.0783626	0.137085	0.166486	0.19445	0.102968
K00940	nucleoside-diphosphate kinase	EC:2.7.4.6	Metabolism	Nucleotide metabolism	0.00346016	0.0142877	0.0245053	0.00263512	0.00511139	0.00502774	0.0121743	0.0142663	0.00969079	0.0778704	0.00506951	0.00195735	0.00658022	0.0539669	0.00336921	0.0239631	0.0193103	0.00438766	0.017835	0.0229762
K00941	hydroxymethylpyrimidine/phosphomethylpyrimidine kinase	EC:2.7.1.49 2.7.4.7	Metabolism	Metabolism of cofactors and vitamins	0.0756481	0.111127	0.073275	0.0517102	0.0323289	0.0298264	0.0848117	0.0408802	0.0288832	0.0124148	0.0306768	0.026917	0.0815431	0.00438421	0.0413054	0.0197898	0.0465972	0.0387856	0.0593483	0.0331729
K00942	guanylate kinase	EC:2.7.4.8	Metabolism	Nucleotide metabolism	0.0581501	0.080136	0.0716853	0.0696979	0.0822408	0.0557044	0.116816	0.10117	0.0376192	0.129499	0.0689215	0.0423078	0.178782	0.127401	0.134706	0.0927332	0.0715334	0.108768	0.165315	0.0836966
K00943	dTMP kinase	EC:2.7.4.9	Metabolism	Nucleotide metabolism	0.046335	0.0830958	0.0318473	0.0116039	0.0761336	0.0336494	0.140195	0.0187426	0.0138643	0.0508453	0.0574592	0.05557	0.209309	0.0613303	0.172093	0.0630916	0.0616999	0.144986	0.201557	0.104537
K00945	CMP/dCMP kinase	EC:2.7.4.25	Metabolism	Nucleotide metabolism	0.0411329	0.036549	0.0905104	0.0665077	0.0364924	0.0342973	0.0384701	0.07436	0.0309317	0.0646572	0.0450672	0.0085305	0.0103684	0.0638385	0.0220296	0.0604758	0.0337217	0.0338061	0.0326178	0.0477244
K00946	thiamine-monophosphate kinase	EC:2.7.4.16	Metabolism	Metabolism of cofactors and vitamins	0.0301389	0.00949173	0.0120884	0.00443549	0.0212542	0.0263899	0.0109283	0.0363864	0.00150916	0.012226	0.0222404	0.00174582	0.00814824	0.00639248	0.00511067	0.0135966	0.00421617	0.0103605	0.00526575	0.0243113
K00948	ribose-phosphate pyrophosphokinase	EC:2.7.6.1	Metabolism	Carbohydrate metabolism	0.0260042	0.164184	0.0804746	0.0879089	0.104281	0.0597348	0.203337	0.0802335	0.0369124	0.172864	0.017213	0.0802329	0.367936	0.180663	0.274172	0.0675587	0.0854517	0.215644	0.324552	0.137128
K00949	thiamine pyrophosphokinase	EC:2.7.6.2	Metabolism	Metabolism of cofactors and vitamins	0.00898177	0.00894283	0.0313873	0.0144564	0.00504267	0.00997257	0.0207859	0.0368647	0.0146356	0.000947436	0.000956649	0.00174792	0.00256689	0.00174356	0.00246395	0.0060386	0.00776677	0.0129625	0.00490944	0.0186832
K00950	2-amino-4-hydroxy-6-hydroxymethyldihydropteridine diphosphokinase	EC:2.7.6.3	Metabolism	Metabolism of cofactors and vitamins	0.0318535	0.00342616	0.0144121	0.00232594	0.0201357	0.00134351	0.00480329	0.00908226	0.0082209	0.0620527	0.0640233	0.00242534	0.00474055	0.0346711	0.0102622	0.0295446	0.00985644	0.00187124	0.0133468	0.0249497
K00951	GTP pyrophosphokinase	EC:2.7.6.5	Metabolism	Nucleotide metabolism	0.0175958	0.0492825	0.0228781	0.00940994	0.0632151	0.150999	0.0269852	0.0463583	0.129754	0.00778483	0.0194164	0.166349	0.0216418	0.00959463	0.0605993	0.0386824	0.0771091	0.0425947	0.00767771	0.0392971
K00952	nicotinamide-nucleotide adenylyltransferase	EC:2.7.7.1	Metabolism	Metabolism of cofactors and vitamins	0	0	0	0	0	0	0	0	0	0	0	0	0	0	0	0	0	0	3.80028e-05	0
K00954	pantetheine-phosphate adenylyltransferase	EC:2.7.7.3	Metabolism	Metabolism of cofactors and vitamins	0.0703135	0.0697927	0.0818205	0.121248	0.124966	0.17843	0.0855862	0.124562	0.171809	0.0308667	0.0920816	0.202909	0.0446436	0.0286895	0.110288	0.12142	0.135828	0.0659804	0.0377777	0.0396155
K00955	bifunctional enzyme CysN/CysC	EC:2.7.7.4 2.7.1.25	Metabolism	Energy metabolism	0	0	0	0	0	0	0	0	0	0	0	0	0	0	0	0.000626236	0	0	0	0
K00956	sulfate adenylyltransferase subunit 1	EC:2.7.7.4	Metabolism	Energy metabolism	0.012048	0.0184372	0.0349331	0.0271252	0.00956241	0.00589573	0.0126123	0.026387	0.0145038	0.00608252	0.0237077	0.00224889	0.00186068	0.00932036	0.00453302	0.015491	0.00818018	0.0184763	0.00835538	0.00803528
K00957	sulfate adenylyltransferase subunit 2	EC:2.7.7.4	Metabolism	Energy metabolism	0.0204484	0.0562821	0.0917833	0.0132377	0.076391	0.154767	0.0439071	0.09158	0.153698	0.0111558	0.0306024	0.171607	0.00415142	0.00240044	0.0362394	0.0773372	0.0919219	0.0725323	0.0115062	0.0143357
K00958	sulfate adenylyltransferase	EC:2.7.7.4	Metabolism	Energy metabolism	0	0	0.00144259	0	0	0	0	0	0.000198382	0	0	0	0	0	0	0	0.000711722	0.000304092	0	0
K00962	polyribonucleotide nucleotidyltransferase	EC:2.7.7.8	Genetic Information Processing	Folding, sorting and degradation	0.0736271	0.203635	0.143807	0.257837	0.124982	0.220914	0.217902	0.147362	0.184189	0.124862	0.0322816	0.230701	0.182326	0.175081	0.17887	0.106059	0.183226	0.229532	0.21275	0.129117
K00963	UTP--glucose-1-phosphate uridylyltransferase	EC:2.7.7.9	Metabolism	Carbohydrate metabolism	0.0266608	0.00221129	0.0110245	0.00443018	0.0271186	0.000307182	0.00444774	0.0116127	0.00200902	0.0145144	0.0461826	0.00135979	0.00629004	0.0357483	0.0168416	0.0600132	0.0275259	0.000573091	0.00654157	0.0498176
K00965	UDPglucose--hexose-1-phosphate uridylyltransferase	EC:2.7.7.12	Metabolism	Carbohydrate metabolism	0.00638905	0.0183354	0.0316646	0.0391228	0.0210435	0.013718	0.00889756	0.0265793	0.0153951	0.0114198	0.0072695	0.0048585	0.0256881	0.0163204	0.0623111	0.0347967	0.025784	0.0185839	0.0120309	0.014276
K00967	ethanolamine-phosphate cytidylyltransferase	EC:2.7.7.14	Metabolism	Lipid metabolism	0	0	0.000108301	0	0	0	0	0	0	0	0	0	0	0	0	0	0	0	0	0
K00968	choline-phosphate cytidylyltransferase	EC:2.7.7.15	Metabolism	Lipid metabolism	0.00449337	0	0	0	0.00394318	0	0.000282403	0.000602183	0	0.000451297	0.000140502	0	0.000102258	0.000136737	0.00198737	0.00328024	0.000182697	0	0.000263858	0
K00969	nicotinate-nucleotide adenylyltransferase	EC:2.7.7.18	Metabolism	Metabolism of cofactors and vitamins	0.0228595	0.0204965	0.0400006	0.0395729	0.0187377	0.0149287	0.015463	0.0595069	0.00847461	0.023038	0.0414902	0.00231792	0.00585931	0.0138994	0.00798896	0.0323685	0.0175911	0.014472	0.0149096	0.0364562
K00970	poly(A) polymerase	EC:2.7.7.19	Genetic Information Processing	Folding, sorting and degradation	0.0120566	0.00117662	0.00286598	0.00142707	0.00332141	0.00136499	0.00286348	0.0016741	0.000172631	0.0113828	0.00569028	0.00360176	0.00654243	0.00391743	0.00252526	0.0141654	0.00591172	0.00630363	0.00154061	0.0226192
K00971	mannose-1-phosphate guanylyltransferase	EC:2.7.7.13	Metabolism	Carbohydrate metabolism	0.0105755	0.0310178	0.0403429	0.00965874	0.00798271	0.0308323	0.0279701	0.0936895	0.0072565	0.00817092	0.00907818	0.0034422	0.00123139	0.00126591	0.00476473	0.0164379	0.00561595	0.0209243	0.00112781	0.00410111
K00972	UDP-N-acetylglucosamine/UDP-N-acetylgalactosamine diphosphorylase	EC:2.7.7.23 2.7.7.83	Metabolism	Carbohydrate metabolism	0	0	0	0	0	0	0	0	0	0	0	0	0	0	0	0	0	0.00470809	0	0
K00973	glucose-1-phosphate thymidylyltransferase	EC:2.7.7.24	Metabolism	Glycan biosynthesis and metabolism	0.0757146	0.18389	0.0991009	0.114987	0.0755936	0.157719	0.0861446	0.0560022	0.1964	0.0929409	0.0218011	0.157376	0.00875201	0.128999	0.0412698	0.029318	0.108979	0.0665931	0.0369223	0.053605
K00975	glucose-1-phosphate adenylyltransferase	EC:2.7.7.27	Metabolism	Carbohydrate metabolism	0.128115	0.149481	0.101828	0.141496	0.112367	0.166442	0.107312	0.0556862	0.221294	0.104178	0.0544416	0.207778	0.11588	0.103002	0.130897	0.0826319	0.156385	0.108147	0.106083	0.055651
K00978	glucose-1-phosphate cytidylyltransferase	EC:2.7.7.33	Metabolism	Carbohydrate metabolism	0.000296096	0.00152639	0.00125879	0.00216923	0.00235824	0.00275796	0.000578011	0.0092813	0.000872738	0.000160971	0.000102061	0	0.000610949	0.00420388	0.000228677	0.000376439	0.000271282	0.00050402	0.000208891	4.64768e-05
K00979	3-deoxy-manno-octulosonate cytidylyltransferase (CMP-KDO synthetase)	EC:2.7.7.38	Metabolism	Glycan biosynthesis and metabolism	0.0393296	0.0101485	0.0151544	0.00687756	0.0239916	0.0183225	0.0187021	0.0396086	0.00172193	0.0136965	0.0513937	0.00146401	0.00677987	0.00381794	0.00904325	0.0544539	0.0188263	0.00920878	0.00858567	0.0188405
K00980	glycerol-3-phosphate cytidylyltransferase	EC:2.7.7.39	Metabolism	Lipid metabolism	0.000289614	0.00337262	0.000510808	0.000422419	0.000151732	0.000211335	0.000474267	0	0.00212129	0.000768706	0.00013139	0.000458614	0.00159165	0.000877543	0.000207333	0.000232266	0.000328475	0.000778879	0.000320941	0.0049243
K00981	phosphatidate cytidylyltransferase	EC:2.7.7.41	Metabolism	Lipid metabolism	0.0475028	0.0200494	0.0306086	0.014764	0.0211597	0.0157681	0.0260198	0.0295632	0.0317318	0.0314691	0.0443356	0.0100337	0.0376905	0.0634926	0.0245371	0.0121564	0.0116349	0.026508	0.0347253	0.0554621
K00983	N-acylneuraminate cytidylyltransferase	EC:2.7.7.43	Metabolism	Carbohydrate metabolism	0	0	8.20773e-05	0.000169997	0	0	0	0	0	0	0	0	0	0.000164747	0	0	0	0	0	0
K00990	[protein-PII] uridylyltransferase	EC:2.7.7.59	Environmental Information Processing	Signal transduction	0.00806059	0.000233046	0.00408661	0.000932962	0.0060096	0.000459977	0.00190881	0.00292134	0.000275787	0.00298643	0.00774362	0.000242909	0.00390213	0.00173717	0.00152207	0.02674	0.00896506	0	0.00215255	0.000975266
K00991	2-C-methyl-D-erythritol 4-phosphate cytidylyltransferase	EC:2.7.7.60	Metabolism	Metabolism of terpenoids and polyketides	0.0665236	0.0954923	0.0513186	0.0753259	0.0694322	0.0574097	0.130125	0.0860183	0.0509597	0.0258253	0.035104	0.0466896	0.192186	0.0291697	0.143516	0.0625723	0.0856391	0.136865	0.185286	0.0399163
K00995	CDP-diacylglycerol---glycerol-3-phosphate 3-phosphatidyltransferase	EC:2.7.8.5	Metabolism	Lipid metabolism	0.038899	0.059461	0.0346508	0.053389	0.0479462	0.0189452	0.0787001	0.0413392	0.015897	0.0228317	0.0473423	0.0289811	0.131325	0.0214806	0.0895421	0.0230394	0.0181032	0.0850007	0.108677	0.0303387
K00997	holo-[acyl-carrier protein] synthase	EC:2.7.8.7	Metabolism	Metabolism of cofactors and vitamins	0.0690926	0.101339	0.05112	0.0429591	0.0855011	0.0175696	0.119976	0.0216187	0.0204937	0.117197	0.0760658	0.0552527	0.181988	0.0913099	0.125859	0.0823359	0.0941102	0.137334	0.208313	0.109581
K00998	CDP-diacylglycerol---serine O-phosphatidyltransferase	EC:2.7.8.8	Metabolism	Lipid metabolism	0.0256423	0	0.0017724	0.00277376	0.0129718	0.000103224	0.00214318	0.00365743	0.00067526	0.0077043	0.0407672	0.000776489	0.00263316	0.00179538	0.00553204	0.0115907	0.00450915	0	0.0019511	0.00723232
K01000	phospho-N-acetylmuramoyl-pentapeptide-transferase	EC:2.7.8.13	Metabolism	Glycan biosynthesis and metabolism	0.021843	0.0925413	0.0865808	0.0808523	0.0523835	0.0589225	0.112279	0.101303	0.0325339	0.119704	0.0144715	0.0445099	0.172057	0.140274	0.129778	0.0494319	0.0746439	0.135126	0.156358	0.0821074
K01004	phosphatidylcholine synthase	EC:2.7.8.24	Metabolism	Lipid metabolism	0	0	0	0	4.38496e-05	0	0	0	0	0	0	0	0	0	0	0	0	0	0	0
K01006	pyruvate, orthophosphate dikinase	EC:2.7.9.1	Metabolism	Carbohydrate metabolism	0.0481638	0.0842376	0.0722431	0.0786838	0.0483159	0.126392	0.0917493	0.0276124	0.142018	0.00385778	0.00826045	0.146672	0.000318485	0.0158614	0.0249303	0.0118476	0.159374	0.0378191	0.0177099	0.00474298
K01007	pyruvate, water dikinase	EC:2.7.9.2	Metabolism	Carbohydrate metabolism	0.00529435	0	0.00422279	0.000769274	0.00600392	0	0.00150405	0.00298316	0.000619331	0.0023044	0.00466625	0.000180848	0.00330494	0.00156237	0.00106512	0.0246972	0.00852702	0.00015402	0.00170623	0.0240154
K01008	selenide, water dikinase	EC:2.7.9.3	Metabolism	Metabolism of other amino acids	0.023155	0.0691056	0.038689	0.0713561	0.0715345	0.139568	0.0572881	0.0225389	0.171333	0.0075119	0.0284214	0.168065	0.00976899	0.0156444	0.0445028	0.0537704	0.107944	0.0482012	0.0176205	0.0300728
K01011	thiosulfate/3-mercaptopyruvate sulfurtransferase	EC:2.8.1.1 2.8.1.2	Metabolism	Energy metabolism	0.0146284	0	0.00082826	0.00110155	0.00699821	0	0.00160447	0.00142946	0.000316032	0.00461703	0.0184712	0.000396505	0.00211971	0.00134032	0.00305031	0.0072667	0.00260217	0	0.00125852	0.00654509
K01012	biotin synthase	EC:2.8.1.6	Metabolism	Metabolism of cofactors and vitamins	0.0743845	0.0416541	0.0519716	0.0523582	0.0122553	0.0511336	0.0347477	0.0565452	0.0824222	0.012841	0.0162652	0.0134246	0.00453453	0.0264848	0.00725191	0.0482067	0.0293289	0.0306922	0.0146022	0.0493256
K01026	propionate CoA-transferase	EC:2.8.3.1	Metabolism	Carbohydrate metabolism	0.0373248	0.0235225	0.00145924	0.0686004	0.00906712	0.00954694	0.00733444	0.00218051	0.016283	0.00299061	0.0039764	0.00526409	0.000364	0.0397393	0.00387884	0.00142429	0.00810218	0.00942832	0.0079695	0.00707078
K01028	3-oxoacid CoA-transferase subunit A	EC:2.8.3.5	Metabolism	Carbohydrate metabolism	0.000252081	0	0.000733508	0	0.000897758	0	8.0835e-05	0.000658101	0	0	0	0	8.1952e-05	0	0.000297135	0.000642935	0.00105191	0	0	0
K01029	3-oxoacid CoA-transferase subunit B	EC:2.8.3.5	Metabolism	Carbohydrate metabolism	0.000158506	0	0.00077205	0	0.000691497	0	0.000233818	0.000482777	0	0.000182419	0	0	0	3.83325e-05	0.000245229	0.000759913	0.000637784	0	5.4543e-05	0
K01034	acetate CoA/acetoacetate CoA-transferase alpha subunit	EC:2.8.3.8 2.8.3.9	Metabolism	Carbohydrate metabolism	0.0177297	0.00146227	0.00268241	0.0020875	0.0111479	0.00274076	0.0025579	0.00842361	0.00337039	0.00527746	0.000604536	0.00118083	0.00429691	0.00216014	0.00230294	0.00802551	0.00183965	0.00248396	0.00229464	0.00970673
K01035	acetate CoA/acetoacetate CoA-transferase beta subunit	EC:2.8.3.8 2.8.3.9	Metabolism	Carbohydrate metabolism	0.0190046	0.00211833	0.00328011	0.00231491	0.0103169	0.00161416	0.0020307	0.0143549	0.00305531	0.00582315	0.000342863	0.000550522	0.00414088	0.00158557	0.00233266	0.00727745	0.00431005	0.000788224	0.0018221	0.0115815
K01039	glutaconate CoA-transferase, subunit A	EC:2.8.3.12	Metabolism	Carbohydrate metabolism	0	0.000155542	0	0	0	0	0.000125353	0	0	0	0	0	0	0	0	0	0.000588725	0.00012947	0	0.0146971
K01040	glutaconate CoA-transferase, subunit B	EC:2.8.3.12	Metabolism	Carbohydrate metabolism	0.000152809	0.00228211	0.00051571	0.00042051	0.000947579	0.000211626	0.000724668	0.00189112	0.000862649	0	4.88814e-05	0.000210046	0	5.81879e-05	0.000165285	0	0.000998965	0.000226914	7.42878e-05	0.0144925
K01042	L-seryl-tRNA(Ser) seleniumtransferase	EC:2.9.1.1	Metabolism	Metabolism of other amino acids	0.0241577	0.0130409	0.0168506	0.00293308	0.0190559	0	0.00331611	0.00720181	0.0010109	0.00816474	0.0508448	0.00200258	0.00711728	0.00211414	0.00451466	0.035197	0.0134484	0.000101371	0.00769777	0.00851986
K01046	triacylglycerol lipase	EC:3.1.1.3	Metabolism	Lipid metabolism	0	0	0.0229944	0.0119351	0.00154465	0.000445774	0.00971659	0	0	0	0	0	2.91193e-05	0	0.00179472	0	0.00072255	0.0173974	0	0
K01048	lysophospholipase	EC:3.1.1.5	Metabolism	Lipid metabolism	0.0368462	0.00273204	0.0260785	0.00313415	0.0129455	0.00282846	0.00588086	0.00266623	0.00408671	0.00782002	0.0385562	0.000694999	0.00338287	0.00221143	0.00405619	0.0102316	0.00101095	0.000199802	0.00265134	0.0135494
K01051	pectinesterase	EC:3.1.1.11	Metabolism	Carbohydrate metabolism	0.0246883	0.00771817	0.0291795	0.00208819	0.0114207	0.0197039	0.0114494	0.0496416	0.0043097	0.0050744	0.0285104	0.000696753	0.00285292	0.00179851	0.00325307	0.00993823	0.00356147	0.00546192	0.00489125	0.00561169
K01055	3-oxoadipate enol-lactonase	EC:3.1.1.24	Metabolism	Xenobiotics biodegradation and metabolism	0	0	0.00071593	0	0.000786583	0	0.000193954	0.000282621	0	0.00033067	0.00108032	0	0.000650588	0	0.000267228	0.00215334	0.000847593	0	0.000392338	0
K01057	6-phosphogluconolactonase	EC:3.1.1.31	Metabolism	Carbohydrate metabolism	0.000133282	0.0445043	0.00388678	0.00153301	0.0229835	0.00693351	0.0600067	0.00686936	0	0.0100001	4.31474e-05	0.0244051	0.0233623	0.00121775	0.0624054	0.00450922	0.0087658	0.0649368	0.0902994	0.0153372
K01058	phospholipase A1/A2	EC:3.1.1.32 3.1.1.4	Metabolism	Lipid metabolism	0.0570482	0.000213592	0.00296632	0.00571794	0.0321239	0.000319834	0.00391682	0.0076953	0.00171089	0.0124436	0.0730213	0.00168319	0.00512288	0.00424816	0.00972174	0.0395886	0.00629125	0.000291848	0.00489298	0.0134989
K01060	cephalosporin-C deacetylase	EC:3.1.1.41	Metabolism	Biosynthesis of other secondary metabolites	0.00312244	0.00172114	0.000580174	0.000122794	0	0.00014334	0	0.00643375	0	0	0	0	8.31546e-05	8.51187e-05	4.91404e-05	4.92246e-05	0	0	0.000606807	0.00141149
K01061	carboxymethylenebutenolidase	EC:3.1.1.45	Metabolism	Xenobiotics biodegradation and metabolism	0.0282978	4.91409e-05	0.00357603	0.0026134	0.0135505	0	0.00200011	0.00356646	0.00056142	0.0065698	0.0349258	0.00117094	0.00357983	0.00173352	0.0044291	0.0159749	0.00296924	0.000283364	0.00214611	0.0197985
K01069	hydroxyacylglutathione hydrolase	EC:3.1.2.6	Metabolism	Carbohydrate metabolism	0.0690284	0.0129357	0.0441682	0.0264853	0.0422958	0.0328349	0.0246342	0.0687659	0.0494671	0.041308	0.0660113	0.00453073	0.0100131	0.0381568	0.0147894	0.0391169	0.0281086	0.01879	0.0208957	0.0300363
K01070	S-formylglutathione hydrolase	EC:3.1.2.12	Metabolism	Energy metabolism	0.0497924	0.00049389	0.0028155	0.00564841	0.0278362	0.000101037	0.0045626	0.00679404	0.0013499	0.0152552	0.0795452	0.00173359	0.00760309	0.00418539	0.0113255	0.0276875	0.00181627	0	0.00344836	0.0265212
K01071	medium-chain acyl-[acyl-carrier-protein] hydrolase	EC:3.1.2.21	Metabolism	Lipid metabolism	0.00137783	0.00104498	0.00750711	0.00632167	0.00647729	0.00667123	0.00880633	0.00678752	0.0104624	0.00392871	0.000651342	0.000258746	0.00188675	0.00581119	0.00868683	0.00528714	0.00840887	0.00547949	0.00486693	0.000243883
K01077	alkaline phosphatase	EC:3.1.3.1	Metabolism	Metabolism of cofactors and vitamins	0.0126997	0.0645935	0.0236477	0.0022475	0.0280861	0.0239297	0.0868491	0.0385527	0.00127126	0.0156716	0.0180961	0.0250672	0.136797	0.00106536	0.0551654	0.0185158	0.0202271	0.0964689	0.110659	0.0223987
K01078	acid phosphatase	EC:3.1.3.2	Metabolism	Metabolism of cofactors and vitamins	0	0	0.00012784	0	0	0	0	0	0	0	0	0	0	0	0	0	0	0	0	0
K01079	phosphoserine phosphatase	EC:3.1.3.3	Metabolism	Energy metabolism	0.0199352	0.0076337	0.019352	0.00269931	0.0122885	0.0154897	0.0100064	0.0301575	0.00789196	0.0710695	0.0165584	0.00273596	0.0205593	0.0726675	0.016603	0.0169272	0.0184121	0.0103929	0.0163047	0.0468071
K01081	5'-nucleotidase	EC:3.1.3.5	Metabolism	Nucleotide metabolism	0	0	0.000273294	0.000927622	0.00239054	0	0.00017527	0	0.00017675	0.0020223	0	0	0.00164719	7.89316e-05	0.00698955	0	0.00481285	0.00305089	0	0.00479727
K01082	3'(2'), 5'-bisphosphate nucleotidase	EC:3.1.3.7	Metabolism	Energy metabolism	0.0304751	0	0.00157851	0.00462704	0.0180895	0.000740816	0.00303731	0.0040317	0.000643474	0.00738549	0.0474405	0.00105543	0.0046032	0.00239291	0.00616159	0.016594	0.0013015	0.000859648	0.00297903	0.0151802
K01085	glucose-1-phosphatase	EC:3.1.3.10	Metabolism	Carbohydrate metabolism	0.00965996	0	0.000873898	0.00144295	0.00809902	8.67517e-05	0.000750005	0.00194933	0.000451634	0.00184078	0.0189057	0.000483703	0.00123123	0.000672557	0.00331289	0.00736502	0.000202818	0	0.00111815	0.00280082
K01087	trehalose 6-phosphate phosphatase	EC:3.1.3.12	Metabolism	Carbohydrate metabolism	0.0249005	6.20253e-05	0.000710902	0.00233402	0.0133615	0	0.00244287	0.00312677	0.0006757	0.0069384	0.0294983	0.000866162	0.00404895	0.00284213	0.00496769	0.0104374	0.00317744	0	0.00205384	0.0114816
K01089	imidazoleglycerol-phosphate dehydratase / histidinol-phosphatase	EC:4.2.1.19 3.1.3.15	Metabolism	Amino acid metabolism	0.00947104	0.00538495	0.00764818	0.00285204	0.00940491	0.00363986	0.00897127	0.0136984	0.000793549	0.00485303	0.0139152	0.000431375	0.00410384	0.00100108	0.00299901	0.0224798	0.0079317	0.00417591	0.00301596	0.00485204
K01091	phosphoglycolate phosphatase	EC:3.1.3.18	Metabolism	Carbohydrate metabolism	0.0509354	0.149679	0.105762	0.0850318	0.0574233	0.0620232	0.111317	0.113664	0.0773701	0.0180097	0.0182848	0.0496823	0.141434	0.0371613	0.0899984	0.0200543	0.0474073	0.117136	0.113345	0.0829044
K01092	myo-inositol-1(or 4)-monophosphatase	EC:3.1.3.25	Metabolism	Carbohydrate metabolism	0.0532179	0.00407751	0.0276506	0.00422424	0.0236217	0.00613433	0.00732887	0.0292188	0.0041107	0.0120729	0.0526654	0.00657817	0.00592878	0.00485694	0.0101048	0.0453039	0.00777369	0.0106155	0.00425171	0.0221603
K01093	4-phytase / acid phosphatase	EC:3.1.3.26 3.1.3.2	Metabolism	Carbohydrate metabolism	0.025436	0.000368176	0.000976923	0.00228309	0.0124249	0	0.00187547	0.00410837	0.000286911	0.00580078	0.0265401	0.00059486	0.00408189	0.0015168	0.0043175	0.0100321	0.00147046	0	0.00221607	0.0100092
K01094	phosphatidylglycerophosphatase GEP4	EC:3.1.3.27	Metabolism	Lipid metabolism	0	0	0.000130764	0	0	0	0	0	0	0	0	0	0	0	0	0	0	0	0	0
K01095	phosphatidylglycerophosphatase A	EC:3.1.3.27	Metabolism	Lipid metabolism	0.0102692	0	0.00198574	0.00119648	0.0113521	0.000325745	0.00319135	0.00597013	0.000238142	0.0110888	0.0422636	0.000552072	0.00427297	0.0042943	0.00287306	0.0121722	0.00359113	0.000746789	0.000673919	0.0149484
K01096	phosphatidylglycerophosphatase B	EC:3.1.3.27 3.1.3.81 3.1.3.4 3.6.1.27	Metabolism	Lipid metabolism	0.0177468	0.00183524	0.00697063	0.00130259	0.00966017	0	0.00154038	0.00267423	0.000321825	0.00499806	0.0214504	0.00068219	0.00267933	0.00137981	0.0027518	0.00960488	0.00123319	0	0.0017698	0.00622248
K01101	4-nitrophenyl phosphatase	EC:3.1.3.41	Metabolism	Xenobiotics biodegradation and metabolism	0	0.00198489	0.00462086	0	0.00412702	0	0	0	0	0.00191689	0	0.000538651	0.000109771	0.000183775	0.00846193	0	0	0	0	0.000633508
K01119	2',3'-cyclic-nucleotide 2'-phosphodiesterase / 3'-nucleotidase	EC:3.1.4.16 3.1.3.6	Metabolism	Nucleotide metabolism	0.0315203	0.0032086	0.0347506	0.0136288	0.0188473	0.00912637	0.0154189	0.0346458	0.019728	0.00713365	0.0364857	0.00118095	0.0056126	0.00457214	0.010711	0.024005	0.0097398	0.00783156	0.00608494	0.0188292
K01126	glycerophosphoryl diester phosphodiesterase	EC:3.1.4.46	Metabolism	Lipid metabolism	0.0792979	0.022642	0.0864438	0.00972161	0.0460165	0.0355845	0.032339	0.0869786	0.0107165	0.0226522	0.107594	0.00410292	0.00859132	0.0102736	0.0189229	0.0414682	0.00771679	0.0225521	0.00777215	0.0367859
K01129	dGTPase	EC:3.1.5.1	Metabolism	Nucleotide metabolism	0.00710253	0.014763	0.0303046	0.0404136	0.0157061	0.0213006	0.0233032	0.0524005	0.0127963	0.00605278	0.0071433	0.00355149	0.0212708	0.0113952	0.0421863	0.0348188	0.0288633	0.027349	0.0138563	0.00452516
K01130	arylsulfatase	EC:3.1.6.1	Metabolism	Lipid metabolism	0.00853828	0.00211424	0.00192327	0.000734411	0.00643351	0.00201875	0.00118837	0.00427453	0	0.00306834	0.000429473	0.00471135	0.000927184	0.00286577	0.000297591	0.00742256	0.000798091	0.00792624	0.00046574	0.001616
K01139	GTP diphosphokinase / guanosine-3',5'-bis(diphosphate) 3'-diphosphatase	EC:2.7.6.5 3.1.7.2	Metabolism	Nucleotide metabolism	0.0162704	4.58141e-05	0.0067513	0.00294606	0.0149293	2.58027e-05	0.00286724	0.0064232	0.000687882	0.00609259	0.0355621	0.00040589	0.004477	0.00150834	0.00402833	0.0409296	0.015035	1.71577e-05	0.00482694	0.00809421
K01141	exodeoxyribonuclease I	EC:3.1.11.1	Genetic Information Processing	Replication and repair	0.00921789	0.000474099	0.000544876	0.00149895	0.00756659	0	0.000981406	0.00166976	0.000466107	0.00203473	0.0232732	0.000530997	0.000888593	0.000794109	0.00273432	0.00753087	0.00385924	0	0.000955361	0.00695535
K01142	exodeoxyribonuclease III	EC:3.1.11.2	Genetic Information Processing	Replication and repair	0.0349698	0.0193703	0.0341579	0.0258422	0.0215927	0.0112788	0.00918385	0.0408191	0.0120667	0.0324707	0.0333191	0.00319097	0.00808194	0.0579485	0.00716682	0.0292853	0.0137113	0.00977139	0.0136793	0.061625
K01151	deoxyribonuclease IV	EC:3.1.21.2	Genetic Information Processing	Replication and repair	0.0455728	0.029163	0.0456446	0.00701389	0.0238532	0.0260941	0.0142712	0.0532035	0.00881558	0.0104343	0.0451446	0.0078723	0.0218884	0.00482624	0.0411312	0.0515751	0.0274276	0.0199294	0.00970165	0.0342456
K01159	crossover junction endodeoxyribonuclease RuvC	EC:3.1.21.10	Genetic Information Processing	Replication and repair	0.0220571	0.0806789	0.0355351	0.00653743	0.0451836	0.0444942	0.0866749	0.0854182	0.00278911	0.0190493	0.0163745	0.0384638	0.171615	0.00348883	0.125664	0.0494955	0.0743046	0.10527	0.106269	0.0500432
K01173	endonuclease G, mitochondrial	-	Cellular Processes	Cell growth and death	0.00023793	0	0.000181483	0	0.00171953	0.00144697	0.000731706	0.00234278	0	0	0	0	0	0	0.00027609	0	0.000260369	0.00242142	0	0
K01176	alpha-amylase	EC:3.2.1.1	Metabolism	Carbohydrate metabolism	0.0284096	0.0393549	0.0290716	0.0028967	0.0631387	0.00916288	0.0802496	0.0271067	0.00407059	0.0167584	0.0237285	0.030334	0.114977	0.00365059	0.130612	0.0167433	0.012709	0.0438302	0.211456	0.0197072
K01179	endoglucanase	EC:3.2.1.4	Metabolism	Carbohydrate metabolism	9.52866e-05	0.000221035	0.141217	0.0602178	0.00666921	0.00472403	0.049448	0.00216316	0	0	0	0	0.000762307	4.16251e-05	0.00890122	0.00161472	0.0057317	0.0737043	0.000315132	0
K01182	oligo-1,6-glucosidase	EC:3.2.1.10	Metabolism	Carbohydrate metabolism	0.0364193	0.00803148	0.0271921	0.0374467	0.00431227	0.0473408	0.0719503	0.0172134	0.0539165	0.00455265	0.00692758	0.000935613	0.152287	0.0254079	0.00664388	0.00837013	0.00638287	0.0098107	0.0063032	0.0175844
K01183	chitinase	EC:3.2.1.14	Metabolism	Carbohydrate metabolism	0.00120017	0.00580356	0.00461781	0.000840327	0.000417269	0.016552	0.00607362	0.0250463	0.000718566	0.000174821	0.000229816	0	9.64114e-05	9.47439e-05	0.000671563	0.000581883	0.00298322	0.00342534	0.000416969	7.7347e-05
K01186	sialidase-1	EC:3.2.1.18	Metabolism	Lipid metabolism	0.00274747	0.00788166	0.006148	0.000851146	0.00211783	0.0186604	0.00544195	0.0292755	0.000752951	0.00136554	0.000145026	0.00186722	0.0013996	0.000244705	0.00653299	0.00164498	0.00778253	0.00933537	0.000278542	0.00299302
K01187	alpha-glucosidase	EC:3.2.1.20	Metabolism	Carbohydrate metabolism	0.0239958	0.0359273	0.0285147	0.0145222	0.0239349	0.0363654	0.019439	0.0476204	0.0119915	0.00507126	0.0271256	0.00603994	0.0332577	0.00105185	0.0590316	0.0215222	0.0277332	0.0270368	0.00951154	0.0203046
K01190	beta-galactosidase	EC:3.2.1.23	Metabolism	Carbohydrate metabolism	0.0252414	0.1162	0.101731	0.148118	0.168543	0.0585783	0.0659992	0.132481	0.0352762	0.0145645	0.00256298	0.0752756	0.0286375	0.0223964	0.192561	0.0425917	0.0430053	0.197734	0.164808	0.0173326
K01191	alpha-mannosidase	EC:3.2.1.24	Metabolism	Glycan biosynthesis and metabolism	0.00413078	0.0114529	0.024286	0.000603843	0.00686692	0.0135137	0.00637252	0.0412138	0.00501073	0.00077724	8.51637e-05	0.00327272	0.0239296	0	0.0343497	0.00871128	0.0126056	0.00580412	0.00438608	0.00183953
K01192	beta-mannosidase	EC:3.2.1.25	Metabolism	Glycan biosynthesis and metabolism	0.000866497	0.00520358	0.0022424	0.000820682	0.0037837	0.00310478	0.00318913	0.00621871	0.00281345	0.0025429	0.00141856	0.000642418	0.00238191	0.000405853	0.00089872	0.00482271	0.00405721	0.00524561	0.000477367	0.000127348
K01193	beta-fructofuranosidase	EC:3.2.1.26	Metabolism	Carbohydrate metabolism	0.034532	0.00628003	0.0476231	0.115948	0.00692137	0.0232201	0.021433	0.0110676	0.040039	0.11357	0.00493332	0.00550949	0.00392731	0.185341	0.00898515	0.00202681	0.0139197	0.0395317	0.0403824	0.0797077
K01194	alpha,alpha-trehalase	EC:3.2.1.28	Metabolism	Carbohydrate metabolism	0.0181686	0.000478187	0.00108899	0.00132918	0.0100829	0.000171178	0.00116298	0.00241033	0.000533798	0.00342067	0.029677	0.000589861	0.00248775	0.00139271	0.00323298	0.0118473	0.00857125	0.000416488	0.00154063	0.00470549
K01195	beta-glucuronidase	EC:3.2.1.31	Metabolism	Carbohydrate metabolism	0.013339	0.01924	0.0410523	0.16018	0.0106238	0.0342522	0.0263908	0.023336	0.0437539	0.00251669	0.0151604	0.0276402	0.00607021	0.0276548	0.00820112	0.0365174	0.0184187	0.0370062	0.0139169	0.00326012
K01197	hyaluronoglucosaminidase	EC:3.2.1.35	Metabolism	Glycan biosynthesis and metabolism	0	0	0.000621587	0	0	0.000529577	0.000169577	0.00339969	0.000170671	0.000334039	0	0	0	0	0	0	0	0.000477979	0	0
K01198	xylan 1,4-beta-xylosidase	EC:3.2.1.37	Metabolism	Carbohydrate metabolism	0.0119875	0.0059944	0.130028	0.0364403	0.00733628	0.0240617	0.0680718	0.0917606	0.0158645	0.00175752	0.000664905	0.000341041	0.000339232	0.00033706	0.00318984	0.0196093	0.00800974	0.0242117	0.00319614	0.00364621
K01200	pullulanase	EC:3.2.1.41	Metabolism	Carbohydrate metabolism	0.01029	0.110769	0.0741444	0.0311351	0.0865159	0.132621	0.146215	0.0538252	0.122483	0.0176293	0.0055562	0.21407	0.155965	0.00820752	0.115149	0.0414274	0.0638062	0.163797	0.173426	0.0129947
K01201	glucosylceramidase	EC:3.2.1.45	Metabolism	Lipid metabolism	6.8765e-05	0.0504331	0.00716506	0.000888692	0.0280505	0.00976845	0.0761739	0.00237848	0.000150493	0.0108528	2.86846e-05	0.0312328	0.127083	0	0.0766264	0.00787276	0.010292	0.0824784	0.121422	0.00792369
K01205	alpha-N-acetylglucosaminidase	EC:3.2.1.50	Metabolism	Glycan biosynthesis and metabolism	7.10196e-05	0.0023869	0.00980212	0.000234244	0	0.00256909	0.00148155	0.0130078	0	0.00378849	0.000301638	0	0	0	0.000560194	0	0.000146802	0.00182302	7.45556e-05	0
K01206	alpha-L-fucosidase	EC:3.2.1.51	Metabolism	Glycan biosynthesis and metabolism	0.0262318	0.0631994	0.0547497	0.0210192	0.00873371	0.0449466	0.0266097	0.102473	0.0194084	0.0322913	0.00409054	0.0121368	0.00493348	0.109159	0.00311686	0.000446003	0.0124506	0.0165731	0.0125606	0.0559175
K01207	beta-N-acetylhexosaminidase	EC:3.2.1.52	Metabolism	Carbohydrate metabolism	0.0284214	0.00275584	0.0473782	0.00306224	0.0202688	0.00716356	0.0102401	0.0396726	0.00309333	0.00756535	0.0339161	0.000965964	0.00530974	0.00332595	0.00670329	0.0263506	0.0114967	0.0067022	0.00645597	0.0087572
K01208	cyclomaltodextrinase / maltogenic alpha-amylase / neopullulanase	EC:3.2.1.54 3.2.1.133 3.2.1.135	Metabolism	Carbohydrate metabolism	0.0420628	0.0547461	0.0491102	0.0264992	0.00479974	0.0125723	0.0244788	0.0398847	0.00865251	0.00122061	0.00307255	0.0116181	3.949e-05	0.00305165	0.000387576	0.000402136	0.0217225	0.0027131	0.00193445	0.00345195
K01209	alpha-L-arabinofuranosidase	EC:3.2.1.55	Metabolism	Carbohydrate metabolism	0.00824284	0.019363	0.144044	0.0377721	0.0128584	0.0332683	0.0448458	0.0919369	0.0100225	0.00211724	0.000359544	0.00372922	0.0209813	0.00061064	0.046684	0.00503169	0.0177897	0.0455693	0.00544224	0.00538998
K01214	isoamylase	EC:3.2.1.68	Metabolism	Carbohydrate metabolism	0.0267195	0.0117173	0.02882	0.0201789	0.012783	0.0211495	0.0202712	0.0199388	0.0342215	0.00399698	0.00244227	0.00390691	0.0477078	0.0107081	0.0581807	0.00632174	0.0168753	0.0280796	0.00711986	0.0143348
K01218	mannan endo-1,4-beta-mannosidase	EC:3.2.1.78	Metabolism	Carbohydrate metabolism	0.000276841	0.0022432	0.0306548	0.0156339	0.00171502	0.0015946	0.0136595	0.00127382	0	0.00032976	0	8.32566e-05	0.000238251	0	0.00210937	0.0010888	0.0031326	0.0166148	0.000105549	0
K01220	6-phospho-beta-galactosidase	EC:3.2.1.85	Metabolism	Carbohydrate metabolism	0.00113584	0.000807823	0.00170403	0.000156328	0.000289574	0.000353873	0.00103171	0	0.00111863	0.0145169	0.000115324	0.000240998	0.000391052	0.0521918	0.000384162	0	0.00427811	0	0.00409455	0.0161907
K01222	6-phospho-beta-glucosidase	EC:3.2.1.86	Metabolism	Carbohydrate metabolism	0.00826605	0.000184441	0.00219897	0.000768693	0.0068057	0	0.000930088	0.00248987	8.55777e-05	0.00247149	0.00779832	0.000279437	0.00148043	0.000883991	0.00130965	0.0217742	0.00510954	3.32443e-05	0.00265912	0.00106832
K01223	6-phospho-beta-glucosidase	EC:3.2.1.86	Metabolism	Carbohydrate metabolism	0.0504281	0.0316993	0.0403185	0.0470905	0.0490716	0.052434	0.0475599	0.0585024	0.0190625	0.0282975	0.0529275	0.0368992	0.0153306	0.0193062	0.0440869	0.0816841	0.110672	0.0356662	0.0173285	0.0340445
K01226	trehalose-6-phosphate hydrolase	EC:3.2.1.93	Metabolism	Carbohydrate metabolism	0.0175255	0	0.00110733	0.0016524	0.00982908	1.93243e-05	0.00118356	0.00230587	0.000973207	0.00349713	0.0264787	0.000374745	0.00208235	0.00103953	0.0032239	0.0102868	0.000775258	0	0.00139111	0.00752221
K01227	mannosyl-glycoprotein endo-beta-N-acetylglucosaminidase	EC:3.2.1.96	Metabolism	Glycan biosynthesis and metabolism	0.000117621	0	0.000119051	0.0423808	0.000427265	0.000681735	0.000490319	0	0.00834776	0.000808671	9.44138e-05	0	0	0.0110322	0.000263433	0	0	0.00566216	0.00706901	0.00307787
K01232	maltose-6'-phosphate glucosidase	EC:3.2.1.122	Metabolism	Carbohydrate metabolism	0.0105471	0	0.000241811	0	0.00381649	0	0.000871032	0.00641989	0	0.00038771	0.00594392	0	0	0	0.0098886	0	0.00116812	0.00390239	0	0.000154994
K01236	maltooligosyltrehalose trehalohydrolase	EC:3.2.1.141	Metabolism	Carbohydrate metabolism	0	0	0	0	0	0	0	0	0	0	0	0	0	0	0	0	0	0	2.79826e-05	0
K01239	purine nucleosidase	EC:3.2.2.1	Metabolism	Nucleotide metabolism	0	0.00172301	0	0	0.00464359	0.000387026	0.000430664	0.000131485	0.000377775	0.00209554	9.49203e-05	0	0.011224	0.000150987	0.0100193	0.000214017	0.000274249	0.00579971	0.000108929	0.00148227
K01240	uridine nucleosidase	EC:3.2.2.3	Metabolism	Nucleotide metabolism	0	0	5.50331e-05	0	0	0	0	0	0	0	0	0	0	0	0	0	0	0	0	0
K01241	AMP nucleosidase	EC:3.2.2.4	Metabolism	Nucleotide metabolism	0.00227882	0.000186499	0.0019657	0.000685078	0.0025368	0.000124528	0.00118796	0.00213965	4.83068e-05	0.00339293	0.0024174	2.66027e-05	0.000166618	0.000879488	0.00138369	0.0190545	0.00594888	0.000175	0.000642224	2.05372e-05
K01243	adenosylhomocysteine nucleosidase	EC:3.2.2.9	Metabolism	Amino acid metabolism	0.109888	0.0703848	0.0257833	0.0984012	0.0613824	0.0273104	0.0275437	0.0280759	0.0212877	0.0436046	0.152385	0.0220381	0.0596727	0.0734193	0.0773181	0.0605613	0.105792	0.0430675	0.0386465	0.117937
K01246	DNA-3-methyladenine glycosylase I	EC:3.2.2.20	Genetic Information Processing	Replication and repair	0.0606759	0.0158976	0.00954466	0.0958848	0.0202925	0.0254423	0.00919081	0.00560583	0.020584	0.00824388	0.0127504	0.010047	0.0064779	0.0179318	0.0177347	0.0173227	0.0070206	0.0395558	0.00822147	0.0191181
K01247	DNA-3-methyladenine glycosylase II	EC:3.2.2.21	Genetic Information Processing	Replication and repair	0.0129973	0.000682109	0.00141952	0.000277545	0.00873703	0.00135	0.00299445	0.0014435	0.0039034	0.00194962	0.000873167	0.000509837	0.00100095	0.000185965	0.00210648	0.00160614	0.00486608	0.00478689	0.00185066	0.000404254
K01250	pyrimidine-specific ribonucleoside hydrolase	EC:3.2.2.-	Metabolism	Nucleotide metabolism	0.0242581	0.00932192	0.00220095	0.00315922	0.013667	0.00616592	0.0024246	0.00616043	0.000493068	0.00515442	0.00483641	0.00314712	0.00240121	0.00245189	0.0250509	0.0307834	0.0211974	0.00294425	0.00460001	0.00813261
K01251	adenosylhomocysteinase	EC:3.3.1.1	Metabolism	Amino acid metabolism	0.000619066	0.00662055	0.00701543	0.00192514	0.000354009	0.00430726	0.00860339	0.00799152	0.000657109	0.000927976	0.0001397	0.000225474	0.0121468	0.00203664	0.002162	0.000523734	0.00167532	0.00542136	0.000308834	0.000284786
K01252	bifunctional isochorismate lyase / aryl carrier protein	EC:3.3.2.1 6.3.2.14	Metabolism	Metabolism of terpenoids and polyketides	0.0343549	0.000357886	0.00303695	0.00314549	0.0194587	0.00011715	0.00202822	0.00376261	0.000590299	0.0108788	0.0517748	0.00118068	0.00773538	0.00427628	0.00671076	0.0188625	0.00168238	0.00012023	0.00438426	0.0278045
K01255	leucyl aminopeptidase	EC:3.4.11.1	Metabolism	Metabolism of other amino acids	0.0259573	0.000261211	0.00807655	0.00317147	0.0206072	0.00305908	0.00417293	0.0111991	0.00099671	0.00935859	0.0377169	0.000737847	0.00614783	0.00441833	0.00568501	0.0400136	0.0177249	0.000126614	0.00899393	0.0126473
K01256	aminopeptidase N	EC:3.4.11.2	Metabolism	Metabolism of other amino acids	0.0195817	0.00816969	0.00681639	0.00120824	0.0178644	0.00862837	0.00379102	0.00303578	0.00130054	0.0209729	0.0322822	0.00319303	0.0250153	0.035377	0.0374907	0.0148382	0.0158631	0.00510946	0.0074474	0.0222319
K01259	proline iminopeptidase	EC:3.4.11.5	Metabolism	Amino acid metabolism	0	0	0.00762302	0	0.00580361	0	0	0	0	0.000451499	0	0	2.33756e-05	0	0.00942845	0	0.000178092	0	0	0
K01270	dipeptidase D	EC:3.4.13.-	Metabolism	Metabolism of other amino acids	0.0216642	0.00566172	0.021905	0.00182221	0.011036	0.00647381	0.00795295	0.0219901	0.00655419	0.00495328	0.00903629	0.00085101	0.00154786	0.000735538	0.0048214	0.00488028	0.00704777	0.0107528	0.00154562	0.0384707
K01278	dipeptidyl-peptidase 4	EC:3.4.14.5	Organism Systems	Digestive system	0.00150525	0.0161125	0.00991436	0.000875079	0.00735212	0.0276844	0.0110124	0.039638	0.00102874	0.00222917	0.000267726	0.00222115	0.0330037	0.000104438	0.0397064	0.00388844	0.0109753	0.0170382	0.00381813	0.00301427
K01322	prolyl oligopeptidase	EC:3.4.21.26	Organism Systems	Endocrine system	0	0	0.000188418	0	0	0.000532014	0.000595418	0.000423395	0	0	0	0	0	0	0.000139615	4.47654e-05	0.000221166	0.00080221	0	0
K01338	ATP-dependent Lon protease	EC:3.4.21.53	Cellular Processes	Cell growth and death	0.0711524	0.0694423	0.059497	0.151319	0.0795455	0.166343	0.0742669	0.089827	0.206797	0.00965019	0.0532718	0.193506	0.00855138	0.0460155	0.0414545	0.0892513	0.119926	0.0766267	0.0254601	0.0591715
K01354	oligopeptidase B	EC:3.4.21.83	Human Diseases	Infectious disease	0.020046	0	0.00082933	0.00137475	0.0112027	0.000224707	0.000991606	0.00408742	0.000722355	0.00358039	0.0252672	0.000546737	0.0152949	0.0014258	0.00725519	0.0098797	0.00049944	0.00561083	0.00158898	0.00600348
K01358	ATP-dependent Clp protease, protease subunit	EC:3.4.21.92	Cellular Processes	Cell growth and death	0.0598882	0.160691	0.146512	0.0966493	0.0910764	0.205607	0.108654	0.122605	0.180527	0.136226	0.0175404	0.210547	0.0470592	0.153246	0.111281	0.0509973	0.116155	0.0790642	0.0524776	0.116416
K01424	L-asparaginase	EC:3.5.1.1	Metabolism	Amino acid metabolism	0.0359411	0.0910173	0.0427493	0.00598727	0.0668908	0.017911	0.136099	0.0334805	0.00635174	0.0296831	0.0480439	0.0457526	0.174351	0.0141642	0.111584	0.0418605	0.0368553	0.128086	0.188986	0.0633412
K01425	glutaminase	EC:3.5.1.2	Metabolism	Amino acid metabolism	0.0547906	0.0376816	0.017936	0.0161321	0.0338577	0.0447391	0.0209488	0.0464939	0.0118122	0.0187607	0.0636294	0.00946442	0.00751536	0.00603745	0.010959	0.0365593	0.0239914	0.0173379	0.00882864	0.0223368
K01426	amidase	EC:3.5.1.4	Metabolism	Amino acid metabolism	0.00125764	0.000845799	0.00408604	0.00335298	0.000353266	0.000553705	0.000703522	0.00204286	0.00312388	0.026462	0.00257024	0.000480627	0.00082496	0.031979	0.00141629	0.0100909	0.00249846	0	0.00583107	0.0120051
K01428	urease subunit alpha	EC:3.5.1.5	Metabolism	Nucleotide metabolism	0.00132949	0.00231436	0.0146367	0.00255203	0.00339943	0.00160015	0.00394303	0.00413023	0.00591184	0.060274	0.00485158	0.00251029	0.00327444	0.0244505	0.00138318	0.0319702	0.0146351	0.000614736	0.0134049	0.0254752
K01429	urease subunit beta	EC:3.5.1.5	Metabolism	Nucleotide metabolism	0.000493997	0.00259449	0.0112959	0	0	0.000325717	0.00297996	0	0.0075678	0.0736491	0.00040068	0.00339093	0.00108909	0.0281397	0.00137567	0.000503035	0.00884965	0	0.0115236	0.0220952
K01430	urease subunit gamma	EC:3.5.1.5	Metabolism	Nucleotide metabolism	0.000653579	0.00388371	0.0159292	0.000237398	0.0011868	0.000219295	0.00476784	0.0017916	0.00958349	0.133586	0.00079832	0.00519782	0.00152459	0.0298337	0.00167178	0.025232	0.0100763	0.000238695	0.0139397	0.0191547
K01433	formyltetrahydrofolate deformylase	EC:3.5.1.10	Metabolism	Carbohydrate metabolism	0.0268653	0.0170752	0.0242312	0.00394634	0.0172751	0.0264842	0.0138206	0.0819007	0.00132202	0.00962657	0.0262919	0.000892957	0.00450529	0.00282203	0.00558076	0.0228392	0.0135927	0.0121698	0.00494515	0.00179062
K01434	penicillin G amidase	EC:3.5.1.11	Metabolism	Biosynthesis of other secondary metabolites	0	0	0.000112063	0	0	0	0	0	0	0	0	0	0	0	0	0	2.59192e-05	0	0	0
K01438	acetylornithine deacetylase	EC:3.5.1.16	Metabolism	Amino acid metabolism	0.0101994	0.00520161	0.0124639	0.00306697	0.00768939	0.0183666	0.0083824	0.0362231	0.00105295	0.00393953	0.0234005	0.000251572	0.00452409	0.0015053	0.00408814	0.0360928	0.0151567	0.0046743	0.0024816	0.00796501
K01439	succinyl-diaminopimelate desuccinylase	EC:3.5.1.18	Metabolism	Amino acid metabolism	0.0726011	0.017566	0.0160542	0.0289375	0.0253018	0.042594	0.0110798	0.0106879	0.0782706	0.0132708	0.0246339	0.006228	0.0489183	0.0264217	0.0742054	0.0421601	0.0363109	0.0202212	0.0179449	0.0440878
K01442	choloylglycine hydrolase	EC:3.5.1.24	Metabolism	Lipid metabolism	0.00624903	0.0150542	0.0689079	0.0476553	0.0128406	0.0339812	0.0245402	0.0532687	0.0190965	0.00413522	0.000451494	0.00291422	0.0166357	0.0158509	0.0433862	0.00471394	0.0128538	0.0372228	0.00831489	0.00404478
K01443	N-acetylglucosamine-6-phosphate deacetylase	EC:3.5.1.25	Metabolism	Carbohydrate metabolism	0.0462841	0.0389809	0.0396153	0.0277403	0.0687761	0.144418	0.0373747	0.0448222	0.175835	0.0131226	0.0244799	0.174839	0.00558966	0.0130554	0.0436596	0.0219482	0.0796274	0.0330608	0.0114703	0.0406315
K01448	N-acetylmuramoyl-L-alanine amidase	EC:3.5.1.28	Human Diseases	Drug resistance	0.0624913	0.0494081	0.126492	0.0583493	0.0499495	0.0185605	0.0359489	0.0909817	0.0321021	0.0250702	0.0696782	0.00690376	0.0116202	0.0177233	0.0231071	0.0752392	0.0287867	0.0574531	0.021408	0.0740174
K01457	allophanate hydrolase	EC:3.5.1.54	Metabolism	Amino acid metabolism	0.00234509	0.00112195	0.0233999	0	0.000515356	0.00169717	0.00344396	0.0186142	0	0	0	0	0.000197347	0	0.000223885	0.00034603	0.00010765	0	0	0.000149832
K01460	glutathionylspermidine amidase/synthetase	EC:3.5.1.78 6.3.1.8	Metabolism	Metabolism of other amino acids	0.0196612	0	0.00338155	0.00275727	0.0145373	0	0.00204033	0.00512964	0.000779098	0.0059029	0.025425	0.000757576	0.00534583	0.00133365	0.00389463	0.0191846	0.00598293	0.000237498	0.00602364	0.018378
K01464	dihydropyrimidinase	EC:3.5.2.2	Metabolism	Nucleotide metabolism	0.0173156	0.0197608	0.0137111	0.0431726	0.00860843	0.00257581	0.00289973	0.00342288	0.010037	0.00594643	0.0118924	0.00244283	0.00305682	0.0131369	0.00415157	0.00835447	0.00161985	0.0129678	0.00883747	0.0133175
K01465	dihydroorotase	EC:3.5.2.3	Metabolism	Nucleotide metabolism	0.0274923	0.0236871	0.0807655	0.0268378	0.026847	0.0103381	0.0276989	0.0371288	0.0155776	0.0869814	0.0248656	0.00768407	0.0258939	0.0896569	0.0235194	0.0553737	0.06798	0.0250678	0.0247973	0.0913267
K01466	allantoinase	EC:3.5.2.5	Metabolism	Nucleotide metabolism	0.0150687	3.17739e-05	0.000747752	0.000912404	0.00669379	0.000439586	0.000501751	0.0048583	0.00037185	0.00189568	0.0236274	0.000456968	0.00157257	0.000404015	0.00295089	0.00887227	0.00195233	0	0.000860082	0.00385984
K01467	beta-lactamase class C	EC:3.5.2.6	Environmental Information Processing	Signal transduction	0.0221003	0	0.00100325	0.00123007	0.0115466	0.000585418	0.0017764	0.00225643	0.000526925	0.00325027	0.0479683	0.000634332	0.00157991	0.00404512	0.00532024	0.00998277	0.00318605	0.000255538	0.00186124	0.00211547
K01468	imidazolonepropionase	EC:3.5.2.7	Metabolism	Amino acid metabolism	0.00200207	0.0121021	0.0106618	0.00170105	0.00383556	0.0186086	0.00902005	0.0344686	0.00110639	0.0044316	0.00466095	0.000157357	0.00264725	0.00274547	0.0016901	0.013494	0.0163728	0.00715233	0.00384298	0.0160874
K01470	creatinine amidohydrolase	EC:3.5.2.10	Metabolism	Amino acid metabolism	0.00202828	0.00668336	0.004581	0.000501413	0.000479505	0.0155913	0.00584346	0.0307081	0.00068949	0.00142834	0.00149666	0.000316721	0.000308281	0.000113535	0.00071146	0.000124439	0.00235978	0.00477219	0.00030429	9.74897e-05
K01476	arginase	EC:3.5.3.1	Metabolism	Amino acid metabolism	0.00140074	0.000364032	0.000255769	0	0.00250553	0.0011519	0.00041224	0	0.00322356	0	0.000225774	6.8958e-05	6.57288e-05	0	0.00152515	0.000210076	0.000107326	0.00117508	0.000357743	0
K01478	arginine deiminase	EC:3.5.3.6	Metabolism	Amino acid metabolism	0.00210505	0.00173829	0.00544085	0.00243629	0.00292913	0.000873151	0.00343336	0.00158392	0.00116117	0.0286598	0.00155821	0.000831004	0.00361342	0.0581439	0.00305885	0.00318761	0.0097632	0.000648652	0.00580358	0.0197479
K01479	formiminoglutamase	EC:3.5.3.8	Metabolism	Amino acid metabolism	0.00190757	0.00107073	0.00643002	0.00123234	0.00314831	0.000585211	0.00205512	0.00151769	0.00170466	0.0207561	0.00467775	0.000298926	0.00344879	0.0562936	0.00104005	0.0109013	0.0149749	0.000543942	0.00669579	0.0284609
K01480	agmatinase	EC:3.5.3.11	Metabolism	Amino acid metabolism	0.0317141	0.0105343	0.0697402	0.144282	0.0301	0.0131565	0.0392381	0.0323113	0.0318549	0.00837123	0.0401923	0.00726859	0.00972028	0.0298245	0.0160679	0.0665014	0.0422876	0.0406017	0.0190585	0.0370038
K01483	ureidoglycolate lyase	EC:4.3.2.3	Metabolism	Nucleotide metabolism	0.0286292	0	0.00112088	0.00240237	0.0144216	0	0.00223217	0.00293411	0.000395706	0.00781909	0.0309193	0.00104383	0.00399484	0.00265942	0.0047002	0.0116932	0.000663703	0.000251506	0.00276502	0.00554554
K01484	succinylarginine dihydrolase	EC:3.5.3.23	Metabolism	Amino acid metabolism	0.0146892	0	0.00254513	0.00157446	0.00860875	0	0.000708966	0.00233608	0.000387093	0.00293264	0.029082	0.000492691	0.00208697	0.000929138	0.00347551	0.0110107	0.0034659	0	0.00132135	0.00691029
K01485	cytosine/creatinine deaminase	EC:3.5.4.1 3.5.4.21	Metabolism	Nucleotide metabolism	0.027065	0	0.000807634	0.00234025	0.0126953	3.90362e-05	0.00259761	0.00257946	0.000465776	0.00761724	0.0395405	0.000868096	0.00334276	0.0106879	0.00540482	0.0127893	0.00066106	0	0.00200451	0.00663338
K01486	adenine deaminase	EC:3.5.4.2	Metabolism	Nucleotide metabolism	0.0216816	0.0142995	0.0363821	0.00273201	0.0142281	0.00460291	0.00827098	0.027132	0.0107704	0.0101004	0.0255014	0.00274682	0.00512045	0.00239657	0.00548844	0.0227307	0.00792994	0.00564326	0.00649116	0.00649696
K01487	guanine deaminase	EC:3.5.4.3	Metabolism	Nucleotide metabolism	0.0425793	0.02293	0.0131025	0.0114453	0.0103861	0.0111579	0.00314805	0.00174715	0.0312291	0.00355783	0.0155004	0.00281393	0.00133461	0.0103561	0.00461832	0.00528268	0.00250122	0.00774573	0.00398389	0.00383287
K01488	adenosine deaminase	EC:3.5.4.4	Metabolism	Nucleotide metabolism	0.0549152	0.0341272	0.0244253	0.0260511	0.0765143	0.140342	0.0368692	0.0177991	0.169952	0.0301422	0.0403512	0.179605	0.00823925	0.0785175	0.036325	0.0880997	0.0979912	0.0300667	0.0182036	0.053681
K01489	cytidine deaminase	EC:3.5.4.5	Metabolism	Nucleotide metabolism	0.0359131	0.00484792	0.034177	0.0143992	0.0257341	0.00841238	0.0111666	0.0301112	0.00969625	0.0285496	0.0414955	0.00266514	0.00901247	0.0326946	0.0111962	0.0502565	0.0208891	0.011518	0.0106924	0.0654522
K01491	methylenetetrahydrofolate dehydrogenase (NADP+) / methenyltetrahydrofolate cyclohydrolase	EC:1.5.1.5 3.5.4.9	Metabolism	Energy metabolism	0.0331648	0.120244	0.108592	0.0460234	0.100349	0.163524	0.112824	0.112859	0.138596	0.125432	0.0205004	0.197405	0.176084	0.136013	0.160686	0.0631386	0.0920522	0.154693	0.145993	0.0905546
K01493	dCMP deaminase	EC:3.5.4.12	Metabolism	Nucleotide metabolism	0.005896	0.00410213	0.0296444	0.0516613	0.0120641	0.00700826	0.00727701	0.0279962	0.0239538	0.0132083	0.000376765	0.00211208	0.000696492	0.0490275	0.011705	0.00174992	0.00667417	0.0166797	0.0158101	0.0490419
K01494	dCTP deaminase	EC:3.5.4.13	Metabolism	Nucleotide metabolism	0.0235335	0.0762211	0.0175798	0.00459224	0.0650341	0.0219875	0.12479	0.0143046	0.00298211	0.0177779	0.0267538	0.0475412	0.19484	0.00293328	0.142467	0.0687421	0.0467373	0.123304	0.188722	0.0188996
K01495	GTP cyclohydrolase IA	EC:3.5.4.16	Metabolism	Metabolism of cofactors and vitamins	0.0372457	0.0504308	0.0583151	0.0487283	0.0314339	0.0517131	0.0457725	0.0904579	0.0325568	0.100796	0.0362763	0.0104206	0.0325052	0.102084	0.0571124	0.0508153	0.0453346	0.0340128	0.0390683	0.0783627
K01496	phosphoribosyl-AMP cyclohydrolase	EC:3.5.4.19	Metabolism	Amino acid metabolism	0.0103015	0.0632209	0.0401718	0.01054	0.0368712	0.0168643	0.0892168	0.003209	0.00975678	0.064279	0.00368108	0.0384378	0.167771	0.0552124	0.122724	0.0136157	0.0442729	0.0998023	0.114376	0.038756
K01497	GTP cyclohydrolase II	EC:3.5.4.25	Metabolism	Metabolism of cofactors and vitamins	0.0202924	0.000191348	0.00645435	0.00336333	0.0160208	0	0.00441818	0.00827825	0.000976973	0.0100251	0.0270203	0.000462147	0.00521671	0.00273959	0.00483783	0.0526651	0.0149363	0.000505028	0.00671658	0.00488216
K01499	methenyltetrahydromethanopterin cyclohydrolase	EC:3.5.4.27	Metabolism	Energy metabolism	0	0	0	0	0	0	0	0	0.0018468	0	0	0	0	0	0	0	0	0	0.000785499	0
K01507	inorganic pyrophosphatase	EC:3.6.1.1	Metabolism	Energy metabolism	0.0252364	0.00166597	0.0337502	0.0186873	0.0234618	0.000885097	0.0175512	0.00557817	0.00171708	0.0114463	0.0394778	0.000858892	0.00563441	0.00528013	0.00906292	0.0378481	0.0147485	0.0154048	0.0052457	0.0107345
K01512	acylphosphatase	EC:3.6.1.7	Metabolism	Carbohydrate metabolism	0.0181979	0.0129608	0.0525179	0.00159416	0.0373997	0.0117328	0.0148649	0.0376186	0.00586429	0.0387976	0.0432301	0.00561687	0.0325468	0.0708194	0.0758921	0.0382921	0.040366	0.0186589	0.015739	0.0514293
K01515	ADP-ribose pyrophosphatase	EC:3.6.1.13 3.6.1.-	Metabolism	Nucleotide metabolism	0.0360325	0.0385863	0.0743001	0.112538	0.0351245	0.0183862	0.0365275	0.0233075	0.0286392	0.0385354	0.0347092	0.00925791	0.0282158	0.0806427	0.062094	0.0184715	0.0230405	0.0468	0.0283795	0.0941108
K01520	dUTP pyrophosphatase	EC:3.6.1.23	Metabolism	Nucleotide metabolism	0.0576244	0.709758	0.104529	0.0698062	0.0710168	0.075805	0.151999	0.141722	0.0558809	0.147284	0.0523156	0.188946	0.176253	0.166778	0.138253	0.0819967	0.19814	0.198512	0.168546	0.172915
K01521	CDP-diacylglycerol pyrophosphatase	EC:3.6.1.26	Metabolism	Lipid metabolism	0.0464506	0.00055194	0.00758732	0.00662116	0.0344279	0.000164727	0.00561346	0.00996824	0.00184546	0.0180152	0.0612407	0.00177983	0.00768442	0.00488122	0.0116663	0.0492944	0.0195362	0.000170464	0.0120537	0.00937802
K01523	phosphoribosyl-ATP pyrophosphohydrolase	EC:3.6.1.31	Metabolism	Amino acid metabolism	0.0131517	0.0864707	0.0244678	0	0.0467494	0.025451	0.104513	0.00568811	0.0126883	0.0718659	0.00638295	0.0446969	0.222893	0.0503219	0.157304	0.0167706	0.0633517	0.110245	0.158189	0.0465736
K01524	exopolyphosphatase / guanosine-5'-triphosphate,3'-diphosphate pyrophosphatase	EC:3.6.1.11 3.6.1.40	Metabolism	Nucleotide metabolism	0.0350115	0.0127015	0.0318016	0.00419948	0.0385119	0.0255764	0.0131591	0.0463895	0.0072845	0.0237397	0.0475544	0.00392576	0.0372519	0.00369154	0.0629063	0.0588044	0.0336612	0.013552	0.0113053	0.0194327
K01525	bis(5'-nucleosyl)-tetraphosphatase (symmetrical)	EC:3.6.1.41	Metabolism	Nucleotide metabolism	0.0356147	0.000162506	0.00515998	0.00274308	0.0190463	0.00062588	0.00248974	0.00580883	0.000825246	0.00754512	0.0243065	0.000709862	0.00567671	0.00278811	0.00499777	0.0444625	0.0144128	0.000120776	0.00728638	0.00642385
K01545	potassium-transporting ATPase KdpF subunit	-	Environmental Information Processing	Signal transduction	0.00143787	0	0.00260094	0.00395267	0.00143379	0	0	0.000283863	0	8.02328e-05	0	0	0	0	0	0.0104588	0.0177886	0	0	0
K01546	potassium-transporting ATPase potassium-binding subunit	-	Environmental Information Processing	Signal transduction	0.0269844	0.0167502	0.0189078	0.00445984	0.0152433	0.0252086	0.0183481	0.054319	0.00242536	0.0115842	0.0287097	0.00485936	0.00553339	0.00265559	0.00491308	0.0422603	0.0147012	0.0200352	0.00638809	0.00660934
K01547	potassium-transporting ATPase ATP-binding subunit	EC:7.2.2.6	Environmental Information Processing	Signal transduction	0.0081958	0.00804733	0.00986148	0.00430761	0.0069375	0.0147381	0.00692975	0.0346665	0.0011615	0.00254231	0.0118285	0.00226017	0.0030702	0.00299898	0.00241114	0.0394593	0.0134776	0.00748553	0.00324163	0.00240635
K01548	potassium-transporting ATPase KdpC subunit	-	Environmental Information Processing	Signal transduction	0.0289262	0.00504186	0.0104071	0.00503693	0.0192468	0.0158778	0.00886674	0.0426884	0.00246116	0.0112429	0.0518719	0.00119812	0.0100686	0.00416176	0.00740424	0.0310521	0.0130717	0.00386268	0.00810944	0.0181498
K01560	2-haloacid dehalogenase	EC:3.8.1.2	Metabolism	Xenobiotics biodegradation and metabolism	0.00181488	0.0024902	0.00725865	0.00918491	0.00545637	0.00706359	0.00775665	0.0110542	0.0182909	0.000582614	0.000702195	0.00065626	0.00209263	6.46736e-05	0.00854359	0.00586085	0.00532311	0.0132577	0.0105623	0.0013101
K01571	oxaloacetate decarboxylase (Na+ extruding) subunit alpha	EC:7.2.4.2	Metabolism	Carbohydrate metabolism	0.0431046	0.0845321	0.0585016	0.0408457	0.0529022	0.125885	0.0544745	0.0264438	0.136094	0.00258105	0.00831682	0.161914	0.001043	0.00380093	0.0259083	0.0167497	0.0528109	0.0334999	0.00856821	0.0014979
K01573	oxaloacetate decarboxylase (Na+ extruding) subunit gamma	-	Metabolism	Carbohydrate metabolism	0.00245327	0.00518565	0.00466366	0	0.000688125	0.02345	0.00575994	0.0313709	0.000213867	0.00026817	0.000190977	0	0	0.000148682	0.00112883	0.000207814	0.0018211	0.00163113	0.000358648	0
K01574	acetoacetate decarboxylase	EC:4.1.1.4	Metabolism	Carbohydrate metabolism	0	0.0022637	0.0072871	0	0	0	0	0	0	0.000110687	0	0.000754272	0	0	0	0	0	0	0	0
K01575	acetolactate decarboxylase	EC:4.1.1.5	Metabolism	Carbohydrate metabolism	4.96513e-05	0	0.000697871	0	0.00227581	0	7.99765e-05	0	0	0.00207686	0	0	0.00168061	0.000134102	0.00569837	4.0366e-05	0.00501609	0.00148375	0.000332254	0.00326411
K01576	benzoylformate decarboxylase	EC:4.1.1.7	Metabolism	Xenobiotics biodegradation and metabolism	0	0	0	0	0	0	9.4989e-05	0	0	0	0	0	0	0	0	0	0	0	0	0
K01577	oxalyl-CoA decarboxylase	EC:4.1.1.8	Metabolism	Carbohydrate metabolism	0.0214633	3.99217e-05	0.00126803	0.00134227	0.0116549	0	0.00103574	0.00185834	0.000384692	0.00393072	0.0287059	0.000715029	0.00147878	0.00151135	0.00307252	0.00747232	0.000424172	0	0.00170073	0.00393511
K01579	aspartate 1-decarboxylase	EC:4.1.1.11	Metabolism	Metabolism of other amino acids	0.0274187	0.111667	0.0672504	0.0887008	0.0763624	0.173798	0.0841804	0.093277	0.158964	0.014581	0.0431021	0.189293	0.00487678	0.0185241	0.035856	0.0695053	0.0928435	0.0608318	0.0186089	0.0531891
K01580	glutamate decarboxylase	EC:4.1.1.15	Metabolism	Carbohydrate metabolism	0.00674691	0.000549882	0.000504925	0.00265601	0.00435607	0.000322879	0.000474979	0.00165598	0.000441898	0.00113041	0.0081149	0.000298614	0.000722673	0.00311353	0.00156191	0.00465146	0.000543724	0.000343111	0.000730244	0.00261011
K01581	ornithine decarboxylase	EC:4.1.1.17	Metabolism	Amino acid metabolism	0.0131406	0.00079928	0.00273369	0.00107521	0.00961944	0.000584228	0.0014455	0.00270161	0.000738479	0.0044497	0.0285564	0.000679799	0.00157256	0.000815756	0.00403254	0.0111344	0.00439665	0.000550327	0.00330841	0.00799457
K01582	lysine decarboxylase	EC:4.1.1.18	Metabolism	Amino acid metabolism	0.0254306	0.000365752	0.00416564	0.0034037	0.0183247	2.61487e-05	0.00327132	0.0063663	0.000906661	0.0109591	0.0536102	0.00106655	0.00484439	0.0024618	0.00612866	0.0273502	0.00775386	0	0.00487511	0.00894984
K01584	arginine decarboxylase	EC:4.1.1.19	Metabolism	Amino acid metabolism	0.0132716	0.000132875	0.000636045	0.0017864	0.00704269	0	0.000835765	0.00212374	0.000332178	0.00300527	0.0224423	0.000328424	0.00161918	0.00103565	0.00288443	0.00844051	0.000763799	0	0.000918356	0.00865583
K01585	arginine decarboxylase	EC:4.1.1.19	Metabolism	Amino acid metabolism	0.0138731	0.0265391	0.0924469	0.0227966	0.010623	0.0346621	0.0347453	0.0937944	0.00410667	0.00743399	0.0173809	0.000663794	0.00327141	0.00150426	0.00575064	0.0349368	0.0207556	0.0300467	0.00330308	0.0288619
K01586	diaminopimelate decarboxylase	EC:4.1.1.20	Metabolism	Amino acid metabolism	0.0903118	0.118186	0.0533943	0.0989815	0.0554612	0.0476915	0.131495	0.0407391	0.0650045	0.0202439	0.0106259	0.0469588	0.149994	0.0344492	0.110128	0.0187843	0.0795526	0.126494	0.172398	0.0515785
K01588	5-(carboxyamino)imidazole ribonucleotide mutase	EC:5.4.99.18	Metabolism	Nucleotide metabolism	0.0316502	0.0750587	0.0745612	0.376646	0.051438	0.0379781	0.116595	0.0498387	0.0936249	0.114296	0.0196309	0.0454306	0.133148	0.215199	0.0860667	0.0739695	0.170913	0.138358	0.135941	0.267758
K01589	5-(carboxyamino)imidazole ribonucleotide synthase	EC:6.3.4.18	Metabolism	Nucleotide metabolism	0.0182865	0.0016117	0.00456647	0.00207742	0.0142425	0.00273957	0.00267268	0.00371699	0.00452273	0.0200266	0.0237022	0.000899445	0.00584791	0.0329752	0.00557574	0.0122218	0.00696641	0.00297275	0.00393734	0.041753
K01590	histidine decarboxylase	EC:4.1.1.22	Metabolism	Amino acid metabolism	0.000222087	0.000692117	0.000142993	0.00116862	0	0.000111032	0	0.000307376	0.000383084	0.000288262	4.85421e-05	0	0.000436377	0.00217406	0.000134117	0	0	0	0.000263858	0.000181088
K01591	orotidine-5'-phosphate decarboxylase	EC:4.1.1.23	Metabolism	Nucleotide metabolism	0.174091	0.161859	0.139066	0.437275	0.0788106	0.134643	0.189471	0.195654	0.144634	0.0871978	0.0509555	0.0859447	0.0775337	0.159159	0.0933287	0.11349	0.233291	0.183684	0.0775471	0.116469
K01595	phosphoenolpyruvate carboxylase	EC:4.1.1.31	Metabolism	Carbohydrate metabolism	0.0119093	0.00210246	0.0202859	0.00165152	0.00876705	0.000639239	0.0053249	0.00394039	0.00567529	0.0632062	0.0107725	0.00262837	0.179593	0.0536631	0.0040537	0.0285066	0.0178339	0.132755	0.0147172	0.0114934
K01596	phosphoenolpyruvate carboxykinase (GTP)	EC:4.1.1.32	Metabolism	Carbohydrate metabolism	0	0	0.00188617	0	7.73014e-05	0.00053636	0.000419696	0	0	0.00453153	0	0.00016286	0.00336098	0.0024806	9.73257e-05	0.000637371	0.00149566	0	0.000889634	0.0199414
K01597	diphosphomevalonate decarboxylase	EC:4.1.1.33	Metabolism	Metabolism of terpenoids and polyketides	0.00146703	0.00082691	0.000278553	0	0.000546931	0	0.000127239	0	0	0.00143821	4.92404e-05	0.000135345	0.000210266	0.00171601	0.000557769	0	0.000298787	0.000140937	0.000725802	0.00416097
K01598	phosphopantothenoylcysteine decarboxylase	EC:4.1.1.36	Metabolism	Metabolism of cofactors and vitamins	0.00199197	0.000741822	0.000128874	0	0	0.000141541	0	6.11901e-05	0	0.000181964	0	0	8.65447e-05	0.0228479	9.50003e-05	0	0	0.000171619	0.000921782	0.000259198
K01599	uroporphyrinogen decarboxylase	EC:4.1.1.37	Metabolism	Metabolism of cofactors and vitamins	0.0142088	0.000169385	0.0172884	0.0122105	0.0167009	0.0051168	0.012976	0.0159973	0.00808096	0.00880704	0.0226428	0.000836003	0.00856456	0.00283246	0.00576693	0.056676	0.0196612	0.00232427	0.00884102	0.0184427
K01601	ribulose-bisphosphate carboxylase large chain	EC:4.1.1.39	Metabolism	Carbohydrate metabolism	3.00444e-05	0	0.000305223	0.000318412	0	0.000173199	0.000151323	0.000567342	4.49586e-05	1.26785e-05	2.8901e-05	5.27008e-05	0	7.37016e-05	3.71148e-05	0	0.00169045	5.96213e-05	2.51474e-05	0
K01607	4-carboxymuconolactone decarboxylase	EC:4.1.1.44	Metabolism	Xenobiotics biodegradation and metabolism	0.00126409	0.0693793	0.010408	0.00171239	0.0288818	0.0124292	0.0711779	0.00682454	0.00119452	0.0115832	0.00199733	0.0284705	0.1374	0.000421313	0.0769994	0.0133031	0.0142592	0.0788952	0.104143	0.0317121
K01608	tartronate-semialdehyde synthase	EC:4.1.1.47	Metabolism	Carbohydrate metabolism	0.0011341	6.00517e-05	0.000446398	0.000713272	0.00124765	1.87014e-05	0.000657151	0.000881264	6.38363e-05	0.00233176	0.0039841	4.58638e-05	0.00143425	0.00052049	0.000839141	0.00513535	0.00248405	0	0.000254568	0.00358129
K01609	indole-3-glycerol phosphate synthase	EC:4.1.1.48	Metabolism	Amino acid metabolism	0.00764471	0.0129029	0.0417985	0.0128854	0.00527348	0.00463144	0.0266393	0.0342926	0.016575	0.103076	0.00123396	0.00378792	0.00781498	0.135387	0.00974299	0.000867634	0.013638	0.00936723	0.0243281	0.108793
K01610	phosphoenolpyruvate carboxykinase (ATP)	EC:4.1.1.49	Metabolism	Carbohydrate metabolism	0.0263804	0.119368	0.129275	0.242437	0.0855695	0.209975	0.134632	0.168081	0.189021	0.0114153	0.0144243	0.191492	0.00814249	0.0504518	0.0533079	0.0784757	0.188468	0.10176	0.0327328	0.0273435
K01611	S-adenosylmethionine decarboxylase	EC:4.1.1.50	Metabolism	Amino acid metabolism	0.00434588	0.0155954	0.0188225	0.00197466	0.0093905	0.000420207	0.00395103	0.00603445	0.000204593	0.00785918	0.0105665	0.00172213	0.00521022	0.00113793	0.00337241	0.0390512	0.0169699	0.00279059	0.00426128	0.0406309
K01612	vanillate/4-hydroxybenzoate decarboxylase subunit C	EC:4.1.1.- 4.1.1.61	Metabolism	Xenobiotics biodegradation and metabolism	0.00291961	0	0.00332406	0.00108165	0.00421394	0	0.00111264	0.00300825	0.00020314	0.00173886	0.00312151	0.000103335	0.00268192	0.000478957	0.000831143	0.0282607	0.0102388	1.45536e-05	0.00157403	0.000744203
K01613	phosphatidylserine decarboxylase	EC:4.1.1.65	Metabolism	Lipid metabolism	0.0448705	0.0292613	0.0279324	0.0191144	0.0392974	0.109027	0.0308571	0.0501775	0.104412	0.0139925	0.0256106	0.106487	0.0048454	0.013092	0.0170134	0.0331226	0.0602735	0.0249872	0.0144027	0.0257801
K01615	glutaconyl-CoA decarboxylase subunit alpha	EC:7.2.4.5	Metabolism	Carbohydrate metabolism	0	0	0.000659863	0.00218483	0.000582008	0.00114254	0.00041145	0.00454846	0	0	5.46055e-05	0	0	0.00356177	0.000117839	0.000145091	0.00119268	0.000427724	4.31468e-05	0.0221186
K01619	deoxyribose-phosphate aldolase	EC:4.1.2.4	Metabolism	Carbohydrate metabolism	0.0392098	0.0590383	0.0811202	0.398604	0.058371	0.0996937	0.0953374	0.164034	0.104227	0.0375819	0.0607677	0.0576929	0.0164553	0.127593	0.0322241	0.137619	0.163636	0.0961533	0.0541896	0.0349771
K01620	threonine aldolase	EC:4.1.2.48	Metabolism	Amino acid metabolism	0.0069112	0.0116789	0.0303138	0.0163318	0.010803	0.0310125	0.0203221	0.0588092	0.0212575	0.00318478	0.00188841	0.00191198	0.00565348	0.00299041	0.0132706	0.0132347	0.0155142	0.0118981	0.00663097	0.0358022
K01621	xylulose-5-phosphate/fructose-6-phosphate phosphoketolase	EC:4.1.2.9 4.1.2.22	Metabolism	Carbohydrate metabolism	0	0	0.000476419	0	0.000307911	0	0	0	0	0	0	0	7.09686e-05	0.000136017	0	0	0.000525018	0	5.72212e-05	0
K01622	fructose 1,6-bisphosphate aldolase/phosphatase	EC:4.1.2.13 3.1.3.11	Metabolism	Carbohydrate metabolism	0	0	0	0	0	0	0	0	0.00232851	0	0	0	0	0	0	0	0	0	0.000966471	0
K01623	fructose-bisphosphate aldolase, class I	EC:4.1.2.13	Metabolism	Carbohydrate metabolism	0	0	0	0	0.000143894	0	0	0	0	0	0	0	0	0	4.95723e-05	0	0	0	0	0
K01624	fructose-bisphosphate aldolase, class II	EC:4.1.2.13	Metabolism	Carbohydrate metabolism	0.0504865	0.0269457	0.0532675	0.175328	0.0283163	0.0267812	0.0289767	0.0102016	0.048408	0.141029	0.0256891	0.0103166	0.0339532	0.19711	0.0610424	0.0122939	0.0349759	0.0422545	0.0510886	0.0715354
K01625	2-dehydro-3-deoxyphosphogluconate aldolase / (4S)-4-hydroxy-2-oxoglutarate aldolase	EC:4.1.2.14 4.1.3.42	Metabolism	Carbohydrate metabolism	0.0254274	0.0413678	0.0289492	0.0120885	0.0169577	0.00982509	0.0138051	0.0102382	0.0036755	0.00539381	0.0314275	0.00658244	0.00351119	0.00906626	0.00620128	0.0308592	0.00792675	0.0229726	0.00472391	0.00680901
K01626	3-deoxy-7-phosphoheptulonate synthase	EC:2.5.1.54	Metabolism	Amino acid metabolism	0.0417095	0.143212	0.0641051	0.0521195	0.113831	0.047991	0.203051	0.0425674	0.0265065	0.119947	0.06221	0.087151	0.35566	0.0772771	0.270942	0.103756	0.0883426	0.226485	0.327058	0.101261
K01627	2-dehydro-3-deoxyphosphooctonate aldolase (KDO 8-P synthase)	EC:2.5.1.55	Metabolism	Glycan biosynthesis and metabolism	0.0346602	0.0187756	0.0177187	0.00390497	0.0196081	0.0011717	0.00514401	0.00776667	0.00159664	0.00843893	0.0445551	0.00269328	0.00506931	0.00292231	0.00673915	0.0415873	0.0151767	0.00433325	0.00650027	0.0325465
K01628	L-fuculose-phosphate aldolase	EC:4.1.2.17	Metabolism	Carbohydrate metabolism	0.0261957	0.0107921	0.00898541	0.0606673	0.0204682	0.00663831	0.00900699	0.0100518	0.0173717	0.0127252	0.0550734	0.00296085	0.00719683	0.0197711	0.00934244	0.0458834	0.016587	0.0112525	0.0160415	0.0135335
K01629	rhamnulose-1-phosphate aldolase	EC:4.1.2.19	Metabolism	Carbohydrate metabolism	0.0533083	0.0728989	0.0595205	0.0530304	0.0335554	0.0184406	0.0389239	0.0441224	0.0144986	0.0135224	0.0553303	0.0169936	0.0104563	0.00483192	0.00963799	0.0665401	0.0352667	0.0528447	0.0120593	0.0252694
K01630	2-dehydro-3-deoxyglucarate aldolase	EC:4.1.2.20	Metabolism	Carbohydrate metabolism	0.0180743	0	0.00643652	0.00222454	0.0138673	0.000200289	0.00330532	0.00621308	0.000866747	0.00691898	0.0167532	0.000637492	0.00613164	0.00220363	0.00291016	0.0458079	0.0173761	0.000101287	0.00684473	0.00510091
K01631	2-dehydro-3-deoxyphosphogalactonate aldolase	EC:4.1.2.21	Metabolism	Carbohydrate metabolism	0.0262466	0	0.00253851	0.00153387	0.0111493	0	0.00103567	0.00285086	0.000952963	0.00327476	0.0360965	0.000486779	0.0033658	0.000848997	0.0052257	0.0132202	0.0019037	0	0.00105864	0.00266942
K01633	7,8-dihydroneopterin aldolase/epimerase/oxygenase	EC:4.1.2.25 5.1.99.8 1.13.11.81	Metabolism	Metabolism of cofactors and vitamins	0.00597973	0.00990636	0.0085007	0.00102377	0.00206918	0.0190661	0.00838395	0.0376428	0.000752158	0.00096003	0.0226821	0.00100271	0.0032146	0.000444078	0.0031933	0.0107592	0.0145434	0.00955063	0.00228708	0.00402054
K01635	tagatose 1,6-diphosphate aldolase	EC:4.1.2.40	Metabolism	Carbohydrate metabolism	0.000817057	0.000777628	0.00241937	0.000399066	0.000582591	0.000931719	0.00193543	0	0.00100869	0.0183353	0.000171409	0.000334228	0.000379702	0.0510026	0.000120222	6.44326e-05	0.00815977	0.00127242	0.00324995	0.0151817
K01637	isocitrate lyase	EC:4.1.3.1	Metabolism	Carbohydrate metabolism	0.00356679	0.000145083	0.00743837	0.00344609	0.0063071	0	0.00532656	0.00589646	0.000353545	0.0102349	0.00583727	0.000356181	0.00543396	0.00197983	0.00350034	0.0420109	0.0160486	0	0.00404001	0.0147552
K01638	malate synthase	EC:2.3.3.9	Metabolism	Carbohydrate metabolism	0.0464255	4.29948e-05	0.00239324	0.00707719	0.0260907	3.75135e-05	0.00302584	0.00725054	0.00161283	0.0131714	0.0725152	0.00173598	0.00595422	0.00248617	0.0127659	0.0261479	0.00252655	0	0.00256938	0.0275231
K01639	N-acetylneuraminate lyase	EC:4.1.3.3	Metabolism	Carbohydrate metabolism	0.046421	0.00328373	0.0178922	0.00569475	0.0258237	0.00538992	0.00495314	0.0256571	0.00176204	0.0132856	0.0525057	0.00184497	0.00684546	0.00378819	0.0081844	0.0377698	0.00718084	0.00490619	0.00398683	0.0227325
K01640	hydroxymethylglutaryl-CoA lyase	EC:4.1.3.4	Metabolism	Carbohydrate metabolism	9.0556e-05	0.000707793	0.000626115	0.000221101	0.000911207	6.15443e-05	0.000208176	0.0129969	0	0	0	0	7.53494e-05	0	0.000535453	0.000268572	0.00110022	0.000188944	0	0.0208158
K01641	hydroxymethylglutaryl-CoA synthase	EC:2.3.3.10	Metabolism	Carbohydrate metabolism	0.00122895	0.000125009	0	0	0.000301527	0	0	0	0.00175924	0.000421652	0	0	0.000111192	4.77816e-05	0.000277377	0	0	0	0.00202653	0.000541146
K01643	citrate lyase subunit alpha / citrate CoA-transferase	EC:2.8.3.10	Environmental Information Processing	Signal transduction	0.0210793	0.000329439	0.00157166	0.00197582	0.00872841	2.41277e-05	0.0008067	0.00876515	0.000557059	0.00291183	0.0282132	0.000442778	0.00206261	0.00101913	0.00376596	0.0098097	0.00185926	0	0.00121638	0.0224078
K01644	citrate lyase subunit beta / citryl-CoA lyase	EC:4.1.3.34	Environmental Information Processing	Signal transduction	0.0184748	0.00058721	0.00553442	0.00124139	0.0107582	0.000677569	0.00183752	0.00981542	0.00111573	0.00766125	0.0250644	0.000637708	0.00564678	0.00272686	0.00346513	0.0129957	0.00444489	0.00226834	0.00228187	0.0223397
K01646	citrate lyase subunit gamma (acyl carrier protein)	-	Environmental Information Processing	Signal transduction	0.0507223	0.000194449	0.0100558	0.00882027	0.0253318	0.00105431	0.00705039	0.0235137	0.00159067	0.0153322	0.059036	0.00199944	0.0122546	0.00473251	0.00804537	0.0576013	0.0213196	0.000428753	0.010797	0.0415559
K01647	citrate synthase	EC:2.3.3.1	Metabolism	Carbohydrate metabolism	0.0753731	0.480266	0.190122	0.164909	0.125495	0.200613	0.108133	0.154263	0.236772	0.0297801	0.031287	0.381713	0.00797992	0.0394397	0.0469546	0.0398763	0.0542625	0.0872696	0.0397425	0.0206359
K01649	2-isopropylmalate synthase	EC:2.3.3.13	Metabolism	Carbohydrate metabolism	0.0188111	0.0916191	0.0679922	0.0202247	0.0621487	0.0296315	0.141694	0.0359405	0.00973284	0.031759	0.0243636	0.0465532	0.196192	0.00641058	0.142631	0.0637301	0.054134	0.144516	0.180157	0.0444611
K01652	acetolactate synthase I/II/III large subunit	EC:2.2.1.6	Metabolism	Carbohydrate metabolism	0.0718148	0.039025	0.0966594	0.0620403	0.0499206	0.0315882	0.0397032	0.080665	0.0362941	0.145924	0.112593	0.00930501	0.0172456	0.129442	0.021888	0.0587278	0.0300449	0.0368631	0.0395094	0.122903
K01653	acetolactate synthase I/III small subunit	EC:2.2.1.6	Metabolism	Carbohydrate metabolism	0.0577379	0.0923691	0.0401347	0.054019	0.0900463	0.0338523	0.117968	0.0585094	0.0233345	0.0354542	0.0932455	0.049325	0.198726	0.0129349	0.161258	0.086198	0.0586535	0.126528	0.185619	0.0626072
K01654	N-acetylneuraminate synthase	EC:2.5.1.56	Metabolism	Carbohydrate metabolism	0	0	0.00127951	0.001692	0.000110191	7.92906e-05	0.000134796	0.000363891	0	0.00308824	0	9.86367e-05	0.00232067	0.00375194	0.000265842	0.000174729	0.000732543	0	0.000720381	0.0110908
K01657	anthranilate synthase component I	EC:4.1.3.27	Metabolism	Amino acid metabolism	0.0282349	0.0533424	0.0591699	0.0124544	0.0746338	0.137067	0.043528	0.0480916	0.145629	0.0780095	0.0476893	0.177622	0.00526388	0.0670252	0.0349923	0.0379858	0.0716786	0.03509	0.021354	0.0842854
K01658	anthranilate synthase component II	EC:4.1.3.27	Metabolism	Amino acid metabolism	0.00317756	0.00556522	0.0249246	0.00186141	0.000804167	0.0167821	0.0086687	0.0380809	0.0051097	0.00649658	0.000346522	0.000135921	0.0010793	0.0114286	0.000573058	0.00032818	0.00233775	0.00576206	0.00251284	0.0269297
K01659	2-methylcitrate synthase	EC:2.3.3.5	Metabolism	Carbohydrate metabolism	0.02432	0.000193293	0.00141432	0.00130079	0.0127988	0	0.00126128	0.00192165	0.000755132	0.0052559	0.0361382	0.000870872	0.00516054	0.00176996	0.00329433	0.0125289	0.00329017	0	0.0025598	0.00913776
K01661	naphthoate synthase	EC:4.1.3.36	Metabolism	Metabolism of cofactors and vitamins	0.0220233	0.000871201	0.00907722	0.00312363	0.0139606	0.00166494	0.00393745	0.00478016	0.00191483	0.0199659	0.0340097	0.000499432	0.0127608	0.00505616	0.00612833	0.0333234	0.0129548	0.00110124	0.00640268	0.0157947
K01662	1-deoxy-D-xylulose-5-phosphate synthase	EC:2.2.1.7	Metabolism	Metabolism of cofactors and vitamins	0.0168219	0.0569586	0.0268299	0.0145764	0.040669	0.0405492	0.0988521	0.0490985	0.0258259	0.0214443	0.00612196	0.0329628	0.133667	0.0105978	0.0843657	0.050475	0.029935	0.101199	0.125758	0.0396491
K01664	para-aminobenzoate synthetase component II	EC:2.6.1.85	Metabolism	Metabolism of cofactors and vitamins	0.0472456	0.000203809	0.00306232	0.00600044	0.0254612	0.000100068	0.00318469	0.00528176	0.00127388	0.0123423	0.0574476	0.00176616	0.00826161	0.00421225	0.00898536	0.0217286	0.0049222	0	0.00369407	0.0289311
K01665	para-aminobenzoate synthetase component I	EC:2.6.1.85	Metabolism	Metabolism of cofactors and vitamins	0.0213914	0.00197401	0.00596934	0.0317438	0.0167025	0.000647669	0.00229352	0.00688247	0.000862539	0.00772428	0.0288774	0.00102329	0.00241429	0.0110131	0.00439306	0.015916	0.0108615	0.00601508	0.00725964	0.00672306
K01666	4-hydroxy 2-oxovalerate aldolase	EC:4.1.3.39	Metabolism	Amino acid metabolism	0.0242031	0	0.00195584	0.00274856	0.0119341	0.00260463	0.000795065	0.00840417	0.000564526	0.00496881	0.0180325	0.0011444	0.00574319	0.00177866	0.00266739	0.0222968	0.00499926	0.0046273	0.00322468	0.014292
K01667	tryptophanase	EC:4.1.99.1	Metabolism	Amino acid metabolism	0.0111316	0.000867592	0.0012968	0.00112714	0.00669484	0.00201471	0.0060017	0.00513176	8.28462e-05	0.00684796	0.0174626	0.000523307	0.00106245	0.00107189	0.00312933	0.00944695	0.00204656	0.00212606	0.000688363	0.00567378
K01668	tyrosine phenol-lyase	EC:4.1.99.2	Metabolism	Amino acid metabolism	0.000313489	0.00105096	0.00200838	0.000868909	0	0.00156755	0.000390122	0.00456653	0.000148731	0	0.000214621	0	0	9.80212e-05	0	0.000169071	0.00025527	0	0.000466275	0
K01673	carbonic anhydrase	EC:4.2.1.1	Metabolism	Energy metabolism	0.0557283	0.0844885	0.0253409	0.0605288	0.0512539	0.0252777	0.101707	0.0185632	0.0273118	0.0317375	0.0661306	0.0530849	0.0600466	0.02349	0.0528575	0.070635	0.0386638	0.0401452	0.115601	0.0425865
K01674	carbonic anhydrase	EC:4.2.1.1	Metabolism	Energy metabolism	0	0	0	0	0.000190162	0	9.51245e-05	0	0	0.000350281	0	0	0	0	0.000276256	0.000235867	0	0	0	0
K01676	fumarate hydratase, class I	EC:4.2.1.2	Metabolism	Carbohydrate metabolism	0.0304515	0.000884903	0.00338888	0.00161287	0.0142518	0.00159045	0.00480541	0.00536884	0.00108616	0.00764409	0.034683	0.000827459	0.00457726	0.0022732	0.00363358	0.0335169	0.00918948	0.0016397	0.00278918	0.00825632
K01677	fumarate hydratase subunit alpha	EC:4.2.1.2	Metabolism	Carbohydrate metabolism	0.00660466	0.00918222	0.0422543	0.112276	0.00717866	0.0170985	0.0271037	0.0437892	0.047303	7.426e-05	0.000962781	0.00486747	0.00361927	0.0200543	0.00526144	0.0157352	0.0385245	0.0277458	0.0107009	0.000406157
K01678	fumarate hydratase subunit beta	EC:4.2.1.2	Metabolism	Carbohydrate metabolism	0.0394503	0.0126405	0.0079887	0.0356654	0.00364707	0.021136	0.00626561	0.0069051	0.0484624	0.0018005	0.0045176	0.00251463	0.000872193	0.0149128	0.00358399	0.00476064	0.00796225	0.00809145	0.00522053	0.0095434
K01679	fumarate hydratase, class II	EC:4.2.1.2	Metabolism	Carbohydrate metabolism	0.00894245	0.00902961	0.0111049	0.000611036	0.00509633	0.00038877	0.00133624	0.0050026	0.00330303	0.00379572	0.0174625	0.00110372	0.00282732	0.00128252	0.00120988	0.00408966	0.00486929	0.00597056	0.00238211	0.0687291
K01681	aconitate hydratase	EC:4.2.1.3	Metabolism	Carbohydrate metabolism	0.0340459	0.0480399	0.0733439	0.182584	0.0400564	0.0487404	0.0404466	0.0895277	0.0418879	0.0147107	0.0224229	0.0487791	0.010903	0.0371109	0.0178732	0.0662619	0.031621	0.0576117	0.0164008	0.0442388
K01682	aconitate hydratase 2 / 2-methylisocitrate dehydratase	EC:4.2.1.3 4.2.1.99	Metabolism	Carbohydrate metabolism	0.0107495	0.000176095	0.0067346	0.00224792	0.0125547	0	0.0027206	0.00805129	0.000573205	0.00500847	0.0378585	0.000298205	0.00412592	0.000878608	0.00453249	0.0412676	0.0154185	0	0.00605607	0.0019188
K01684	galactonate dehydratase	EC:4.2.1.6	Metabolism	Carbohydrate metabolism	0.0289612	0	0.00657367	0.00246252	0.0169668	0	0.00409091	0.00618684	0.00126109	0.0127017	0.0310346	0.000860623	0.00452967	0.00333572	0.00670626	0.0401473	0.0120495	0	0.0057235	0.00957512
K01685	altronate hydrolase	EC:4.2.1.7	Metabolism	Carbohydrate metabolism	0.0143198	0.00342763	0.0253323	0.0145843	0.00913656	0.00489647	0.00607055	0.0224592	0.00619195	0.00355506	0.0264606	0.000983615	0.00144886	0.00428433	0.00419393	0.0145459	0.00503118	0.00344724	0.00314249	0.00447072
K01686	mannonate dehydratase	EC:4.2.1.8	Metabolism	Carbohydrate metabolism	0.029881	0.0227535	0.0186593	0.01223	0.0180491	0.0335931	0.0337212	0.060132	0.00474244	0.0124448	0.0299342	0.00483083	0.00607569	0.00429908	0.00727579	0.0424419	0.017665	0.0179044	0.0108721	0.0145812
K01687	dihydroxy-acid dehydratase	EC:4.2.1.9	Metabolism	Amino acid metabolism	0.0744122	0.175351	0.154447	0.0602495	0.112252	0.176976	0.174551	0.144215	0.155479	0.119161	0.0225384	0.20259	0.182356	0.126219	0.158657	0.079049	0.154002	0.155783	0.169915	0.165505
K01689	enolase	EC:4.2.1.11	Metabolism	Carbohydrate metabolism	0.0526761	0.157297	0.129717	0.0486441	0.105969	0.126203	0.168424	0.0822263	0.12709	0.115303	0.0391234	0.167551	0.175912	0.119986	0.154546	0.0827781	0.135815	0.138477	0.159799	0.0923163
K01690	phosphogluconate dehydratase	EC:4.2.1.12	Metabolism	Carbohydrate metabolism	0.0108644	0	0.00425739	0.000933875	0.00682171	4.25938e-05	0.00148809	0.0034931	0.000440466	0.0029018	0.0104507	0.000337208	0.0022119	0.000336133	0.00165715	0.021582	0.00803718	0.000122078	0.00371519	0.0020677
K01692	enoyl-CoA hydratase	EC:4.2.1.17	Metabolism	Carbohydrate metabolism	0.0144285	0.000273278	0.000669632	0.00066073	0.00675252	0	0.000400933	0.00142545	0.000339183	0.0019339	0.0380783	0.000607837	0.00085633	0.00109558	0.00281344	0.00844278	0.000295292	0	0.00114791	0.00372749
K01693	imidazoleglycerol-phosphate dehydratase	EC:4.2.1.19	Metabolism	Amino acid metabolism	0.0101743	0.0688359	0.0175967	0.0408408	0.0495984	0.0229991	0.0840653	0.00167473	0.0159089	0.0433059	0.000918822	0.045024	0.170667	0.0207963	0.148422	0.0157568	0.0327036	0.125575	0.144016	0.0401957
K01695	tryptophan synthase alpha chain	EC:4.2.1.20	Metabolism	Amino acid metabolism	0.037589	0.0219855	0.0237568	0.00997505	0.027721	0.0212927	0.0293959	0.0357858	0.01293	0.0861458	0.0432776	0.00970158	0.0343941	0.0736515	0.0519101	0.0191294	0.0257548	0.0254051	0.025343	0.0676154
K01696	tryptophan synthase beta chain	EC:4.2.1.20	Metabolism	Amino acid metabolism	0.00898241	0.0327178	0.082864	0.0216045	0.0199046	0.0373272	0.0471214	0.0896966	0.0189435	0.0881915	0.00491783	0.0057765	0.0277404	0.075035	0.0490007	0.0316285	0.0412586	0.0365928	0.0233547	0.114606
K01697	cystathionine beta-synthase	EC:4.2.1.22	Metabolism	Amino acid metabolism	4.67022e-05	0.0535378	0.00613242	0	0.0334007	0.00999691	0.0769458	0.00234724	0.000102209	0.0102489	0	0.0310218	0.13587	0	0.0923864	0.00854864	0.0131095	0.0874212	0.122264	0.0121391
K01698	porphobilinogen synthase	EC:4.2.1.24	Metabolism	Metabolism of cofactors and vitamins	0.0233784	0.0112693	0.0501163	0.0555395	0.0223345	0.00269502	0.0190586	0.00723728	0.0105976	0.0115172	0.0289423	0.00244759	0.00858014	0.0142834	0.0110187	0.0493045	0.0199126	0.02742	0.0125075	0.0271237
K01699	propanediol dehydratase large subunit	EC:4.2.1.28	Metabolism	Carbohydrate metabolism	0.000431543	0	0.00306183	0.000505951	0.00262759	0	0.000522411	0.00287174	0	0.00606897	0.00470331	1.64014e-05	0.00147165	0.00088994	0.0020262	0.0117386	0.00818339	0	0.00151307	8.5802e-05
K01702	3-isopropylmalate dehydratase	EC:4.2.1.33	Metabolism	Amino acid metabolism	0	0	0.000130193	0	0	0	0	0	0	0	0	0	0	0	0	0	0	0	0	0
K01703	3-isopropylmalate/(R)-2-methylmalate dehydratase large subunit	EC:4.2.1.33 4.2.1.35	Metabolism	Carbohydrate metabolism	0.0154661	0.0937235	0.0516003	0.0237894	0.0613926	0.0468615	0.134535	0.0430584	0.00676559	0.0268852	0.00682706	0.0516418	0.188265	0.0301668	0.151416	0.0589984	0.0568498	0.149534	0.181181	0.0506428
K01704	3-isopropylmalate/(R)-2-methylmalate dehydratase small subunit	EC:4.2.1.33 4.2.1.35	Metabolism	Carbohydrate metabolism	0.08933	0.179655	0.0780474	0.103835	0.0691117	0.0847844	0.183137	0.043469	0.0655206	0.0236749	0.0184932	0.0641054	0.193196	0.0480411	0.15514	0.046847	0.102855	0.15638	0.184853	0.0610531
K01706	glucarate dehydratase	EC:4.2.1.40	Metabolism	Carbohydrate metabolism	0.00216261	0.00026668	0.00148302	0.00243773	0.00196346	0	0.0169018	0.00356908	0.000623825	0.00456554	0.00225542	2.47162e-05	0.00109405	0.000764445	0.00151928	0.0200449	0.0586152	0	0.000336059	0.000999945
K01708	galactarate dehydratase	EC:4.2.1.42	Metabolism	Carbohydrate metabolism	0.00687513	0	0.00472461	0.00232592	0.00647473	0.000164713	0.00278633	0.00338402	0.000234485	0.00674437	0.0123798	0.000312432	0.00359366	0.00182958	0.00332083	0.0311712	0.0124195	0	0.00216115	0.00575486
K01709	CDP-glucose 4,6-dehydratase	EC:4.2.1.45	Metabolism	Carbohydrate metabolism	0	0.00145379	0.00022992	0.000301866	0.00152995	0.00311851	0.000246515	0.00925866	0.000730946	8.38299e-05	2.69241e-05	0	5.70016e-05	0	0	0.000455774	0.000482968	0	0.000207505	0
K01710	dTDP-glucose 4,6-dehydratase	EC:4.2.1.46	Metabolism	Glycan biosynthesis and metabolism	0.060382	0.0539287	0.0180245	0.0404644	0.0256777	0.048978	0.0323303	0.0542698	0.00999737	0.00827087	0.0499301	0.0106356	0.0143862	0.00762488	0.0331643	0.0186428	0.0189036	0.0246177	0.00543936	0.0179947
K01711	GDPmannose 4,6-dehydratase	EC:4.2.1.47	Metabolism	Carbohydrate metabolism	0.023343	0.00900886	0.0523627	0.011455	0.0087632	0.0100742	0.0134038	0.0514329	0.0126758	0.00633835	0.00823782	0.00126571	0.00111571	0.00264634	0.00398683	0.0228582	0.0127575	0.0145396	0.00218396	0.0163477
K01712	urocanate hydratase	EC:4.2.1.49	Metabolism	Amino acid metabolism	0.00222265	0.000962322	0.00988065	0.00291153	0.00617705	0.00131832	0.00496514	0.00532773	0.00164133	0.0194347	0.00455434	0.00061483	0.00497584	0.0549626	0.00178919	0.0332581	0.0211916	0.00442618	0.0105378	0.0519424
K01714	4-hydroxy-tetrahydrodipicolinate synthase	EC:4.3.3.7	Metabolism	Amino acid metabolism	0.0644118	0.0354962	0.063964	0.0593939	0.0477394	0.0721339	0.0307178	0.109185	0.0568977	0.0492548	0.0503259	0.00722345	0.0361196	0.0777487	0.0734454	0.0630618	0.0513807	0.0418819	0.0310795	0.0620054
K01715	enoyl-CoA hydratase	EC:4.2.1.17	Metabolism	Carbohydrate metabolism	0.00699479	0.0180795	0.0388191	0.0728742	0.00701251	0.0107343	0.00517261	0.0308707	0.0255937	0.00156162	0.000808406	0.00240685	0.000959104	0.0216554	0.00342578	0.00159673	0.0021175	0.0133269	0.0129044	0.0292331
K01716	fabA; 3-hydroxyacyl-[acyl-carrier protein] dehydratase / trans-2-decenoyl-[acyl-carrier protein] isomerase [EC:4.2.1.59 5.3.3.14]	EC:4.2.1.59 5.3.3.14	Metabolism	Lipid metabolism	0.0286559	0.000211365	0.0105196	0.00351152	0.0238941	0.000505893	0.00523707	0.010219	0.000996644	0.0112607	0.0383939	0.00175351	0.00782021	0.00297658	0.00644711	0.0588637	0.0201401	0.000447444	0.00979172	0.0130045
K01719	uroporphyrinogen-III synthase	EC:4.2.1.75	Metabolism	Metabolism of cofactors and vitamins	0.0208396	0.00755262	0.00866209	0.00651361	0.0129622	0.0228931	0.0103538	0.0370015	0.00143039	0.00863709	0.00577069	0.000886973	0.00295978	0.00243486	0.00610317	0.012882	0.00330075	0.00496947	0.00441896	0.0147961
K01720	2-methylcitrate dehydratase	EC:4.2.1.79	Metabolism	Carbohydrate metabolism	0.023954	0.000151454	0.00108086	0.00218716	0.0107837	0	0.00116169	0.00238804	0.000623406	0.00415072	0.0324547	0.000553322	0.00312915	0.00218613	0.00423215	0.0106653	0.00403199	0	0.00177191	0.00651519
K01725	cyanate lyase	EC:4.2.1.104	Metabolism	Energy metabolism	0.0414495	0	0.00238067	0.00515565	0.0230966	0	0.000912104	0.00347502	0.000820907	0.00609582	0.0569653	0.00175384	0.00677577	0.00216403	0.00600965	0.0173831	0.00116505	0	0.00341327	0.0242606
K01728	pectate lyase	EC:4.2.2.2	Metabolism	Carbohydrate metabolism	0	0	8.66946e-05	0	0.000114958	0	0	0	0	0	0	0	0	0	0	0.000129577	0	0	0	0
K01730	oligogalacturonide lyase	EC:4.2.2.6	Metabolism	Carbohydrate metabolism	9.80042e-05	0	0.00134324	0	0	0	9.04254e-05	0.000417908	0	0.000164054	0	0	0.000337589	0	0.000283033	0.000544372	0.000415168	0	0.000188841	0
K01731	pectate disaccharide-lyase	EC:4.2.2.9	Metabolism	Carbohydrate metabolism	0	0	0	0	0	0	0	0.000980468	0	0	0	0	0	0	0	0	0	0	0	0
K01733	threonine synthase	EC:4.2.3.1	Metabolism	Amino acid metabolism	0.0210871	0.0190972	0.044581	0.0198655	0.0150318	0.0205971	0.0304963	0.0322511	0.0269453	0.0920015	0.0123077	0.0070252	0.0215806	0.0659892	0.0349511	0.0378824	0.0279952	0.0157136	0.026656	0.0271139
K01734	methylglyoxal synthase	EC:4.2.3.3	Metabolism	Carbohydrate metabolism	0.0841575	0.0809157	0.117171	0.0517617	0.101759	0.0346342	0.0473124	0.1097	0.0991199	0.0153829	0.043012	0.12618	0.00738867	0.00901553	0.0390208	0.0580514	0.0349119	0.0287891	0.0150733	0.0186875
K01735	3-dehydroquinate synthase	EC:4.2.3.4	Metabolism	Amino acid metabolism	0.0558924	0.0105173	0.0397569	0.0820272	0.0269652	0.0257626	0.0323178	0.0601797	0.0493106	0.0887585	0.0518928	0.00367802	0.0107763	0.0973446	0.0206713	0.0600017	0.0269109	0.0202777	0.0374024	0.0458373
K01736	chorismate synthase	EC:4.2.3.5	Metabolism	Amino acid metabolism	0.0402262	0.114833	0.116751	0.0599596	0.117134	0.155641	0.144341	0.0847198	0.150316	0.10423	0.0432861	0.189235	0.169147	0.0676582	0.158735	0.0960503	0.116863	0.144768	0.13415	0.0625323
K01737	6-pyruvoyltetrahydropterin/6-carboxytetrahydropterin synthase	EC:4.2.3.12 4.1.2.50	Metabolism	Metabolism of cofactors and vitamins	0.0305051	0.0182043	0.0379928	0.0571169	0.0170348	0.0282202	0.0409869	0.0528947	0.0313919	0.0557421	0.0300838	0.00593686	0.00300907	0.0591826	0.00758878	0.0168102	0.0108324	0.0326744	0.0207687	0.0485264
K01738	cysteine synthase	EC:2.5.1.47	Metabolism	Energy metabolism	0.0234731	0.0339278	0.0688772	0.126038	0.0223452	0.0188861	0.0495339	0.051581	0.0430569	0.0751612	0.0216262	0.0178788	0.0172952	0.0968637	0.0286264	0.0430047	0.0590112	0.066304	0.0405717	0.0596979
K01739	cystathionine gamma-synthase	EC:2.5.1.48	Metabolism	Energy metabolism	0.013905	0.058753	0.0400118	0.0126704	0.0487309	0.0177537	0.0818465	0.0229415	0.00589197	0.027457	0.0289302	0.0335133	0.161452	0.00300051	0.121714	0.0552612	0.0436148	0.0884553	0.134753	0.0539563
K01740	O-acetylhomoserine (thiol)-lyase	EC:2.5.1.49	Metabolism	Amino acid metabolism	0.0425974	0.0351724	0.0875123	0.0875337	0.0122119	0.0247561	0.0368376	0.0374309	0.0508177	0.0112597	0.00401597	0.0141885	0.00389261	0.0207542	0.00904295	0.00775398	0.0181938	0.0556252	0.00533039	0.0476519
K01744	aspartate ammonia-lyase	EC:4.3.1.1	Metabolism	Amino acid metabolism	0.00651942	0.00977992	0.00945042	0.0114791	0.0106407	0.00612434	0.0122212	0.0168525	0.00293898	0.0073337	0.0117252	0.00048571	0.00417529	0.00312525	0.00843986	0.0361303	0.0143805	0.0100525	0.00728917	0.00160362
K01745	histidine ammonia-lyase	EC:4.3.1.3	Metabolism	Amino acid metabolism	0.00308491	0.0198164	0.0282182	0.00521517	0.0132426	0.0192662	0.00734235	0.0459349	0.00313212	0.0253227	0.00581661	0.00232269	0.0176874	0.0538766	0.0286349	0.0400979	0.0306283	0.0153015	0.0144134	0.0681622
K01749	hydroxymethylbilane synthase	EC:2.5.1.61	Metabolism	Metabolism of cofactors and vitamins	0.0218506	0.0138809	0.0488916	0.0271836	0.0223932	0.00173225	0.0299446	0.013585	0.00273463	0.0148025	0.0635322	0.00225753	0.00719979	0.0358825	0.0102528	0.0568039	0.0243702	0.0230078	0.0105814	0.0169837
K01750	ornithine cyclodeaminase	EC:4.3.1.12	Metabolism	Amino acid metabolism	0.000152235	0	0.000996765	0	0.00148711	0.000141001	0.000324887	0.000221876	0.000456855	0.0017255	0	0.000164687	0.00148307	0.00141123	0.000164239	0	0.00105633	0	0.000510798	0.00803154
K01752	L-serine dehydratase	EC:4.3.1.17	Metabolism	Amino acid metabolism	0.0735991	0.0308327	0.0904841	0.238764	0.08262	0.0686817	0.0568587	0.107829	0.0806985	0.0719357	0.0580997	0.0318571	0.018898	0.209266	0.033982	0.107778	0.0623763	0.0558483	0.053895	0.106303
K01753	D-serine dehydratase	EC:4.3.1.18	Metabolism	Amino acid metabolism	0.020297	0	0.00155344	0.00213484	0.0113109	0	0.00252326	0.00254525	0.000317353	0.00625672	0.0281379	0.000744539	0.00363993	0.00156476	0.00376275	0.0138622	0.00498749	0	0.00147769	0.00600426
K01754	threonine dehydratase	EC:4.3.1.19	Metabolism	Amino acid metabolism	0.0946313	0.107328	0.104149	0.0594736	0.0695688	0.154731	0.0793634	0.0703978	0.170635	0.10579	0.0401585	0.162229	0.013263	0.130051	0.0350545	0.0856117	0.121899	0.0382994	0.0349343	0.1394
K01755	argininosuccinate lyase	EC:4.3.2.1	Metabolism	Amino acid metabolism	0.0513365	0.111136	0.11548	0.399082	0.105037	0.114677	0.176064	0.19436	0.106221	0.114714	0.0510967	0.0968178	0.163345	0.142622	0.149151	0.148521	0.198884	0.167013	0.150085	0.0501073
K01756	adenylosuccinate lyase	EC:4.3.2.2	Metabolism	Nucleotide metabolism	0.0349989	0.0717824	0.0362331	0.0056211	0.045153	0.018786	0.0781751	0.0177622	0.0164864	0.140447	0.0110221	0.0382867	0.154965	0.14932	0.0974531	0.0191773	0.0727649	0.0963875	0.138932	0.128089
K01758	cystathionine gamma-lyase	EC:4.4.1.1	Metabolism	Amino acid metabolism	0	0	0	0	0	0.000702347	0.00146933	0	0	0	0	0	0	0	0	0.000190336	0.0103666	0.00211172	0.00379234	0
K01759	lactoylglutathione lyase	EC:4.4.1.5	Metabolism	Carbohydrate metabolism	0.0523655	0.0672844	0.0706794	0.0933502	0.0396344	0.0439501	0.0558689	0.0731435	0.0484018	0.115811	0.047036	0.01941	0.0104387	0.0871028	0.0189966	0.0751278	0.0542593	0.0364224	0.0448051	0.0431487
K01760	cysteine-S-conjugate beta-lyase	EC:4.4.1.13	Metabolism	Amino acid metabolism	0.0417621	0.0298309	0.00626465	0.00375484	0.0350131	0.00685833	0.039642	0.00421936	0.00125708	0.0144433	0.0583964	0.0188631	0.11155	0.00385445	0.0427134	0.0221276	0.00523961	0.0375774	0.107022	0.0235993
K01761	methionine-gamma-lyase	EC:4.4.1.11	Metabolism	Amino acid metabolism	0.000154651	0.0144464	0.00902695	0	0.00341799	0.000510793	0.000268034	0.00431205	0	0.00134548	0	0.00113507	0.00161368	0	0.00866711	6.56572e-05	0.00424469	0.00397042	0	0.00279476
K01768	adenylate cyclase	EC:4.6.1.1	Metabolism	Nucleotide metabolism	0	0	0.000195513	0	9.00578e-05	0.00305411	0	0	0	0.00251767	0	0.000166898	0.000799311	0.00177451	0.000140761	0.000318017	0.000493028	0	0.000672164	0.00670078
K01770	2-C-methyl-D-erythritol 2,4-cyclodiphosphate synthase	EC:4.6.1.12	Metabolism	Metabolism of terpenoids and polyketides	0.0729125	0.120524	0.0990934	0.0479908	0.133889	0.16847	0.155638	0.0937706	0.127879	0.032167	0.0875198	0.20492	0.205037	0.00979443	0.184793	0.115634	0.147098	0.174151	0.15728	0.055316
K01771	1-phosphatidylinositol phosphodiesterase	EC:4.6.1.13	Metabolism	Carbohydrate metabolism	9.05761e-05	0	0.000240634	0	0	0	0	0.000413815	0	0	0	0	3.86482e-05	0	0	0	0	0.000574772	0	0
K01772	protoporphyrin/coproporphyrin ferrochelatase	EC:4.98.1.1 4.99.1.9	Metabolism	Metabolism of cofactors and vitamins	0.0315185	0.00165748	0.0158979	0.00451194	0.0211499	0.00055538	0.00637835	0.00799807	0.00646588	0.0719045	0.0395719	0.00227696	0.0103494	0.0304622	0.00843934	0.0494868	0.0227896	0.000609654	0.017496	0.035393
K01775	alanine racemase	EC:5.1.1.1	Metabolism	Metabolism of other amino acids	0.077088	0.0282882	0.0431565	0.0143157	0.0309192	0.0165206	0.0170764	0.0369918	0.0379082	0.0777532	0.0610656	0.0114742	0.0211152	0.075179	0.0215744	0.0385193	0.0697227	0.0251067	0.0276106	0.0829169
K01776	glutamate racemase	EC:5.1.1.3	Metabolism	Metabolism of other amino acids	0.015384	0.0691033	0.0423223	0.0715765	0.0541699	0.0287294	0.11088	0.0224426	0.0402433	0.122907	0.0226162	0.0413677	0.174524	0.145728	0.129204	0.0730997	0.0597691	0.115562	0.160412	0.130954
K01777	proline racemase	EC:5.1.1.4	Metabolism	Amino acid metabolism	0	0.015908	0	0	0	0	0	0	0.000265324	0	0	0.000630991	0	9.22859e-05	0	0	0	0.00523716	4.63976e-05	6.02912e-05
K01778	diaminopimelate epimerase	EC:5.1.1.7	Metabolism	Amino acid metabolism	0.0187091	0.0418024	0.0668708	0.0628523	0.0568878	0.147968	0.0548164	0.0787991	0.150025	0.0158704	0.0110294	0.163025	0.014002	0.011492	0.0327868	0.0773832	0.0866847	0.0530753	0.0199979	0.0395037
K01779	aspartate racemase	EC:5.1.1.13	Metabolism	Amino acid metabolism	0	0.000128731	0.000327132	0	0.00275524	0	0.000618496	0	0.000168402	0.00263082	0	0	0.00200213	6.37012e-05	0.00818382	0	0.00489875	0.00110956	5.6547e-05	0.00404146
K01782	3-hydroxyacyl-CoA dehydrogenase / enoyl-CoA hydratase / 3-hydroxybutyryl-CoA epimerase	EC:1.1.1.35 4.2.1.17 5.1.2.3	Metabolism	Carbohydrate metabolism	0.0177433	6.44781e-05	0.00362598	0.00207585	0.0139379	0	0.0019764	0.00477878	0.000693565	0.00507346	0.0222933	0.000431747	0.00358338	0.000951406	0.00373309	0.0273084	0.0119857	0	0.00459539	0.00165093
K01783	ribulose-phosphate 3-epimerase	EC:5.1.3.1	Metabolism	Carbohydrate metabolism	0.0548452	0.0175786	0.0958402	0.0473256	0.0285201	0.0289041	0.0411184	0.0374962	0.0649636	0.0934245	0.0483986	0.00749958	0.00997396	0.0804697	0.0233243	0.0238603	0.0211336	0.038872	0.0264815	0.0643214
K01784	UDP-glucose 4-epimerase	EC:5.1.3.2	Metabolism	Carbohydrate metabolism	0.0742321	0.141625	0.128555	0.120904	0.0767443	0.149352	0.0780997	0.0783426	0.169066	0.0520728	0.0261152	0.185966	0.0405348	0.102999	0.0765095	0.04965	0.120518	0.0723884	0.0403756	0.0926983
K01785	aldose 1-epimerase	EC:5.1.3.3	Metabolism	Carbohydrate metabolism	0.0623885	0.0834549	0.0504247	0.113518	0.062271	0.0727554	0.0931854	0.112165	0.0524887	0.056031	0.107515	0.0522535	0.140679	0.100159	0.123447	0.0552798	0.0367603	0.104531	0.131425	0.0638838
K01787	N-acylglucosamine 2-epimerase	EC:5.1.3.8	Metabolism	Carbohydrate metabolism	0.00586666	0.00269184	0.00208625	0	0	0.00320131	0.00237349	0.0125034	0.000448947	0	8.56899e-05	0.00311562	0.000102063	5.47574e-05	0.00017075	0.00222282	0.000922759	0.00710103	0	0
K01788	N-acylglucosamine-6-phosphate 2-epimerase	EC:5.1.3.9	Metabolism	Carbohydrate metabolism	0.0338511	0.000629556	0.0233607	0.00550268	0.0250394	0.00427243	0.00669795	0.0269847	0.00132316	0.0253305	0.0551975	0.00138976	0.0072871	0.00973697	0.00716601	0.0359825	0.015719	0.000527604	0.0102573	0.022126
K01790	dTDP-4-dehydrorhamnose 3,5-epimerase	EC:5.1.3.13	Metabolism	Glycan biosynthesis and metabolism	0.00779399	0.0143153	0.0557134	0.0176973	0.00698396	0.0276246	0.0189737	0.0954911	0.0210965	0.00287597	0.000469581	0.0013304	0.000375687	0.00298488	0.0115002	0.00220126	0.00555107	0.0101009	0.0028501	0.00170206
K01791	UDP-N-acetylglucosamine 2-epimerase (non-hydrolysing)	EC:5.1.3.14	Metabolism	Carbohydrate metabolism	0.0576556	0.0105471	0.0102377	0.0217343	0.040344	0.0108571	0.0239184	0.0123208	0.0106813	0.0133873	0.0743332	0.00851871	0.0227268	0.0149934	0.0431598	0.0453324	0.0582655	0.0277067	0.0100309	0.0538545
K01792	glucose-6-phosphate 1-epimerase	EC:5.1.3.15	Metabolism	Carbohydrate metabolism	0.011378	0	0.000705358	0.00109026	0.00889111	0.00397383	0.0017052	0.00152033	0.000568646	0.00352537	0.0242853	0.000669357	0.00161058	0.00091488	0.00372369	0.00911738	0.00298018	0.000352142	0.00623101	0.00477688
K01799	maleate isomerase	EC:5.2.1.1	Metabolism	Carbohydrate metabolism	0	0	0.00010158	0	0	0	0	0	0	0	0	0	0	0	0	0	0	0	0	0
K01801	maleylpyruvate isomerase	EC:5.2.1.4	Metabolism	Amino acid metabolism	0	0	0	0	0	0	0	0	0	0	0	0	0.000138547	0	0	0	0.00130642	0	0	0
K01803	triosephosphate isomerase (TIM)	EC:5.3.1.1	Metabolism	Carbohydrate metabolism	0.0874938	0.129349	0.1237	0.0368217	0.0621899	0.0663466	0.130177	0.11911	0.0266562	0.141876	0.0511715	0.0403511	0.157561	0.139759	0.133097	0.0279631	0.0607623	0.109253	0.124386	0.131228
K01804	L-arabinose isomerase	EC:5.3.1.4	Metabolism	Carbohydrate metabolism	0.0246742	0.0798412	0.0423377	0.0464707	0.0489287	0.0358645	0.0843073	0.0537701	0.0161255	0.0213891	0.0330887	0.0339156	0.13693	0.0175701	0.107813	0.0563243	0.0393446	0.0895156	0.113367	0.0210183
K01805	xylose isomerase	EC:5.3.1.5	Metabolism	Carbohydrate metabolism	0.00379175	0.0688544	0.0455073	0.00493881	0.0387902	0.0415741	0.0788173	0.0763052	0.00133473	0.0147044	0.00776362	0.0298473	0.139956	0.000846018	0.103707	0.03648	0.033434	0.0963615	0.121161	0.0179478
K01807	ribose 5-phosphate isomerase A	EC:5.3.1.6	Metabolism	Carbohydrate metabolism	0.0284858	0.069406	0.0334323	0.00504761	0.066344	0.0231718	0.0946068	0.0163973	0.00716429	0.0802462	0.0250339	0.041969	0.181243	0.0730636	0.146608	0.0691526	0.0540434	0.100861	0.162125	0.0428308
K01808	ribose 5-phosphate isomerase B	EC:5.3.1.6	Metabolism	Carbohydrate metabolism	0.038811	0.0198313	0.0140018	0.00635319	0.0204763	0.0205674	0.0250134	0.0487813	0.00455742	0.01545	0.00553767	0.00572445	0.0119944	0.00521494	0.0125356	0.0209958	0.0539451	0.0186203	0.00550005	0.0453986
K01809	mannose-6-phosphate isomerase	EC:5.3.1.8	Metabolism	Carbohydrate metabolism	0.0372567	0.0170365	0.0504764	0.0250691	0.015543	0.0396105	0.0304491	0.0594702	0.0131909	0.0284201	0.0246842	0.0044248	0.0152733	0.0519035	0.0118654	0.0197052	0.037187	0.0350857	0.013119	0.0566199
K01810	glucose-6-phosphate isomerase	EC:5.3.1.9	Metabolism	Carbohydrate metabolism	0.0862602	0.255574	0.153619	0.0930364	0.134663	0.218902	0.213359	0.122552	0.185754	0.12971	0.0669288	0.221278	0.185711	0.109483	0.187385	0.0779181	0.179321	0.197332	0.193841	0.141192
K01812	glucuronate isomerase	EC:5.3.1.12	Metabolism	Carbohydrate metabolism	0.030895	0.0521547	0.0594918	0.382846	0.0457569	0.0742101	0.0502673	0.136461	0.082469	0.0111098	0.0353899	0.0421938	0.0102641	0.0781432	0.0190551	0.0934398	0.0417411	0.0799176	0.0285024	0.0256849
K01813	L-rhamnose isomerase	EC:5.3.1.14	Metabolism	Carbohydrate metabolism	0.035847	0.0139587	0.0438331	0.0158071	0.009135	0.0308024	0.0182332	0.0659605	0.0329087	0.00998639	0.0149438	0.00114592	0.00656152	0.012201	0.00549471	0.0422912	0.0158751	0.00892396	0.00742896	0.0159786
K01814	phosphoribosylformimino-5-aminoimidazole carboxamide ribotide isomerase	EC:5.3.1.16	Metabolism	Amino acid metabolism	0.0499832	0.102045	0.0674791	0.0642526	0.0632039	0.0506674	0.118929	0.0646819	0.0455943	0.0772622	0.0291319	0.0392815	0.175041	0.0551125	0.149865	0.0606669	0.0525653	0.11838	0.162939	0.0942147
K01815	4-deoxy-L-threo-5-hexosulose-uronate ketol-isomerase	EC:5.3.1.17	Metabolism	Carbohydrate metabolism	0.0610865	0.0992177	0.0827503	0.377458	0.0399646	0.0924499	0.107111	0.161409	0.0879941	0.00638739	0.0129544	0.061803	0.00845855	0.0667536	0.0219797	0.0816614	0.145857	0.0806296	0.0285133	0.00278953
K01816	hydroxypyruvate isomerase	EC:5.3.1.22	Metabolism	Carbohydrate metabolism	0.0257304	0	0.000548531	0.00287805	0.0167805	0.000226853	0.000920125	0.00355919	0.000725461	0.00283891	0.0523082	0.0011201	0.00159113	0.00104842	0.00574389	0.0132815	0.000321245	0.000181825	0.00121226	0.0123311
K01817	phosphoribosylanthranilate isomerase	EC:5.3.1.24	Metabolism	Amino acid metabolism	0.00422013	0.0322655	0.0429705	0.0160552	0.0463661	0.0603068	0.0333855	0.0287667	0.0485019	0.0367591	0.00393753	0.129069	0.0167206	0.0498373	0.0365931	0.00966465	0.0471767	0.0459203	0.00781554	0.0490157
K01818	L-fucose/D-arabinose isomerase	EC:5.3.1.25 5.3.1.3	Metabolism	Carbohydrate metabolism	0.0211886	0.0155123	0.02099	0.00584292	0.0107037	0.0233144	0.016236	0.038696	0.00126996	0.00897561	0.0277772	0.00393444	0.0033016	0.00178503	0.00544594	0.0237567	0.0118444	0.0225858	0.00283045	0.00738363
K01819	galactose-6-phosphate isomerase	EC:5.3.1.26	Metabolism	Carbohydrate metabolism	0.0260938	0.0279616	0.0153218	0.00121493	0.00850792	0.0067231	0.00949727	0.0115593	0.00514662	0.0510161	0.0125091	0.0105538	0.0177412	0.123775	0.0173205	0.0105812	0.0924255	0.0189201	0.0148707	0.0643145
K01820	L-rhamnose isomerase / sugar isomerase	EC:5.3.1.14 5.3.1.-	Metabolism	Carbohydrate metabolism	0	0	0	0	0	0	0	0	0	0	0	0	3.59109e-05	0	0	0	0	0	0	0
K01821	4-oxalocrotonate tautomerase	EC:5.3.2.6	Metabolism	Xenobiotics biodegradation and metabolism	0.0323665	0.00490053	0.0494831	0.00784295	0.034044	0.00333693	0.0212169	0.0477582	0.014422	0.22078	0.0331095	0.00701903	0.0268018	0.187268	0.0118453	0.0885528	0.0643786	0.00256779	0.0501827	0.0684076
K01823	isopentenyl-diphosphate Delta-isomerase	EC:5.3.3.2	Metabolism	Metabolism of terpenoids and polyketides	0.0236927	0.00082082	0.00409044	0.00396731	0.0198153	0.000523943	0.0051978	0.00434136	0.000568778	0.0145454	0.0284166	0.00105505	0.00479097	0.0117309	0.0151726	0.0238046	0.014766	0.000385869	0.0041462	0.0321659
K01825	3-hydroxyacyl-CoA dehydrogenase / enoyl-CoA hydratase / 3-hydroxybutyryl-CoA epimerase / enoyl-CoA isomerase	EC:1.1.1.35 4.2.1.17 5.1.2.3 5.3.3.8	Metabolism	Carbohydrate metabolism	0.0144985	7.00604e-05	0.00465555	0.00275196	0.00883176	3.13397e-05	0.00240755	0.00412308	0.000384868	0.00486638	0.0173647	0.000612259	0.00560586	0.00135063	0.00294193	0.0361834	0.0113124	0	0.00177478	0.0189819
K01826	5-carboxymethyl-2-hydroxymuconate isomerase	EC:5.3.3.10	Metabolism	Amino acid metabolism	0	0	0.000537888	0	8.65249e-05	0	0	0	0	0	6.359e-05	0	9.87307e-05	0	0	0.000745883	0.000441002	0	0.000199037	0
K01834	2,3-bisphosphoglycerate-dependent phosphoglycerate mutase	EC:5.4.2.11	Metabolism	Carbohydrate metabolism	0.0218193	0.109269	0.0535416	0.00446488	0.0762935	0.0499156	0.141263	0.0400931	0.00979471	0.132716	0.0275781	0.0489132	0.243002	0.124779	0.185385	0.0475618	0.0636759	0.15254	0.207052	0.0752207
K01835	phosphoglucomutase	EC:5.4.2.2	Metabolism	Carbohydrate metabolism	0.0840254	0.105021	0.113983	0.158495	0.0533273	0.0946926	0.0964878	0.155557	0.05778	0.0707894	0.0286789	0.0463362	0.0442712	0.0946971	0.0567198	0.070763	0.110106	0.0942781	0.0524325	0.0522664
K01838	beta-phosphoglucomutase	EC:5.4.2.6	Metabolism	Carbohydrate metabolism	0.0139848	0.000508494	0.0242694	0.000810971	0.0184156	0.00328989	0.00637392	0.0305894	0.00119088	0.00441757	0.0373717	0.000517311	0.00114209	0.00236019	0.0154196	0.0122952	0.00104896	0.000801622	0.0012015	0.00542646
K01839	phosphopentomutase	EC:5.4.2.7	Metabolism	Carbohydrate metabolism	0.0128322	0.0493095	0.0588162	0.0124866	0.065339	0.129588	0.0393817	0.0313137	0.151977	0.0788939	0.0146404	0.173964	0.00830094	0.0930296	0.0360262	0.0853894	0.09211	0.0341977	0.0264011	0.0630986
K01840	phosphomannomutase	EC:5.4.2.8	Metabolism	Carbohydrate metabolism	0.0101516	0.00929925	0.021456	0.00313863	0.00541391	0.0165888	0.00959521	0.0303509	0.000994794	0.0023535	0.00999482	0.000332029	0.00174128	0.000748579	0.00322037	0.0034585	0.00577129	0.00913019	0.00163337	0.00403041
K01843	lysine 2,3-aminomutase	EC:5.4.3.2	Metabolism	Amino acid metabolism	6.38733e-05	0.00104735	0.000619484	0	8.8181e-05	0.00127867	0.000949833	0.0015137	0	0	0	0.000105738	0	0	0.000158085	6.17171e-05	0.00074465	0.00243811	0	0
K01845	glutamate-1-semialdehyde 2,1-aminomutase	EC:5.4.3.8	Metabolism	Metabolism of cofactors and vitamins	0.0196496	0.0108778	0.00825237	0.0381503	0.0159588	0.00322141	0.014735	0.00414356	0.0121364	0.00658065	0.00890571	0.00630351	0.00660369	0.0120843	0.00564697	0.0424056	0.0170175	0.0138706	0.0130637	0.0134511
K01846	methylaspartate mutase sigma subunit	EC:5.4.99.1	Metabolism	Carbohydrate metabolism	0.00270856	0.000298877	0.000296131	0.00349307	0.000933628	0	7.53112e-05	0.000916641	0	0.00130906	3.26777e-05	0.000319353	0.00279666	0.000197467	0	0.000707567	0.00132577	0	0	0.0141018
K01847	methylmalonyl-CoA mutase	EC:5.4.99.2	Metabolism	Carbohydrate metabolism	0.00883364	0.000622452	0.00100814	0.000803998	0.00563136	0.00153346	0.00108831	0.00415057	0.000536265	0.00118179	0.0159134	0.000246345	0.00106727	0.000595279	0.00131145	0.00280761	0.000985801	0.00173935	0.000606114	0.00246167
K01848	methylmalonyl-CoA mutase, N-terminal domain	EC:5.4.99.2	Metabolism	Carbohydrate metabolism	7.79746e-05	0.00101924	0.000425825	0.000208041	0	0.000223406	0	0.0044728	0	0	0	0	0	0	0	9.45291e-05	0	0.000230484	0	0
K01849	methylmalonyl-CoA mutase, C-terminal domain	EC:5.4.99.2	Metabolism	Carbohydrate metabolism	0	0	0.00083696	0	7.66189e-05	0	0	0.006377	0	0.00231806	0	0	0	0	0	7.62063e-05	0	0.000240459	0	0
K01854	UDP-galactopyranose mutase	EC:5.4.99.9	Metabolism	Carbohydrate metabolism	0.0270071	0.0222882	0.0346731	0.0508498	0.0259404	0.0946263	0.0372228	0.0248222	0.147315	0.00331863	0.00776171	0.0957781	0.000127352	0.018987	0.0172227	0.00774767	0.106061	0.020506	0.00700468	0.00313868
K01856	muconate cycloisomerase	EC:5.5.1.1	Metabolism	Xenobiotics biodegradation and metabolism	0.000186779	9.64775e-05	0.0021382	0.000313764	0.00269243	0	0.000877504	0.00299553	2.04197e-05	0.00137217	0.00171197	0	0.0011873	0.000181563	0.000376721	0.0110622	0.00434081	0	0.00323075	0
K01857	3-carboxy-cis,cis-muconate cycloisomerase	EC:5.5.1.2	Metabolism	Xenobiotics biodegradation and metabolism	0	0	0	0	0	0	0	0	0	0	0	0	0.000145986	0	0	0	0	0	0	0
K01858	myo-inositol-1-phosphate synthase	EC:5.5.1.4	Metabolism	Carbohydrate metabolism	0.000131632	0.0722135	0.00694084	0	0.0365718	0.0120183	0.106938	0.002236	0.000177279	0.0124754	5.44186e-05	0.0401208	0.161103	0	0.091413	0.0111551	0.0145818	0.109652	0.166428	0.012843
K01866	tyrosyl-tRNA synthetase	EC:6.1.1.1	Genetic Information Processing	Translation	0.0246989	0.103279	0.0853801	0.0489233	0.101954	0.180032	0.12559	0.0979459	0.169085	0.136753	0.023125	0.219386	0.143025	0.155812	0.143104	0.04985	0.107876	0.136783	0.136928	0.0877095
K01867	tryptophanyl-tRNA synthetase	EC:6.1.1.2	Genetic Information Processing	Translation	0.0326099	0.0233384	0.043358	0.195853	0.0284818	0.0213796	0.0389003	0.0361737	0.0590594	0.1528	0.0423661	0.0133573	0.0223292	0.176945	0.0227574	0.0680233	0.0710423	0.033347	0.0483298	0.0554902
K01868	threonyl-tRNA synthetase	EC:6.1.1.3	Genetic Information Processing	Translation	0.0615186	0.138054	0.151993	0.0611066	0.0937664	0.169475	0.150101	0.120743	0.148425	0.125748	0.0227274	0.196107	0.156554	0.111387	0.129623	0.0432892	0.10353	0.133731	0.124155	0.0946258
K01869	leucyl-tRNA synthetase	EC:6.1.1.4	Genetic Information Processing	Translation	0.0282659	0.111607	0.0991194	0.375709	0.072954	0.0976306	0.142751	0.129344	0.109121	0.11789	0.015443	0.0789178	0.139807	0.198615	0.124401	0.109188	0.167265	0.143938	0.133532	0.0979997
K01870	isoleucyl-tRNA synthetase	EC:6.1.1.5	Genetic Information Processing	Translation	0.0223357	0.037583	0.0620207	0.0141905	0.0258664	0.0194655	0.0309605	0.0346113	0.0170787	0.10552	0.017859	0.00887859	0.036237	0.1118	0.0486089	0.0365202	0.0416371	0.0245639	0.0275917	0.0960176
K01872	alanyl-tRNA synthetase	EC:6.1.1.7	Genetic Information Processing	Translation	0.090549	0.115654	0.0945963	0.176888	0.0575165	0.103689	0.126372	0.14863	0.10947	0.111603	0.0502089	0.0634894	0.146339	0.153058	0.111014	0.0810238	0.0580117	0.132081	0.134531	0.13341
K01873	valyl-tRNA synthetase	EC:6.1.1.9	Genetic Information Processing	Translation	0.0273468	0.0330231	0.0496813	0.0451411	0.0310762	0.034473	0.0355803	0.0324233	0.0204177	0.101868	0.0221871	0.00904534	0.0340413	0.118271	0.0656488	0.0422285	0.0440753	0.0348661	0.0373831	0.0815905
K01874	methionyl-tRNA synthetase	EC:6.1.1.10	Metabolism	Metabolism of other amino acids	0.0474865	0.176388	0.146405	0.0712493	0.139023	0.0820792	0.183152	0.141509	0.0445592	0.0594146	0.0212406	0.0718618	0.20937	0.0205124	0.174778	0.0479452	0.0969229	0.179127	0.179385	0.0585949
K01875	seryl-tRNA synthetase	EC:6.1.1.11	Genetic Information Processing	Translation	0.0283589	0.0770179	0.043379	0.00492476	0.0559515	0.0273819	0.097829	0.0208885	0.0185904	0.128842	0.00912867	0.0457495	0.169128	0.127456	0.125273	0.0517196	0.0509098	0.109905	0.166377	0.0848448
K01876	aspartyl-tRNA synthetase	EC:6.1.1.12	Genetic Information Processing	Translation	0.054548	0.116367	0.106887	0.0669451	0.107724	0.185085	0.125392	0.106594	0.196558	0.145453	0.0526267	0.206712	0.16341	0.148679	0.161919	0.0587623	0.108068	0.145924	0.16016	0.0777626
K01878	glycyl-tRNA synthetase alpha chain	EC:6.1.1.14	Genetic Information Processing	Translation	0.0465468	0.00577035	0.0251492	0.00624312	0.0259092	0.000903716	0.00798824	0.0103052	0.0103029	0.109744	0.0594308	0.00280033	0.0222678	0.108762	0.0120612	0.0572722	0.0261036	0.000685299	0.0276323	0.0814954
K01879	glycyl-tRNA synthetase beta chain	EC:6.1.1.14	Genetic Information Processing	Translation	0.0102155	0.0144131	0.0334371	0.00650838	0.0114376	0.00448729	0.00726301	0.00601426	0.00801018	0.094834	0.0119691	0.00412223	0.0129953	0.111797	0.010832	0.0421176	0.026086	0.00352971	0.022503	0.137533
K01880	glycyl-tRNA synthetase	EC:6.1.1.14	Genetic Information Processing	Translation	0.00982704	0.10156	0.0890686	0.0802549	0.0874737	0.136201	0.139055	0.0334878	0.134148	0.0150907	0.00580695	0.178071	0.160192	0.0141124	0.142255	0.0218378	0.0703419	0.138292	0.135325	0.0192618
K01881	prolyl-tRNA synthetase	EC:6.1.1.15	Genetic Information Processing	Translation	0.0388847	0.128338	0.188509	0.375097	0.120336	0.223007	0.171532	0.192262	0.216259	0.126452	0.0231613	0.244493	0.103001	0.195783	0.137083	0.128275	0.241456	0.181106	0.120315	0.137777
K01883	cysteinyl-tRNA synthetase	EC:6.1.1.16	Genetic Information Processing	Translation	0.0384064	0.0970941	0.0750473	0.010089	0.0721278	0.0497967	0.146789	0.0716728	0.0238568	0.149474	0.0184976	0.0486179	0.195419	0.13162	0.141295	0.0529997	0.0581015	0.13033	0.19653	0.11735
K01885	glutamyl-tRNA synthetase	EC:6.1.1.17	Metabolism	Metabolism of cofactors and vitamins	0.0551881	0.150669	0.0989925	0.074199	0.0678009	0.067762	0.154074	0.110105	0.0238045	0.0246505	0.0139234	0.0573565	0.189517	0.0176136	0.15643	0.0568141	0.066438	0.166077	0.187115	0.0280753
K01886	glutaminyl-tRNA synthetase	EC:6.1.1.18	Genetic Information Processing	Translation	0.0143402	0.0159364	0.0164601	0.00914787	0.0118172	0.0051076	0.0174567	0.00912792	0.00398129	0.00484783	0.0152803	0.00285813	0.0038878	0.00594834	0.00353455	0.0347176	0.0166618	0.00608495	0.00705144	0.0333311
K01887	arginyl-tRNA synthetase	EC:6.1.1.19	Genetic Information Processing	Translation	0.0287285	0.129262	0.104402	0.0747154	0.109192	0.16535	0.155312	0.0904642	0.151755	0.126761	0.0298913	0.198039	0.177558	0.0905343	0.165476	0.0651185	0.101012	0.156715	0.190789	0.114351
K01889	phenylalanyl-tRNA synthetase alpha chain	EC:6.1.1.20	Genetic Information Processing	Translation	0.029246	0.0939345	0.0693834	0.0157069	0.0944606	0.149457	0.112737	0.0658457	0.13048	0.0962465	0.0191515	0.178183	0.170482	0.106042	0.147998	0.0536125	0.0812753	0.109636	0.131167	0.0836528
K01890	phenylalanyl-tRNA synthetase beta chain	EC:6.1.1.20	Genetic Information Processing	Translation	0.0800861	0.0973647	0.102598	0.337397	0.039937	0.0899723	0.0974813	0.126088	0.110709	0.0839281	0.0114021	0.0569809	0.0210038	0.162335	0.0374024	0.0714513	0.145249	0.0760583	0.0461237	0.0781494
K01892	histidyl-tRNA synthetase	EC:6.1.1.21	Genetic Information Processing	Translation	0.0208262	0.0395997	0.0967427	0.0222765	0.0295337	0.0408692	0.074324	0.0781825	0.019687	0.140892	0.0155086	0.0145361	0.0858536	0.131762	0.063202	0.0422245	0.0449481	0.0722609	0.0888751	0.0854668
K01893	asparaginyl-tRNA synthetase	EC:6.1.1.22	Genetic Information Processing	Translation	0.0195421	0.0288907	0.0684516	0.0068525	0.0170058	0.0363846	0.0270543	0.0868253	0.0104258	0.106841	0.0200891	0.00355927	0.0131778	0.109225	0.0115461	0.0375771	0.0276711	0.0286123	0.0213028	0.0316743
K01895	acetyl-CoA synthetase	EC:6.2.1.1	Metabolism	Carbohydrate metabolism	0.00427971	0.0033426	0.0266325	0.0152795	0.008298	0.00192878	0.0154058	0.00543685	0.000438131	0.00952767	0.00568187	0.000391843	0.00655898	0.00459479	0.00492669	0.032653	0.0162886	0.0181727	0.00467251	0.0129771
K01897	long-chain acyl-CoA synthetase	EC:6.2.1.3	Metabolism	Lipid metabolism	0.0446722	0.0640894	0.0538496	0.101531	0.0476469	0.0413394	0.113326	0.0421191	0.062277	0.0214149	0.0371735	0.052717	0.149906	0.0275267	0.0911356	0.0632281	0.0412365	0.117249	0.112631	0.0623399
K01902	succinyl-CoA synthetase alpha subunit	EC:6.2.1.5	Metabolism	Carbohydrate metabolism	0.00134015	0.00644237	0.00824682	0.00180364	0.0113921	0.00750759	0.00442823	0.00544246	0.000702684	0.00893998	0.00517896	0.001924	0.0220161	0.00180547	0.0387305	0.0453301	0.0241873	0.00412864	0.00778509	0.00178058
K01903	succinyl-CoA synthetase beta subunit	EC:6.2.1.5	Metabolism	Carbohydrate metabolism	0.0101004	0.00790205	0.011504	0.00170937	0.0153411	0.0082614	0.00532757	0.0102984	0.000589748	0.00997147	0.00769449	0.00609282	0.0231922	0.00227966	0.0365765	0.0522311	0.0269452	0.0123418	0.0102509	0.0172674
K01905	acetate---CoA ligase (ADP-forming) subunit alpha	EC:6.2.1.13	Metabolism	Carbohydrate metabolism	0.0243048	0	0.000127234	0	0	0.0112958	0	0	0.0297488	0.000768285	0.00220728	0	0	0	0	0.000422243	0	0	0.00252667	0.00210126
K01908	propionyl-CoA synthetase	EC:6.2.1.17	Metabolism	Carbohydrate metabolism	0.0178455	0	0.000783193	0.0013761	0.0106223	2.70346e-05	0.000768339	0.00277722	0.000462538	0.00238312	0.0311905	0.000463108	0.00230321	0.000795932	0.00248227	0.00984627	0.00239004	0	0.00138765	0.00703606
K01910	[citrate (pro-3S)-lyase] ligase	EC:6.2.1.22	Environmental Information Processing	Signal transduction	0.0182379	0.000164282	0.00341621	0.0016723	0.00963252	0.00109011	0.00181797	0.00829787	0.000656889	0.00545277	0.0315437	0.000435736	0.00248528	0.00169975	0.00373254	0.0265718	0.00290359	0	0.00150308	0.0105534
K01911	o-succinylbenzoate---CoA ligase	EC:6.2.1.26	Metabolism	Metabolism of cofactors and vitamins	0.0214925	0.000140149	0.00208903	0.00223276	0.0130091	0.000330617	0.00191341	0.00339973	0.000510999	0.0062635	0.0281366	0.000497749	0.00335703	0.00214668	0.00489765	0.0116658	0.0033303	0.000101791	0.00161672	0.0094625
K01912	phenylacetate-CoA ligase	EC:6.2.1.30	Metabolism	Amino acid metabolism	0.00522403	0.0142546	0.0138395	0.00353061	0.0105858	0.0170684	0.00930532	0.0364405	0.00186993	0.00249687	0.0173394	0.0021035	0.00244479	0.00124245	0.00353053	0.0286995	0.0142823	0.0191698	0.00250504	0.00202479
K01914	aspartate--ammonia ligase	EC:6.3.1.1	Metabolism	Amino acid metabolism	0.0417073	0.0629501	0.0775709	0.0539534	0.0287121	0.0363186	0.0338921	0.107702	0.0329852	0.120153	0.100871	0.0155757	0.00912528	0.127856	0.0137825	0.0561043	0.0426386	0.0229734	0.026875	0.0626806
K01915	glutamine synthetase	EC:6.3.1.2	Metabolism	Carbohydrate metabolism	0.0571136	0.142235	0.118287	0.115664	0.0899802	0.108354	0.188843	0.145182	0.0931848	0.113434	0.0175506	0.0671623	0.312317	0.100067	0.252658	0.0654585	0.0989886	0.229127	0.260538	0.0949979
K01916	NAD+ synthase	EC:6.3.1.5	Metabolism	Metabolism of cofactors and vitamins	0.0110307	0.00465562	0.0283666	0.00274405	0.0121298	0.00170318	0.00722562	0.00505164	0.0094758	0.109608	0.0131279	0.00317821	0.0105624	0.116145	0.0153081	0.0299603	0.0224196	0.000655205	0.0246324	0.100007
K01918	pantoate--beta-alanine ligase	EC:6.3.2.1	Metabolism	Metabolism of other amino acids	0.0592176	0.0594528	0.0761176	0.0215501	0.0750448	0.152484	0.0414436	0.0703342	0.13609	0.0216845	0.068093	0.149072	0.0104753	0.00637736	0.0329849	0.0923052	0.0725492	0.051186	0.0127205	0.0524473
K01919	glutamate--cysteine ligase	EC:6.3.2.2	Metabolism	Amino acid metabolism	0.0350115	0.0034744	0.0185153	0.00508759	0.0219762	0.000385974	0.00558083	0.00686925	0.00785548	0.0706191	0.0465426	0.00295353	0.00988155	0.0878129	0.0151602	0.0443849	0.016523	0.000482788	0.0182824	0.0508355
K01920	glutathione synthase	EC:6.3.2.3	Metabolism	Amino acid metabolism	0.00619048	0	0.00502269	0.00141592	0.00744943	0.00139895	0.00206268	0.00420694	0	0.00442666	0.0106259	0.000193801	0.00330596	0.000699694	0.00158996	0.0382935	0.0153761	0	0.00275129	0.00248953
K01921	D-alanine-D-alanine ligase	EC:6.3.2.4	Metabolism	Metabolism of other amino acids	0.0606942	0.112014	0.0653406	0.0527386	0.0873533	0.0475201	0.161492	0.0811164	0.0353943	0.130959	0.0903957	0.0535382	0.189324	0.134329	0.155289	0.0508168	0.0679892	0.12652	0.203427	0.139352
K01923	phosphoribosylaminoimidazole-succinocarboxamide synthase	EC:6.3.2.6	Metabolism	Nucleotide metabolism	0.0388535	0.0716095	0.0667422	0.0617557	0.0620958	0.0432193	0.107283	0.0482098	0.0362939	0.144564	0.0362842	0.0426168	0.15992	0.152326	0.13602	0.0617856	0.0570904	0.112811	0.154904	0.12055
K01924	UDP-N-acetylmuramate--alanine ligase	EC:6.3.2.8	Metabolism	Glycan biosynthesis and metabolism	0.0419317	0.122869	0.0989883	0.165518	0.145495	0.193702	0.144515	0.117668	0.189853	0.124155	0.0342215	0.252105	0.160444	0.15309	0.162383	0.115758	0.147648	0.160383	0.152645	0.124465
K01925	UDP-N-acetylmuramoylalanine--D-glutamate ligase	EC:6.3.2.9	Metabolism	Metabolism of other amino acids	0.0439991	0.10384	0.105541	0.0253867	0.108765	0.157233	0.133689	0.087358	0.144179	0.111033	0.0320617	0.199164	0.147378	0.112684	0.15077	0.0341227	0.0842489	0.12373	0.143985	0.0810559
K01928	UDP-N-acetylmuramoyl-L-alanyl-D-glutamate--2,6-diaminopimelate ligase	EC:6.3.2.13	Metabolism	Amino acid metabolism	0.0581482	0.0795878	0.0772612	0.352333	0.109442	0.200033	0.0885448	0.126117	0.23068	0.0309838	0.0262511	0.217383	0.0372948	0.126568	0.0894105	0.110108	0.16036	0.109719	0.0432807	0.053871
K01929	UDP-N-acetylmuramoyl-tripeptide--D-alanyl-D-alanine ligase	EC:6.3.2.10	Metabolism	Amino acid metabolism	0.0683955	0.0332445	0.0521674	0.0414049	0.0294868	0.0361137	0.035189	0.0353715	0.0577695	0.0302792	0.0473754	0.00850056	0.0260425	0.062851	0.0461318	0.0270165	0.029591	0.022903	0.0221233	0.05537
K01933	phosphoribosylformylglycinamidine cyclo-ligase	EC:6.3.3.1	Metabolism	Nucleotide metabolism	0.050997	0.131724	0.113863	0.355887	0.14354	0.172604	0.171657	0.0995374	0.208754	0.140057	0.0640773	0.25295	0.197475	0.199045	0.187699	0.129832	0.209924	0.176745	0.195486	0.147035
K01934	5-formyltetrahydrofolate cyclo-ligase	EC:6.3.3.2	Metabolism	Metabolism of cofactors and vitamins	0.0238496	0.0460612	0.0694283	0.0236732	0.0405614	0.0187908	0.0767093	0.0280209	0.0156797	0.0286689	0.0364257	0.019347	0.0707719	0.0305898	0.0624446	0.0218114	0.0208926	0.0874999	0.0712956	0.0549982
K01935	dethiobiotin synthetase	EC:6.3.3.3	Metabolism	Metabolism of cofactors and vitamins	0.065515	0.0283007	0.0450831	0.00493389	0.0258092	0.0208992	0.0140403	0.0528865	0.00654084	0.0112347	0.0617237	0.00796111	0.00738693	0.00439563	0.0091313	0.0295162	0.00734647	0.0117276	0.00414666	0.0492929
K01937	CTP synthase	EC:6.3.4.2	Metabolism	Nucleotide metabolism	0.0231848	0.0661702	0.0517213	0.0501291	0.0433832	0.0307782	0.0788791	0.0512371	0.0216775	0.142797	0.0186548	0.034494	0.152991	0.141654	0.114342	0.051224	0.0458953	0.0961574	0.126507	0.0837075
K01938	formate--tetrahydrofolate ligase	EC:6.3.4.3	Metabolism	Energy metabolism	0.0126008	0.12005	0.047096	0.0120478	0.099004	0.148561	0.145537	0.0450611	0.126245	0.0865424	0.00578815	0.200989	0.181607	0.081664	0.168393	0.0313867	0.0891623	0.151291	0.184085	0.0671141
K01939	adenylosuccinate synthase	EC:6.3.4.4	Metabolism	Nucleotide metabolism	0.0390411	0.119339	0.135729	0.422687	0.119709	0.194148	0.14753	0.159937	0.207791	0.128915	0.045122	0.231344	0.128217	0.192561	0.132967	0.11537	0.117601	0.170979	0.149568	0.0747712
K01940	argininosuccinate synthase	EC:6.3.4.5	Metabolism	Amino acid metabolism	0.0529125	0.124715	0.101042	0.126084	0.121975	0.139951	0.143614	0.0559611	0.137521	0.0458858	0.0648075	0.202573	0.167239	0.0326683	0.168054	0.0817958	0.148082	0.136159	0.113775	0.0495457
K01941	urea carboxylase	EC:6.3.4.6	Metabolism	Amino acid metabolism	0.00294654	0.00106762	0.0217274	0.000432186	0.00117725	0.00182256	0.00391935	0.0205574	0	0.000219318	0.00177388	0	0.00155181	0.000301239	0.000327929	0.00537777	0.00254031	0.000134573	0.000181656	0
K01945	phosphoribosylamine---glycine ligase	EC:6.3.4.13	Metabolism	Nucleotide metabolism	0.0619789	0.110246	0.072857	0.0880382	0.0703842	0.134859	0.0856701	0.049241	0.154571	0.0180814	0.0228738	0.178465	0.00752587	0.0168045	0.0382309	0.049445	0.101625	0.0432389	0.0215967	0.0530007
K01950	NAD+ synthase (glutamine-hydrolysing)	EC:6.3.5.1	Metabolism	Metabolism of cofactors and vitamins	0.0340557	0.0472968	0.0374419	0.147133	0.0858868	0.0457294	0.0750048	0.0438746	0.0505634	0.0115844	0.00784756	0.0323625	0.0953095	0.0379611	0.12076	0.0294644	0.0266318	0.0942663	0.0636364	0.0325233
K01951	GMP synthase (glutamine-hydrolysing)	EC:6.3.5.2	Metabolism	Nucleotide metabolism	0.0764565	0.152197	0.18522	0.0737509	0.115043	0.215724	0.202244	0.120108	0.187475	0.119711	0.0528495	0.200635	0.163735	0.154877	0.144088	0.0951816	0.197221	0.208109	0.155119	0.126512
K01952	phosphoribosylformylglycinamidine synthase	EC:6.3.5.3	Metabolism	Nucleotide metabolism	0.0371407	0.026747	0.0659643	0.0179429	0.0133313	0.01992	0.0156329	0.0232621	0.0554701	0.129305	0.00837965	0.00689982	0.013373	0.149819	0.0135232	0.0268436	0.0271792	0.0114776	0.0294992	0.152066
K01953	asparagine synthase (glutamine-hydrolysing)	EC:6.3.5.4	Metabolism	Amino acid metabolism	0.0391569	0.00312985	0.0654149	0.0352688	0.00905038	0.0219156	0.02393	0.0445817	0.0464171	0.0122584	0.0182527	0.000712205	0.0033342	0.0115566	0.00624405	0.0403295	0.0141877	0.0205927	0.00621828	0.0135763
K01955	carbamoyl-phosphate synthase large subunit	EC:6.3.5.5	Metabolism	Nucleotide metabolism	0.0638898	0.165828	0.118195	0.118387	0.116722	0.160833	0.162418	0.0470715	0.163854	0.0342831	0.0271384	0.208275	0.160261	0.0325673	0.164592	0.0586937	0.125942	0.145789	0.14778	0.0568276
K01956	carbamoyl-phosphate synthase small subunit	EC:6.3.5.5	Metabolism	Nucleotide metabolism	0.0435739	0.0890392	0.0986813	0.475088	0.0766388	0.0753905	0.0938091	0.112215	0.111913	0.112139	0.0337688	0.0793682	0.0417806	0.179186	0.0675636	0.132197	0.182311	0.109091	0.0542984	0.0728081
K01958	pyruvate carboxylase	EC:6.4.1.1	Metabolism	Carbohydrate metabolism	0	0	0.00118638	0.000175254	0.00337203	0.000230853	0.000615209	0	0.000505426	0.00133777	0	0	0	0.000124967	0.00754228	6.06456e-05	0.00208418	0.000241236	0.000466266	0.0184584
K01960	pyruvate carboxylase subunit B	EC:6.4.1.1	Metabolism	Carbohydrate metabolism	0.000182914	0	0.000231043	0	0.000222701	0.00364287	0.000643449	0.00130964	0	0	0	0	0	0	0.000153019	0.000149431	0.000117796	0.00117416	0	0
K01961	acetyl-CoA carboxylase, biotin carboxylase subunit	EC:6.4.1.2 6.3.4.14	Metabolism	Carbohydrate metabolism	0.0354166	0.00462601	0.0521336	0.0601343	0.0325146	0.00594707	0.0227207	0.0203249	0.018082	0.0856107	0.0400727	0.00342324	0.0119021	0.0793605	0.0145434	0.0664112	0.0358174	0.0206427	0.0345499	0.0423156
K01962	acetyl-CoA carboxylase carboxyl transferase subunit alpha	EC:6.4.1.2 2.1.3.15	Metabolism	Carbohydrate metabolism	0.0235934	0.0407159	0.0612798	0.0557959	0.0916642	0.125952	0.0317516	0.0428831	0.160215	0.0888377	0.0333554	0.186016	0.0100828	0.106848	0.0480994	0.0597114	0.0852273	0.0392164	0.0367201	0.0527467
K01963	acetyl-CoA carboxylase carboxyl transferase subunit beta	EC:6.4.1.2 2.1.3.15	Metabolism	Carbohydrate metabolism	0.0197939	0.0464833	0.0662249	0.0230095	0.080458	0.128834	0.0573687	0.0412199	0.155671	0.0922127	0.0313622	0.189321	0.00630959	0.0691783	0.0375614	0.0591404	0.083858	0.0379495	0.0293787	0.0353756
K01966	propionyl-CoA carboxylase beta chain	EC:6.4.1.3 2.1.3.15	Metabolism	Carbohydrate metabolism	0	0	0.000952749	0	0.000124333	0	0.000108838	0	0.000121285	0.00315983	0	0	0.00224392	0.00134385	0.000148609	0.000233611	0.000363807	0	0.000572037	0.0119654
K01972	DNA ligase (NAD+)	EC:6.5.1.2	Genetic Information Processing	Replication and repair	0.0388603	0.0661088	0.0560654	0.00981311	0.0585065	0.0333553	0.0891843	0.0606785	0.016271	0.0895686	0.0429092	0.0364982	0.137325	0.0710113	0.110797	0.0643973	0.0483659	0.0846087	0.119149	0.103504
K01991	polysaccharide biosynthesis/export protein	-	Environmental Information Processing	Signal transduction	0.0551156	0.00215543	0.00540899	0.00497304	0.0282061	0.00371865	0.00802423	0.0267302	0.00133204	0.00940108	0.067884	0.00130948	0.00670798	0.00360583	0.00869343	0.0423905	0.00647425	0.00147569	0.00652018	0.0138794
K01995	branched-chain amino acid transport system ATP-binding protein	-	Environmental Information Processing	Membrane transport	0.0648848	0.0722164	0.0545444	0.0328065	0.0285702	0.0166209	0.0282195	0.0429851	0.0141796	0.0102382	0.0220978	0.0139318	0.0159876	0.00169124	0.0245193	0.0568991	0.0702506	0.0134063	0.0101348	0.0500517
K01996	branched-chain amino acid transport system ATP-binding protein	-	Environmental Information Processing	Membrane transport	0.079529	0.0560836	0.0655524	0.0359018	0.0277108	0.0136371	0.0273749	0.0486973	0.0244025	0.079571	0.0381989	0.0142098	0.0231903	0.0665639	0.0122556	0.054133	0.064581	0.00833405	0.0259714	0.0561963
K01997	branched-chain amino acid transport system permease protein	-	Environmental Information Processing	Membrane transport	0.0754384	0.10148	0.0884255	0.0447693	0.0601339	0.0194639	0.109831	0.0413422	0.0157273	0.0381541	0.0357519	0.0436561	0.149751	0.0553054	0.103208	0.0623564	0.0763054	0.104283	0.1417	0.0750555
K01998	branched-chain amino acid transport system permease protein	-	Environmental Information Processing	Membrane transport	0.0253419	0.0731046	0.0610488	0.0141293	0.0593013	0.0336124	0.101122	0.0341252	0.0173136	0.107609	0.0328799	0.0419079	0.296988	0.105836	0.132492	0.0678539	0.0535468	0.20198	0.152821	0.0756669
K01999	branched-chain amino acid transport system substrate-binding protein	-	Environmental Information Processing	Membrane transport	0.0502959	0.0783697	0.059724	0.0174727	0.0814052	0.0123884	0.0995081	0.0254988	0.00518969	0.0486496	0.068333	0.0359343	0.146038	0.0540466	0.109406	0.0980008	0.0470811	0.0977501	0.154433	0.0744367
K02000	glycine betaine/proline transport system ATP-binding protein	EC:7.6.2.9	Environmental Information Processing	Membrane transport	0.0141394	0	0.00608636	0.00226388	0.0104877	0	0.00239054	0.00489058	0.000396124	0.00640658	0.0157116	0.000662785	0.00411089	0.00163613	0.00339252	0.0369628	0.015543	0	0.00334996	0.0232866
K02001	glycine betaine/proline transport system permease protein	-	Environmental Information Processing	Membrane transport	0.0117313	0.00445979	0.00545666	0.00155902	0.00929492	0.0136788	0.00560171	0.0272076	0.00141354	0.0024056	0.0177225	0.000656272	0.00157627	0.00176693	0.00430059	0.00975702	0.00392093	0.00418519	0.00120648	0.0207156
K02002	glycine betaine/proline transport system substrate-binding protein	-	Environmental Information Processing	Membrane transport	0.024385	0.00677499	0.00587902	0.00196949	0.00968631	0.0139494	0.00735245	0.028446	0.0015296	0.00505692	0.0345863	0.000967214	0.00234271	0.00215203	0.00243372	0.00768523	0.00567074	0.00311211	0.00169636	0.00408253
K02006	cobalt/nickel transport system ATP-binding protein	-	Environmental Information Processing	Membrane transport	0.000113565	0.0143214	0.00741995	0.000164269	0.000424646	0	4.6427e-05	6.59725e-05	0	0.000213875	0	0.00128616	0.000300344	0	0	6.599e-05	0.000289784	0.00301206	0	0
K02007	cobalt/nickel transport system permease protein	-	Environmental Information Processing	Membrane transport	0.0019926	0.0189059	0.0113224	0.000202314	0.0105744	0.000804381	0.00148118	0.000765888	0.000359008	0.0111296	0.000643838	0.00651932	0.0006292	0.0174532	0.00203795	0.00278965	0.00404323	0.00738945	0.000755032	0.00611591
K02008	cobalt/nickel transport system permease protein	-	Environmental Information Processing	Membrane transport	0.00249631	0.0159306	0.0364944	0.000178795	0.0010012	0.00140773	0.00382517	0.0140381	0.00380392	0.040576	0.000142469	0.00228143	0.000795984	0.0239711	0.000610273	5.12745e-05	0.00201821	0.000857821	0.0047892	0.00632223
K02009	cobalt/nickel transport protein	-	Environmental Information Processing	Membrane transport	0.00138941	0.000211985	0.0107573	0.00195267	0.00653224	0.000104083	0.00219889	0.00426423	0.00163796	0.0153075	0.00635621	0.000240398	0.00356989	0.0367936	0.00162215	0.0241702	0.0208724	0.000157905	0.00739406	0.0102985
K02010	iron(III) transport system ATP-binding protein	EC:7.2.2.7	Environmental Information Processing	Membrane transport	0.0239951	0.00156433	0.0349529	0.0134538	0.00910424	0.00957031	0.0149142	0.0165551	0.0138192	0.00248891	0.0026541	0.0014749	0.00261334	0.00161572	0.00248465	0.0177194	0.0187783	0.00634105	0.00769347	0.0225598
K02011	iron(III) transport system permease protein	-	Environmental Information Processing	Membrane transport	0.0402345	0.00105528	0.0232941	0.00268071	0.00614427	0.00238632	0.00459991	0.00260391	0.000514656	0.00336387	0.00021853	0.000892933	0.00037949	0.000922599	0.00100325	0.00304928	0.00393674	0.000522206	0.00300831	0.0205356
K02012	iron(III) transport system substrate-binding protein	-	Environmental Information Processing	Membrane transport	0.00368085	0.017155	0.0361252	0.00232013	0.00651987	0.00208738	0.00593996	0.00638827	0.000376079	0.00338296	0.00370796	0.00165509	0.00216571	0.0011992	0.00133038	0.0211481	0.0127071	0.00105693	0.00538498	0.0109352
K02017	molybdate transport system ATP-binding protein	EC:7.3.2.5	Environmental Information Processing	Membrane transport	0.0692919	0.021021	0.0383658	0.041104	0.0246802	0.0126068	0.00798937	0.0253924	0.0407251	0.00752825	0.0608115	0.00285832	0.00584743	0.0232991	0.0090649	0.0206852	0.0075999	0.00639395	0.0126406	0.0247758
K02018	molybdate transport system permease protein	-	Environmental Information Processing	Membrane transport	0.025985	0.00739175	0.0176052	0.03885	0.0179632	0.00392623	0.00599123	0.0213068	0.0130231	0.00581293	0.0295611	0.00187038	0.00364498	0.0117151	0.006008	0.029266	0.00882167	0.00774351	0.00985164	0.0147018
K02020	molybdate transport system substrate-binding protein	-	Environmental Information Processing	Membrane transport	0.0486992	0.0247092	0.0114701	0.0586394	0.0103066	0.0343984	0.0121844	0.0339786	0.037282	0.0103761	0.0156775	0.0239718	0.0114085	0.0233869	0.0120077	0.0385836	0.0464853	0.0237695	0.00626774	0.0291772
K02031	peptide/nickel transport system ATP-binding protein	-	Cellular Processes	Cellular community - prokaryotes	0.0267959	0.0611123	0.060273	0.0185251	0.0529064	0.0450588	0.119858	0.0720981	0.0300955	0.0124335	0.0243152	0.0273079	0.115394	0.00579423	0.120622	0.0447081	0.209384	0.0726315	0.0852412	0.0229973
K02032	peptide/nickel transport system ATP-binding protein	-	Cellular Processes	Cellular community - prokaryotes	0.0268965	0.0471053	0.0132495	0.00221438	0.0368499	0.016421	0.0694083	0.00550541	0.00377396	0.0136667	0.0126691	0.0282287	0.126615	0.00560915	0.103033	0.022529	0.0520009	0.0800364	0.100583	0.0327215
K02033	peptide/nickel transport system permease protein	-	Cellular Processes	Cellular community - prokaryotes	0.0501034	0.101517	0.0534495	0.021317	0.033656	0.03989	0.0658612	0.179002	0.060905	0.0109567	0.0494202	0.0532948	0.0521098	0.0193958	0.0630558	0.0164417	0.0763941	0.0446424	0.0117682	0.03534
K02034	peptide/nickel transport system permease protein	-	Cellular Processes	Cellular community - prokaryotes	0.0642895	0.0957271	0.0838762	0.040678	0.0577029	0.049147	0.111824	0.211604	0.0562235	0.0170913	0.0296243	0.0512629	0.168202	0.0284006	0.132332	0.036075	0.131494	0.145882	0.118969	0.034785
K02035	peptide/nickel transport system substrate-binding protein	-	Cellular Processes	Cellular community - prokaryotes	0.0555962	0.0250262	0.0720565	0.0840368	0.0376322	0.0383343	0.0296102	0.0651071	0.0523714	0.0233833	0.0271139	0.0081098	0.0360449	0.0337606	0.0415601	0.0236821	0.0360932	0.0506462	0.015031	0.0532728
K02036	phosphate transport system ATP-binding protein	EC:7.3.2.1	Environmental Information Processing	Membrane transport	0.0826566	0.158913	0.0897759	0.0859566	0.0749085	0.0494668	0.139031	0.0797711	0.0331446	0.11191	0.0328732	0.0556444	0.222806	0.119892	0.162372	0.0568029	0.137263	0.14568	0.186985	0.13213
K02037	phosphate transport system permease protein	-	Environmental Information Processing	Membrane transport	0.0895686	0.0519164	0.0585788	0.0392429	0.0423254	0.032045	0.0252931	0.0502125	0.0492346	0.0836353	0.0674834	0.0142214	0.0461579	0.0801349	0.064001	0.0749053	0.0856061	0.0274327	0.0378321	0.0943173
K02038	phosphate transport system permease protein	-	Environmental Information Processing	Membrane transport	0.037521	0.095675	0.0608974	0.0482606	0.0716044	0.0322701	0.118071	0.0452886	0.0238528	0.0759538	0.0271085	0.0509315	0.201374	0.0582911	0.163595	0.0693913	0.0788953	0.133266	0.186586	0.0771299
K02040	phosphate transport system substrate-binding protein	-	Environmental Information Processing	Membrane transport	0.0289102	0.107366	0.0912782	0.0622404	0.112523	0.171285	0.125717	0.068285	0.154425	0.0340463	0.0401094	0.205891	0.166429	0.0545421	0.159884	0.036667	0.0794361	0.153601	0.156649	0.0539898
K02041	phosphonate transport system ATP-binding protein	EC:7.3.2.2	Environmental Information Processing	Membrane transport	0.0153377	0.0182684	0.0357435	0.0161644	0.00912863	0.00500411	0.00633848	0.0227283	0.00656642	0.00730192	0.0262885	0.00283808	0.00138545	0.00337864	0.00486393	0.0140689	0.0047561	0.0025009	0.00201278	0.00590901
K02042	phosphonate transport system permease protein	-	Environmental Information Processing	Membrane transport	0.0224594	0.0171354	0.0607081	0.00860091	0.0113659	0.00470368	0.00866461	0.0418668	0.0127004	0.00368388	0.0229214	0.0028425	0.00202246	0.00104807	0.00564678	0.0307141	0.00805853	0.00222172	0.00271379	0.0151728
K02044	phosphonate transport system substrate-binding protein	-	Environmental Information Processing	Membrane transport	0.0108319	0.016904	0.0123362	0.00665765	0.0073454	0.0021903	0.012779	0.00592031	0.00170596	0.00355357	0.0060909	0.00278559	0.00124053	0.000455847	0.00391379	0.0216501	0.00375392	0.00174813	0.00284563	0.00180787
K02045	sulfate/thiosulfate transport system ATP-binding protein	EC:7.3.2.3	Metabolism	Energy metabolism	0.0247073	0.0454474	0.0349833	0.0329558	0.0110413	0.0032866	0.00791636	0.0225851	0.0153181	0.00876418	0.00928737	0.0115452	0.00538474	0.0116888	0.00574063	0.021837	0.0105528	0.0148286	0.00876693	0.0189537
K02046	sulfate/thiosulfate transport system permease protein	-	Metabolism	Energy metabolism	0.0198317	0.00387024	0.00548203	0.0100838	0.0160585	0.00110979	0.0162058	0.00539146	0.00560898	0.00960948	0.0343026	0.00209255	0.00681292	0.00136281	0.0052704	0.0392178	0.0160696	0.012424	0.00700675	0.0123279
K02047	sulfate/thiosulfate transport system permease protein	-	Metabolism	Energy metabolism	0.0296995	0.0312963	0.0390935	0.0387922	0.07376	0.135186	0.0238358	0.029057	0.144173	0.0127083	0.0559938	0.169934	0.00507612	0.0113066	0.0346403	0.0680394	0.0674263	0.0354641	0.0152585	0.0143668
K02048	sulfate/thiosulfate transport system substrate-binding protein	-	Metabolism	Energy metabolism	0.0377027	0.00234021	0.0311531	0.00453742	0.0228659	0.00158617	0.00961184	0.0306854	0.00570099	0.0161285	0.0281478	0.00100554	0.00927446	0.00489107	0.0081554	0.0837969	0.0288288	0.00257294	0.0123911	0.0106389
K02052	putative spermidine/putrescine transport system ATP-binding protein	-	Cellular Processes	Cellular community - prokaryotes	0.00930583	0.000985553	0.00164074	0.000767697	0.0067932	0.00185321	0.00100138	0.00174629	0.00297339	0.00235686	0.0101208	0.000570492	0.00112257	0.000469179	0.00313095	0.00443871	0.000783528	0.000880124	0.00151611	0.00273612
K02053	putative spermidine/putrescine transport system permease protein	-	Cellular Processes	Cellular community - prokaryotes	0.00554602	0.00133851	0.00751727	0.00117379	0.0404073	0.00232243	0.0030081	0.00439591	0.00274893	0.0103726	0.00928548	0.00040929	0.133539	0.000798497	0.0869927	0.0153698	0.00541559	0.0992643	0.00226959	0.00924248
K02054	putative spermidine/putrescine transport system permease protein	-	Cellular Processes	Cellular community - prokaryotes	0.00920121	0.00183321	0.00847332	0.00183186	0.0445592	0.00488599	0.00181778	0.0094017	0.00319629	0.0088027	0.0148964	0.000517215	0.129792	0.000724397	0.0931772	0.00937706	0.00235452	0.0991419	0.00269415	0.00614792
K02055	putative spermidine/putrescine transport system substrate-binding protein	-	Cellular Processes	Cellular community - prokaryotes	0.0183731	0.00231397	0.0055118	0.00207964	0.0302814	0.00457207	0.00145823	0.00944646	0.00304853	0.00800795	0.0248238	0.000828553	0.0680318	0.00243367	0.0496735	0.0108108	0.00238744	0.0504804	0.00174831	0.0102381
K02062	thiamine transport system ATP-binding protein	EC:7.6.2.15	Environmental Information Processing	Membrane transport	0.0288226	0	0.00248467	0.00316851	0.015365	0	0.00183557	0.00423434	0.000600762	0.00753459	0.0579746	0.000677252	0.00485395	0.00121127	0.00696097	0.0179638	0.00460757	0	0.00187989	0.017306
K02063	thiamine transport system permease protein	-	Environmental Information Processing	Membrane transport	0.00171424	0	0.00115343	0.000586688	0.00213499	0	0.00226385	0.00128062	0.00015067	0.00644786	0.00421465	0.000156156	0.00213079	0.00118894	0.0021927	0.00495754	0.00355738	0	0.000233724	0.005443
K02064	thiamine transport system substrate-binding protein	-	Environmental Information Processing	Membrane transport	0.0427871	0.000263495	0.000994679	0.00200845	0.00801366	0	0.000694361	0.00144234	0.00117687	0.00621371	0.00378267	0.00113063	0.00148779	0.00340085	0.000742297	0.00397415	0.00422272	0	0.00256274	0.00280294
K02065	phospholipid/cholesterol/gamma-HCH transport system ATP-binding protein	-	Environmental Information Processing	Membrane transport	0.0201951	0.00622531	0.00571439	0.00256816	0.00973677	0.00446007	0.0109697	0.01017	0.000927785	0.00565322	0.0256176	0.000893089	0.0030067	0.00186691	0.00340027	0.0119672	0.00547967	0.00381526	0.00186917	0.0258887
K02066	phospholipid/cholesterol/gamma-HCH transport system permease protein	-	Environmental Information Processing	Membrane transport	0.0233003	0.00351314	0.00802961	0.00268556	0.0161072	0.00522662	0.00799658	0.00905559	0.00101233	0.00871849	0.0269254	0.00440715	0.00503887	0.00202129	0.00471453	0.0343958	0.020607	0.0100697	0.00678141	0.0318847
K02067	phospholipid/cholesterol/gamma-HCH transport system substrate-binding protein	-	Environmental Information Processing	Membrane transport	0.0535215	0.0114434	0.0111548	0.0053915	0.027167	0.0219672	0.0171402	0.0392256	0.0038193	0.0107282	0.0661644	0.00208622	0.00554845	0.00266405	0.00885327	0.0226777	0.00288628	0.00791214	0.00523214	0.0221352
K02071	D-methionine transport system ATP-binding protein	-	Environmental Information Processing	Membrane transport	0.0268643	0.0136058	0.0279541	0.0378443	0.0305778	0.0111397	0.009384	0.0163733	0.0146647	0.0886003	0.0410882	0.00635499	0.0326192	0.0987819	0.0539021	0.0420502	0.0327784	0.0110937	0.0300524	0.0954277
K02072	D-methionine transport system permease protein	-	Environmental Information Processing	Membrane transport	0.0327511	0.0526439	0.0435244	0.0443487	0.0520463	0.0167822	0.0766404	0.0405638	0.0171668	0.0149439	0.0434181	0.0282422	0.139721	0.0238739	0.0915002	0.0527937	0.0235247	0.084147	0.117459	0.0436295
K02073	D-methionine transport system substrate-binding protein	-	Environmental Information Processing	Membrane transport	0.0524637	0.0659192	0.0353667	0.0121111	0.0646828	0.0197318	0.0798241	0.0337807	0.0125363	0.0355058	0.0492343	0.0333036	0.154105	0.0139505	0.121482	0.0520026	0.0434356	0.0831389	0.111723	0.133765
K02078	acyl carrier protein	-	Metabolism	Biosynthesis of other secondary metabolites	0.0648403	0.080614	0.180067	0.112977	0.0284417	0.108887	0.0959841	0.243757	0.0549284	0.297147	0.037271	0.0262057	0.0483883	0.256393	0.0242614	0.0474372	0.0807766	0.116075	0.0609025	0.129327
K02079	N-acetylgalactosamine-6-phosphate deacetylase	EC:3.5.1.25	Metabolism	Carbohydrate metabolism	0.0299178	0.000171725	0.00287695	0.00284462	0.0198516	0.000116984	0.00267902	0.00378432	0.000670898	0.0113708	0.0324431	0.000984997	0.00695041	0.0050871	0.00647212	0.0178902	0.00144152	0	0.00208911	0.0235979
K02082	D-galactosamine 6-phosphate deaminase/isomerase	EC:3.5.99.-	Metabolism	Carbohydrate metabolism	0.0128387	0.0138892	0.00406619	0	0.00352968	0.00316631	0.00406061	0.00602815	0.00135997	0.00143652	0.00631565	0.00558516	0.0094395	0.00040828	0.00829316	0.00604337	0.039203	0.0102981	0.00176194	0.0124195
K02083	allantoate deiminase	EC:3.5.3.9	Metabolism	Nucleotide metabolism	0.0122146	0	0.00152018	0.00309992	0.00877026	0	0.000717484	0.00342556	0.0003209	0.00241954	0.0221478	0.000331621	0.0021281	0.00111392	0.00305507	0.00764096	0.00173181	0	0.0009392	0.0109653
K02106	short-chain fatty acids transporter	-	Environmental Information Processing	Signal transduction	0.00278896	0.00090337	0.00179702	0.000569976	0.00294428	0.00112834	0.00105334	0.00632228	0.00214517	0.000401838	0.000195707	0.000227817	0.00143727	0.00103466	0.00126716	0.00408881	0.00396177	0.000898856	0.00035452	0.00130013
K02107	V/A-type H+/Na+-transporting ATPase subunit G/H	-	Metabolism	Energy metabolism	0.0328956	0.00206527	0.00512218	0.0171792	0.000522893	0.0155433	0.0033649	0	0.0488845	0.0220234	0.00309109	0.000411969	0.00316971	0.0818815	0.000920961	0.000988279	0.00880074	0.0037741	0.0109894	0.101791
K02108	F-type H+-transporting ATPase subunit a	-	Metabolism	Energy metabolism	0.0450367	0.080044	0.0873781	0.14252	0.0548126	0.0285397	0.0514629	0.0474283	0.0413781	0.050821	0.0344631	0.0301989	0.0419472	0.0855703	0.0805595	0.0663981	0.104961	0.0601166	0.0374866	0.0924093
K02109	F-type H+-transporting ATPase subunit b	-	Metabolism	Energy metabolism	0.0759167	0.112807	0.126815	0.0428197	0.105269	0.0701902	0.160134	0.122203	0.025929	0.140155	0.0680554	0.0603687	0.214653	0.123033	0.173905	0.0866981	0.0735092	0.157775	0.216056	0.111659
K02110	F-type H+-transporting ATPase subunit c	-	Metabolism	Energy metabolism	0.244176	0.277521	0.21301	0.147118	0.146155	0.125845	0.275799	0.201675	0.0721931	0.0700194	0.103825	0.108088	0.314887	0.0469807	0.237413	0.126428	0.213597	0.270495	0.30153	0.135398
K02111	F-type H+/Na+-transporting ATPase subunit alpha	EC:7.1.2.2 7.2.2.1	Metabolism	Energy metabolism	0.129762	0.182198	0.165915	0.146516	0.127697	0.193715	0.189654	0.112485	0.175414	0.120649	0.0422576	0.222531	0.18739	0.124101	0.176473	0.0748279	0.197046	0.177749	0.188864	0.0934593
K02112	F-type H+/Na+-transporting ATPase subunit beta	EC:7.1.2.2 7.2.2.1	Metabolism	Energy metabolism	0.0858755	0.232475	0.16233	0.157071	0.136477	0.208794	0.249852	0.122144	0.251955	0.135383	0.057995	0.229219	0.197563	0.143505	0.164946	0.0893146	0.24971	0.233069	0.221457	0.135638
K02113	F-type H+-transporting ATPase subunit delta	-	Metabolism	Energy metabolism	0.0838146	0.106298	0.11664	0.0870637	0.085798	0.0746137	0.155854	0.119347	0.0791845	0.146612	0.0556799	0.0518094	0.204499	0.143451	0.169202	0.0848917	0.12032	0.146601	0.195978	0.101595
K02114	F-type H+-transporting ATPase subunit epsilon	-	Metabolism	Energy metabolism	0.0555128	0.0821219	0.151134	0.145978	0.0429241	0.0643673	0.087739	0.145109	0.088418	0.124836	0.0397935	0.032847	0.0272329	0.154204	0.0367303	0.0811741	0.194384	0.0564125	0.0517251	0.162655
K02115	F-type H+-transporting ATPase subunit gamma	-	Metabolism	Energy metabolism	0.106395	0.111807	0.143412	0.109512	0.085704	0.0740589	0.153669	0.0994421	0.101786	0.128463	0.0560266	0.0607508	0.211584	0.142651	0.165551	0.0822931	0.11521	0.178887	0.199943	0.111866
K02117	V/A-type H+/Na+-transporting ATPase subunit A	EC:7.1.2.2 7.2.2.1	Metabolism	Energy metabolism	0.00240127	0.00431363	0.0069077	0.00229354	0.00176576	0.0048094	0.00351395	0.013119	0.00479213	0.0212374	0.000443188	0.000750151	0.00337952	0.0645457	0.00092797	0.00159472	0.0096653	0.00231085	0.0079181	0.070456
K02118	V/A-type H+/Na+-transporting ATPase subunit B	-	Metabolism	Energy metabolism	0.0193853	0.0747106	0.105903	0.143752	0.0138607	0.0399321	0.0435284	0.105229	0.0375951	0.0369688	0.00465824	0.0153394	0.00579127	0.102628	0.00952242	0.00424792	0.030008	0.0582158	0.0202543	0.0927376
K02119	V/A-type H+/Na+-transporting ATPase subunit C	-	Metabolism	Energy metabolism	0.00315485	0.00302974	0.0530723	0.0195327	0.00342641	0.00442059	0.0175769	0.0237501	0.00664415	4.3882e-05	0.000128788	0.000193681	0.00026997	0.00436922	0.00236907	0.000834921	0.00654856	0.0141769	0.00175929	0.0291137
K02120	V/A-type H+/Na+-transporting ATPase subunit D	-	Metabolism	Energy metabolism	0.00697586	0.00913965	0.0680929	0.0228742	0.004474	0.00673247	0.0213168	0.0447558	0.0138565	0.0255215	0.000538261	0.00134427	0.00342294	0.0635608	0.00420412	0.00133209	0.00594613	0.0241242	0.0100392	0.0537142
K02121	V/A-type H+/Na+-transporting ATPase subunit E	-	Metabolism	Energy metabolism	0.0324941	0.00627577	0.0355822	0.0372629	0.00311973	0.0361346	0.0252915	0.0316084	0.0405569	0.00111889	0.00350485	0.000326214	0.000105832	0.0176851	0.00361304	0.00138921	0.0103708	0.0328697	0.00579549	0.0363715
K02122	V/A-type H+/Na+-transporting ATPase subunit F	-	Metabolism	Energy metabolism	0.00332953	0.00365636	0.0284946	0.0615254	0.00162051	0.00672631	0.00471055	0.0363764	0.0183313	0.00195786	0.000307353	8.93365e-05	4.43919e-05	0.0176118	0.000619118	0.00207522	0.00249655	0.012716	0.0104352	0.0225817
K02123	V/A-type H+/Na+-transporting ATPase subunit I	-	Metabolism	Energy metabolism	0.0589019	0.009143	0.0350178	0.0971579	0.00320035	0.0313873	0.0251445	0.0197595	0.0800989	0.00569641	0.00624918	0.0005061	0.000473908	0.0411573	0.00469672	0.00268417	0.00781226	0.0408433	0.0158744	0.0129172
K02124	V/A-type H+/Na+-transporting ATPase subunit K	-	Metabolism	Energy metabolism	0.0476997	0.00841728	0.0286339	0.0260897	0.00383225	0.0243101	0.0122995	0.0360451	0.0711379	0.00218789	0.00506268	0.00147776	0.000729585	0.016874	0.00240624	0.00890193	0.00739674	0.016069	0.00484121	0.0453892
K02125	F-type H+-transporting ATPase subunit 8	-	Metabolism	Energy metabolism	0.000258825	0	0.00014433	0.000383074	0.000758631	6.61262e-05	4.22362e-05	0.00129056	0.00142975	0.000145411	3.94051e-05	0.000173879	7.48569e-05	0.000138842	0.000380234	0	0	0.0004457	0	0.000283989
K02126	F-type H+-transporting ATPase subunit a	-	Metabolism	Energy metabolism	0	0	0.000565181	0.000676611	0	0	0	0.000231732	0	0	5.72955e-05	9.53083e-05	0	0	6.56008e-05	0	0	0.000493099	5.86804e-05	6.79916e-05
K02128	F-type H+-transporting ATPase subunit c	-	Metabolism	Energy metabolism	0	0	0.000217405	0	0	0	0	0.000145281	0	0.000467513	0	0	0	0	0	0	0	0	0	0
K02132	F-type H+-transporting ATPase subunit alpha	-	Metabolism	Energy metabolism	0	0	0	0.000115323	0	0	0	0.00012376	0	0	0	0	0	0	0	0	0	0	0	0
K02134	F-type H+-transporting ATPase subunit delta	-	Metabolism	Energy metabolism	0	0	8.24338e-05	0	0	0	0	0	0	0	0	0	0	0	0	0	0	0	0	0
K02135	F-type H+-transporting ATPase subunit epsilon	-	Metabolism	Energy metabolism	0	0	0	0	0	0	0	0	0	5.33172e-05	0	0	0	0	0	0	0	0	0	0
K02141	F-type H+-transporting ATPase subunit h	-	Metabolism	Energy metabolism	0	0	0	0	0	0	0	0	0	6.31062e-05	0	0	0	0	0	0	0	0	0	0
K02142	F-type H+-transporting ATPase subunit j	-	Metabolism	Energy metabolism	0	0	0.000575076	0	0	0	0	0	0	0	0	0	0	0	0	0	0	0	0	0
K02143	F-type H+-transporting ATPase subunit k	-	Metabolism	Energy metabolism	0	0	0.000307362	0	0	0	0	0	0	0	0	0	0	0	0	0	0	0	0	0
K02160	acetyl-CoA carboxylase biotin carboxyl carrier protein	-	Metabolism	Carbohydrate metabolism	0.0433359	0.00556164	0.0488137	0.0705369	0.0299482	0.00514922	0.0193193	0.0201308	0.0127485	0.0227709	0.0728703	0.00243964	0.00718978	0.0265572	0.0150501	0.0583531	0.0268509	0.0231383	0.0160513	0.0297456
K02169	malonyl-CoA O-methyltransferase	EC:2.1.1.197	Metabolism	Metabolism of cofactors and vitamins	0.0204255	0.000533727	0.00230415	0.00494606	0.00957219	0.001857	0.00257955	0.00503724	0.000471768	0.00734128	0.0109182	0.000704395	0.00519667	0.00292669	0.00343417	0.0106815	0.000365206	0.00350012	0.00181015	0.011245
K02170	pimeloyl-[acyl-carrier protein] methyl ester esterase	EC:3.1.1.85	Metabolism	Metabolism of cofactors and vitamins	0.0718938	0.000255995	0.00796412	0.0107557	0.0456747	0	0.00914908	0.0141175	0.00163485	0.0236197	0.105232	0.0027916	0.0160304	0.00736345	0.0167664	0.0593158	0.0176738	0	0.0107638	0.0458407
K02171	BlaI family transcriptional regulator, penicillinase repressor	-	Human Diseases	Drug resistance	0	0	0	0.000617234	0	0.000108139	9.53731e-05	0.000183938	0.000430223	0.000342699	0	0	0	0.000276865	0	0.000155993	0.00026644	0.000164058	7.21453e-05	9.94963e-05
K02188	cobalt-precorrin-5B (C1)-methyltransferase	EC:2.1.1.195	Metabolism	Metabolism of cofactors and vitamins	0.0260108	0.0213965	0.0376371	0.010902	0.00665819	0.0241654	0.0104164	0.0471489	0.0357086	0.00758053	0.00621236	0.00186293	0.00176534	0.0380112	0.00344654	0.0130798	0.0169892	0.0117933	0.00843582	0.00701961
K02189	cobalt-precorrin 5A hydrolase	EC:3.7.1.12	Metabolism	Metabolism of cofactors and vitamins	0.0097585	0.0126043	0.0267117	0.00939069	0.00502848	0.00664147	0.00606311	0.029289	0.00542254	0.000629445	0.00303849	0.00367204	0.0051334	0.000287042	0.00679228	0.00428815	0.0164696	0.00775882	0.003047	0.00453391
K02190	sirohydrochlorin cobaltochelatase	EC:4.99.1.3	Metabolism	Metabolism of cofactors and vitamins	0.00112837	0.0208246	0.0138127	0.000170522	0.00292145	0.00217415	0.0011559	0.002808	0.00299711	0.000519213	0.000333362	0.00233006	0.000274637	0.000272508	0.00141517	0.000400978	0.00298117	0.00663758	0.000257366	0.00194227
K02191	cobalt-precorrin-6B (C15)-methyltransferase	EC:2.1.1.196	Metabolism	Metabolism of cofactors and vitamins	4.78194e-05	0	0.000173086	0.000328594	0.000366695	0	0.000214649	0.000632472	0.00207008	0.000152555	0	0.00021955	0.000285644	0.00023645	5.91811e-05	0	0.00100926	0	0.00153263	0.000115943
K02193	heme exporter protein A	EC:7.6.2.5	Environmental Information Processing	Membrane transport	0.0206698	0.000449091	0.00104962	0.00431635	0.0133135	0	0.0014604	0.00175496	0.00147277	0.00543967	0.0287454	0.000560723	0.0033065	0.00370369	0.00403004	0.00901662	0.000903456	0	0.00242984	0.00569094
K02194	heme exporter protein B	-	Environmental Information Processing	Membrane transport	0.0270792	0	0.00398125	0.00242254	0.0140982	0.000321453	0.00199722	0.00196857	0.000906154	0.00452527	0.0414845	0.000794813	0.00383502	0.00464351	0.00452806	0.0100505	0.00558347	0.00048283	0.00329323	0.00583904
K02195	heme exporter protein C	-	Environmental Information Processing	Membrane transport	0.0163414	0.000465979	0.0014053	0.00348294	0.0108545	0	0.00147674	0.00218603	0.000767512	0.00517757	0.0275307	0.000530408	0.00327645	0.00464626	0.00374239	0.0144524	0.00330041	0.000145809	0.00207455	0.00659807
K02196	heme exporter protein D	-	Environmental Information Processing	Membrane transport	0.0846461	0.000924374	0.00400585	0.00771097	0.0473938	0	0.00537028	0.011559	0.00216667	0.0261014	0.0980358	0.00334864	0.0160583	0.0080339	0.0143867	0.038179	0.00354088	0	0.00726703	0.0484982
K02203	phosphoserine / homoserine phosphotransferase	EC:3.1.3.3 2.7.1.39	Metabolism	Energy metabolism	0.0112082	0.048589	0.0280827	0.037763	0.0129436	0.0300475	0.0413402	0.0175405	0.0243679	0.00309082	0.0019198	0.0094495	0.00129899	0.00550471	0.00315929	0.00304645	0.0103477	0.0125219	0.00633619	0.00247436
K02204	homoserine kinase type II	EC:2.7.1.39	Metabolism	Amino acid metabolism	0	0	0	0	0	0	0	0.000833915	0	0	0	0	0	0	0	0	0	0	0	0
K02218	casein kinase 1	EC:2.7.11.1	Environmental Information Processing	Signal transduction	0	0	0.000301265	0	0	0	0	0	0	0	0	0	0	0	0	0	0	0	0	0
K02224	cobyrinic acid a,c-diamide synthase	EC:6.3.5.9 6.3.5.11	Metabolism	Metabolism of cofactors and vitamins	0.00503664	0.0369713	0.0335857	0.0209264	0.0483595	0.123383	0.0256534	0.0346616	0.136558	0.00198061	0.0047496	0.119813	0.00229091	0.000826193	0.0259357	0.0138975	0.0457837	0.0295006	0.00925577	0.0029115
K02226	alpha-ribazole phosphatase	EC:3.1.3.73	Metabolism	Metabolism of cofactors and vitamins	0.0455174	0.0219165	0.0688577	0.0325077	0.0287946	0.0369978	0.0337742	0.0637936	0.0367991	0.00664093	0.0607278	0.00315522	0.00683714	0.0114435	0.0104564	0.0217292	0.0132657	0.0280207	0.00771217	0.00910696
K02227	adenosylcobinamide-phosphate synthase	EC:6.3.1.10	Metabolism	Metabolism of cofactors and vitamins	0.0219957	0.0150299	0.0134343	0.0112288	0.0103738	0.00955537	0.00413727	0.00684396	0.0288936	0.00339681	0.00515702	0.00304708	0.00277376	0.0103959	0.00323641	0.0168391	0.014693	0.006358	0.00735364	0.00628266
K02230	cobaltochelatase CobN	EC:6.6.1.2	Metabolism	Metabolism of cofactors and vitamins	0.000329432	0.000517855	0.000854716	0	0.000412893	0.000675063	0.000226193	0.00355073	0.0017108	0.00021294	0	0	0.000559136	0	0	0	0	0.000295419	0.000666023	0
K02231	adenosylcobinamide kinase / adenosylcobinamide-phosphate guanylyltransferase	EC:2.7.1.156 2.7.7.62	Metabolism	Metabolism of cofactors and vitamins	0.0530528	0.0142948	0.0488667	0.0343557	0.0226817	0.0468347	0.0321916	0.0796592	0.0506207	0.0118197	0.0211044	0.00392103	0.00887013	0.0405617	0.00995278	0.0232534	0.0161639	0.0192515	0.0120299	0.0193124
K02232	adenosylcobyric acid synthase	EC:6.3.5.10	Metabolism	Metabolism of cofactors and vitamins	0.0262887	0.0443884	0.0505457	0.0228103	0.0581234	0.133223	0.0340143	0.059044	0.147986	0.00554971	0.0102697	0.154821	0.00479644	0.00984557	0.0286235	0.0362841	0.066829	0.0319447	0.0104747	0.00794681
K02233	adenosylcobinamide-GDP ribazoletransferase	EC:2.7.8.26	Metabolism	Metabolism of cofactors and vitamins	0.0408309	0.0129629	0.0332215	0.0243837	0.0255508	0.0265405	0.0170387	0.0571492	0.0334203	0.0146646	0.0398318	0.00419361	0.00673427	0.041889	0.00949025	0.0313991	0.0182763	0.00932831	0.00989026	0.0229102
K02256	cytochrome c oxidase subunit 1	EC:7.1.1.9	Metabolism	Energy metabolism	0	0	0.000214891	0.000152399	7.96901e-05	0.00011888	2.67718e-05	0.000314734	0.000124853	9.38127e-05	6.26655e-05	2.81768e-05	0	1.86226e-05	1.87941e-05	0	5.7909e-05	5.49802e-05	0	0
K02257	heme o synthase	EC:2.5.1.141	Metabolism	Energy metabolism	0.0201167	0	0.00724129	0.00314502	0.0162149	9.36592e-05	0.0032056	0.00655948	0.000923314	0.00935205	0.0282748	0.000650372	0.00609358	0.00258702	0.00512132	0.0441251	0.0150327	0.000142092	0.00613598	0.0114007
K02259	heme a synthase	EC:1.17.99.9	Metabolism	Energy metabolism	0	0	0	0	0	0	0	0	0	5.6291e-05	0	0	8.92762e-05	6.8219e-05	0	0	0	0	0	0.000152782
K02261	cytochrome c oxidase subunit 2	-	Metabolism	Energy metabolism	7.82161e-05	0.000355715	0.00138037	0.00056115	0.000140461	0.00037962	4.63141e-05	0.00129034	0.000132409	0.000575479	1.16597e-05	0.000116864	0	3.49939e-05	4.59181e-05	0	8.14921e-05	0.000462228	0	0
K02262	cytochrome c oxidase subunit 3	-	Metabolism	Energy metabolism	0.000167937	0.000171782	0.00153134	0.000890048	0.00068423	0.000273669	0.00018651	0.00161614	0.000218867	0.000421273	3.64201e-05	3.32474e-05	8.96084e-05	0.000166524	0.000317623	0	0.000263217	0.000865255	0	7.58377e-05
K02263	cytochrome c oxidase subunit 4	-	Metabolism	Energy metabolism	0	0	9.026e-05	0	0	0	0	0	0	0	0	0	0	0	0	0	0	0	0	0
K02264	cytochrome c oxidase subunit 5a	-	Metabolism	Energy metabolism	0	0	0.00011964	0	0	0	0	0	0	4.13463e-05	0	0	0	0	0	0	0	0	0	0
K02270	cytochrome c oxidase subunit 7a	-	Metabolism	Energy metabolism	0	0	0	0	0	0	0	0	0	0	0	0	0	0	0	0	0	0	0	2.14376e-05
K02291	15-cis-phytoene synthase	EC:2.5.1.32	Metabolism	Metabolism of terpenoids and polyketides	0.000193029	0.000772412	0	0.000947571	5.49902e-05	0	0	5.61931e-05	0.00012069	4.11526e-05	0	0	0	0.00203498	9.1014e-05	7.23727e-05	0	0	8.85562e-05	0.000152704
K02297	cytochrome o ubiquinol oxidase subunit II	EC:7.1.1.3	Metabolism	Energy metabolism	0.0261028	0.000353262	0.00576603	0.00291119	0.0176485	0	0.00278829	0.00690471	0.000744669	0.00878955	0.0393386	0.000767417	0.00334254	0.00180281	0.00466969	0.0340491	0.0128708	0.000184681	0.00556085	0.00650381
K02298	cytochrome o ubiquinol oxidase subunit I	EC:7.1.1.3	Metabolism	Energy metabolism	0.0020316	0	0.00491636	0.00132113	0.00418234	0	0.00204103	0.0041086	0.000213515	0.00357449	0.00973923	0.000267301	0.00288655	0.000752017	0.001451	0.0295944	0.0106889	0	0.00230504	0.00300104
K02299	cytochrome o ubiquinol oxidase subunit III	-	Metabolism	Energy metabolism	0.032272	0	0.0100895	0.0031515	0.0246158	0.000237636	0.00374467	0.009568	0.00127935	0.0125163	0.0391527	0.000980816	0.00795606	0.00180944	0.00901005	0.0615549	0.0177991	0	0.00886074	0.0104706
K02300	cytochrome o ubiquinol oxidase subunit IV	-	Metabolism	Energy metabolism	0.0247458	0	0.000670203	0.00259873	0.0128091	0	0.00293325	0.00296401	0.000608494	0.00670218	0.0319239	0.000995775	0.00357511	0.00346906	0.00431307	0.00900892	0.00461632	0	0.00224502	0.00781703
K02302	uroporphyrin-III C-methyltransferase / precorrin-2 dehydrogenase / sirohydrochlorin ferrochelatase	EC:2.1.1.107 1.3.1.76 4.99.1.4	Metabolism	Metabolism of cofactors and vitamins	0.0252311	0.00100512	0.024018	0.00506106	0.0219684	0.00113256	0.00773157	0.0245467	0.0038119	0.0159732	0.0266724	0.000841986	0.0103403	0.00428071	0.0075933	0.0653739	0.0268847	0.000242896	0.010093	0.0127069
K02303	uroporphyrin-III C-methyltransferase	EC:2.1.1.107	Metabolism	Metabolism of cofactors and vitamins	0	0	0.000760694	0	0	0	0	0	0	0.000266291	0	0	0.000913085	0.000467226	0	0	0	0	0	0.00268655
K02304	precorrin-2 dehydrogenase / sirohydrochlorin ferrochelatase	EC:1.3.1.76 4.99.1.4	Metabolism	Metabolism of cofactors and vitamins	0	0.00959071	0.00848829	0.000799627	0.00121952	0.000647323	0.000608329	0.00415754	0.00151758	6.83545e-05	5.89773e-05	0.00122805	0.000212717	0.00211978	0.000378698	0.000359101	0.000631747	0.00493295	9.38572e-05	7.10357e-05
K02313	chromosomal replication initiator protein	-	Environmental Information Processing	Signal transduction	0.0389908	0.0652143	0.06639	0.0727778	0.103196	0.171909	0.0449534	0.0585007	0.153672	0.13349	0.0553834	0.190177	0.0350788	0.15602	0.10069	0.0683261	0.0977044	0.052646	0.0483791	0.0645933
K02314	replicative DNA helicase	EC:5.6.2.3	Genetic Information Processing	Replication and repair	0.0151194	0.0776301	0.0287745	0.057281	0.0506214	0.0153358	0.118011	0.0097138	0.0233191	0.114152	0.00836713	0.0435723	0.16659	0.0879267	0.0966847	0.0458188	0.0438931	0.131248	0.201167	0.0625487
K02316	DNA primase	EC:2.7.7.101	Genetic Information Processing	Replication and repair	0.0515343	0.0727505	0.0639828	0.0202715	0.0562885	0.0517404	0.102483	0.0777849	0.034053	0.0236246	0.03357	0.0349799	0.163196	0.0160167	0.111523	0.0624006	0.0392611	0.0970336	0.139183	0.0623234
K02317	DNA replication protein DnaT	-	Genetic Information Processing	Replication and repair	0.0316112	0.000144209	0.00603648	0.00445813	0.0221472	0.00014161	0.00557583	0.00895798	0.000394362	0.0113114	0.0389891	0.000952651	0.00971016	0.00434763	0.00676625	0.0406004	0.0159871	0.000214838	0.00827138	0.0239051
K02320	DNA polymerase alpha subunit A	EC:2.7.7.7	Genetic Information Processing	Replication and repair	0	0	8.37352e-05	0	0	0	0	0	0	0	0	0	0	0	0	0	0	0	0	0
K02322	DNA polymerase II large subunit	EC:2.7.7.7	Genetic Information Processing	Replication and repair	0	0	0	0	0	0	0	0	0.00230434	0	0	0	0	0	0	0	0	0	0.00117459	0
K02323	DNA polymerase II small subunit	EC:2.7.7.7	Genetic Information Processing	Replication and repair	0	0	0	0	0	0	0	0	0.000407667	0	0	0	0	0	0	0	0	0	0.000106085	0
K02335	DNA polymerase I	EC:2.7.7.7	Genetic Information Processing	Replication and repair	0.0297477	0.0166488	0.0390603	0.0483488	0.0269214	0.0427135	0.0340122	0.0559531	0.0458033	0.0167182	0.0091026	0.00452599	0.028268	0.0232621	0.054469	0.0333405	0.0400095	0.0216059	0.0165962	0.0380003
K02337	DNA polymerase III subunit alpha	EC:2.7.7.7	Genetic Information Processing	Replication and repair	0.0469668	0.0587287	0.0409601	0.0831209	0.0713674	0.151125	0.0310099	0.048767	0.171864	0.0171374	0.0202108	0.171555	0.0228801	0.0316043	0.077953	0.0635139	0.0874412	0.0603488	0.0215602	0.0410853
K02338	DNA polymerase III subunit beta	EC:2.7.7.7	Genetic Information Processing	Replication and repair	0.0195323	0.0518033	0.0209026	0.00680861	0.045173	0.0269132	0.0688379	0.0423208	0.00477739	0.0293314	0.0360419	0.0263079	0.0919648	0.022732	0.0654475	0.0493654	0.0370216	0.0669048	0.105695	0.035005
K02339	DNA polymerase III subunit chi	EC:2.7.7.7	Genetic Information Processing	Replication and repair	0.0463681	0.000286698	0.00423022	0.00562754	0.0258568	0.000281545	0.00501624	0.00691067	0.00141874	0.0145354	0.0581783	0.00195509	0.0112007	0.00503565	0.00841756	0.0368654	0.012139	0	0.0038506	0.0251147
K02340	DNA polymerase III subunit delta	EC:2.7.7.7	Genetic Information Processing	Replication and repair	0.0347004	0.0575374	0.0461426	0.0942834	0.0447171	0.0476656	0.102521	0.0716695	0.0171781	0.0161876	0.0381906	0.0497082	0.112483	0.0190748	0.0782265	0.050518	0.0291785	0.10126	0.0912283	0.0193748
K02341	DNA polymerase III subunit delta'	EC:2.7.7.7	Genetic Information Processing	Replication and repair	0.0324924	0.103844	0.0736232	0.078536	0.0621506	0.0680701	0.136021	0.0842686	0.0214346	0.0163265	0.0328419	0.065069	0.169596	0.01575	0.145509	0.0533821	0.0361747	0.144935	0.171525	0.0419285
K02342	DNA polymerase III subunit epsilon	EC:2.7.7.7	Genetic Information Processing	Replication and repair	0.0150133	0.0102845	0.0724776	0.00317726	0.0236764	0.0167064	0.0629376	0.0693992	0.000862165	0.0137698	0.00678075	0.000955823	0.125013	0.00592318	0.0143558	0.0101725	0.0147957	0.114219	0.00239624	0.00231688
K02343	DNA polymerase III subunit gamma/tau	EC:2.7.7.7	Genetic Information Processing	Replication and repair	0.0324229	0.0968797	0.0575949	0.062266	0.0410394	0.0334433	0.0779941	0.0610217	0.0314812	0.0273589	0.0331457	0.0522769	0.0773491	0.0550225	0.0578725	0.052624	0.0398953	0.114427	0.0805895	0.0559359
K02344	DNA polymerase III subunit psi	EC:2.7.7.7	Genetic Information Processing	Replication and repair	0.0279165	0.000212775	0.00249068	0.00292348	0.014733	0	0.00200346	0.00503228	0.000581862	0.00782027	0.0497888	0.000634788	0.0037655	0.00208048	0.00673798	0.0139893	0.00270261	0	0.0030833	0.0171825
K02345	DNA polymerase III subunit theta	EC:2.7.7.7	Genetic Information Processing	Replication and repair	0.0401378	0	0.00173926	0.00506136	0.0239913	0	0.00303067	0.00429937	0.00118646	0.0176027	0.0532545	0.00131879	0.00689043	0.00345513	0.00810239	0.0200295	0.00449982	0.000256105	0.00394184	0.019137
K02358	elongation factor Tu	-	Organism Systems	Environmental adaptation	0.101468	0.208957	0.18929	0.121914	0.136371	0.210743	0.186281	0.144431	0.174829	0.134748	0.0486151	0.215119	0.167572	0.154084	0.180168	0.0747409	0.153481	0.176461	0.160823	0.164518
K02361	isochorismate synthase	EC:5.4.4.2	Metabolism	Metabolism of cofactors and vitamins	0.0163999	0.000599164	0.00138909	0.00228884	0.00914724	0.000409299	0.00300344	0.00515433	0.000364625	0.00884388	0.0280885	0.000561589	0.00368987	0.00228899	0.004108	0.0106977	0.000718304	0.000429446	0.00134058	0.00890908
K02362	enterobactin synthetase component D	EC:6.3.2.14 2.7.8.-	Metabolism	Metabolism of terpenoids and polyketides	0.0162864	0.00019803	0.000792873	0.00134855	0.00762439	0	0.000512595	0.00175577	0.000222128	0.00312856	0.0247618	0.000484664	0.00251518	0.00142851	0.00318338	0.0050865	0.00407379	0	0.00191152	0.00618271
K02363	2,3-dihydroxybenzoate---[aryl-carrier protein] ligase	EC:6.3.2.14 6.2.1.71	Metabolism	Metabolism of terpenoids and polyketides	0.0129704	0.000372941	0.00108366	0.00187959	0.0101782	0	0.000641303	0.00231706	0.000853332	0.00438898	0.0214836	0.000608185	0.00276468	0.00178599	0.00553326	0.0115248	0.00300921	0	0.00132863	0.0110707
K02364	L-serine---[L-seryl-carrier protein] ligase	EC:6.3.2.14 6.2.1.72	Metabolism	Metabolism of terpenoids and polyketides	0.00419595	5.8783e-05	0.00232291	0.000934429	0.00766731	0	0.00118312	0.00107547	0.000265544	0.00590538	0.000422499	6.80808e-05	0.00525922	0.00312704	0.00207778	0.0045851	0.00137945	0	0.00126428	0.0104785
K02371	enoyl-[acyl-carrier protein] reductase II	EC:1.3.1.9	Metabolism	Lipid metabolism	0	0.00377006	0.029086	0.0188256	0.00699417	0.000913101	0.0115295	0.000487421	0.000933513	0.000482467	0.000148301	0.00128308	0.000596421	0.00236011	0.00282227	0.00170031	0.00212928	0.0153301	0.000320812	0.00143007
K02372	3-hydroxyacyl-[acyl-carrier-protein] dehydratase	EC:4.2.1.59	Metabolism	Lipid metabolism	0.0237282	0.0476083	0.0572744	0.087966	0.0885125	0.127265	0.0387898	0.0320955	0.172785	0.144633	0.0248433	0.185245	0.043362	0.161024	0.0437823	0.0604986	0.123809	0.0413135	0.0488447	0.104883
K02377	GDP-L-fucose synthase	EC:1.1.1.271	Metabolism	Carbohydrate metabolism	0.00300927	0.00446875	0.00431897	0.000106359	0.00108104	0.0010122	0.00689841	0.00235492	0.00349622	0.00348148	0.00260568	0.000210563	0.000528654	0.000375844	0.00105758	0.00197148	0.000658758	0.00610956	0.000322326	0.000276554
K02386	flagellar basal body P-ring formation protein FlgA	-	Cellular Processes	Cell motility	0.0340563	0.000220697	0.00269341	0.00416926	0.0220685	0	0.00238743	0.00454859	0.00108174	0.00974267	0.0449985	0.00159895	0.00606329	0.00403095	0.00775305	0.0242758	0.00304394	0	0.00336218	0.0208755
K02387	flagellar basal-body rod protein FlgB	-	Cellular Processes	Cell motility	0.0215407	0.00366169	0.024895	0.0132975	0.018941	0.00587338	0.00680208	0.0238146	0.00546997	0.00622402	0.0220105	0.00181503	0.00408121	0.00290521	0.0143283	0.0095507	0.00173084	0.00119033	0.00215111	0.0135985
K02388	flagellar basal-body rod protein FlgC	-	Cellular Processes	Cell motility	0.0201015	0.00590932	0.0290772	0.0147508	0.0121947	0.00674061	0.00746323	0.0183842	0.00567223	0.00615367	0.00404198	0.000951581	0.00276275	0.00313086	0.010939	0.027995	0.0117954	0.00129457	0.00247375	0.00623031
K02389	flagellar basal-body rod modification protein FlgD	-	Cellular Processes	Cell motility	0.0109789	0.00167705	0.016483	0.0015673	0.0115786	0.00221699	0.00480974	0.0224725	0.00599343	0.00272064	0.0114511	0.000307529	0.00228397	0.000940211	0.0114583	0.00768956	0.00126295	0	0.00226139	0.00717984
K02390	flagellar hook protein FlgE	-	Cellular Processes	Cell motility	0.0145808	0.00211354	0.00306342	0.00118627	0.0114218	0.00340415	0.0018022	0.00309913	0.00110421	0.00480427	0.0161341	6.92584e-05	0.00375883	0.00147737	0.0115871	0.00738077	0.00341402	0.000218031	0.00211523	0.0124567
K02391	flagellar basal-body rod protein FlgF	-	Cellular Processes	Cell motility	0.00372867	0	0.000387193	0.00141351	0.00490234	6.22088e-05	0.000856053	0.00143403	0	0.00217893	0.000664329	0.000138565	0.00212267	0.000592906	0.00303842	0.0116686	0.00074586	0	0.00042601	0.00642778
K02392	flagellar basal-body rod protein FlgG	-	Cellular Processes	Cell motility	0.0275837	0.0058666	0.0464802	0.00185881	0.0224255	0.00985142	0.00833476	0.0452554	0.00889907	0.00573159	0.0282077	0.000971768	0.00317463	0.00224646	0.0218727	0.0194257	0.00783128	0.00079549	0.00176057	0.00654101
K02393	flagellar L-ring protein FlgH	-	Cellular Processes	Cell motility	0.0109134	0	0.00309717	0.00131681	0.00665801	0	0.00123442	0.00325514	0.000160208	0.00277202	0.0113158	0.00026515	0.00189193	0.00148234	0.00200511	0.0284548	0.00576546	0	0.00102933	0.00618963
K02394	flagellar P-ring protein FlgI	-	Cellular Processes	Cell motility	0.0157238	0.000118835	0.00158184	0.00166187	0.00974845	0	0.00141648	0.00269885	0.000441017	0.00364844	0.0202045	0.000519113	0.00199984	0.00160569	0.00360585	0.0131479	0.00448594	0	0.00127482	0.00238548
K02395	peptidoglycan hydrolase FlgJ	-	Cellular Processes	Cell motility	0.0122863	6.39142e-05	0.00145701	0.00108163	0.00635354	0.000237982	0.00161994	0.0031607	0.000444453	0.00643898	0.0118568	0.000386196	0.00175391	0.00137117	0.00274388	0.0075024	0.00124175	0.000421214	0.00130434	0.00497418
K02396	flagellar hook-associated protein 1	-	Cellular Processes	Cell motility	0.0216445	0.012094	0.0324187	0.0269794	0.0146538	0.00676781	0.0121096	0.0270882	0.0102564	0.00333645	0.0183653	0.00184844	0.00520376	0.00215999	0.0117632	0.00861657	0.00458609	0.00284595	0.00748741	0.0327556
K02397	flagellar hook-associated protein 3 FlgL	-	Cellular Processes	Cell motility	0.0290152	0.0028641	0.0211018	0.00152137	0.0141023	0.00472951	0.00411246	0.0189082	0.00452537	0.00441621	0.0222385	0.000664214	0.00146123	0.00281561	0.0123849	0.010098	0.00126481	0	0.00398203	0.00178958
K02398	negative regulator of flagellin synthesis FlgM	-	Environmental Information Processing	Signal transduction	0.0419363	0.00961375	0.0397047	0.0172182	0.0302575	0.00835189	0.0115192	0.0392114	0.0133592	0.00785489	0.0595836	0.00295378	0.00868849	0.004428	0.0159309	0.0241719	0.00743277	0.00315802	0.00458975	0.0263165
K02399	flagellar biosynthesis protein FlgN	-	Cellular Processes	Cell motility	0.0312264	0	0.00218683	0.00216807	0.0147323	0.000154954	0.00267165	0.00281691	0.000904128	0.00652044	0.0401625	0.000538014	0.00274455	0.00171433	0.00561441	0.0143352	0.00191412	0	0.00197526	0.0027197
K02400	flagellar biosynthesis protein FlhA	-	Cellular Processes	Cell motility	0.0151468	0.0253642	0.0291113	0.00590681	0.0519705	0.0982511	0.0171332	0.0264297	0.104156	0.00360908	0.0136445	0.13623	0.00321362	0.00123141	0.0318108	0.026504	0.0384303	0.0191158	0.00355937	0.00988236
K02401	flagellar biosynthesis protein FlhB	-	Cellular Processes	Cell motility	0.022472	0.016374	0.0118672	0.0133304	0.0286539	0.0436606	0.00591882	0.00848871	0.0439118	0.00361849	0.0279337	0.0574758	0.00213169	0.00181873	0.0128055	0.0108091	0.0196495	0.0122355	0.00451648	0.00592708
K02402	flagellar transcriptional activator FlhC	-	Environmental Information Processing	Signal transduction	0.0179439	0.000131127	0.00186712	0.0016091	0.00921918	0.000160962	0.00165502	0.00245941	0.000359316	0.00440929	0.0221868	0.000614758	0.00201178	0.00146023	0.00309531	0.0226881	0.00590969	0	0.00152563	0.00871464
K02403	flagellar transcriptional activator FlhD	-	Environmental Information Processing	Signal transduction	0.0316686	0	0.001114	0.00469071	0.0112065	4.14448e-05	0.00264202	0.00275745	0.000327134	0.0114168	0.0221096	0.00109651	0.00336337	0.00216644	0.00523074	0.00678541	0.00140255	0	0.00128549	0.00555223
K02405	RNA polymerase sigma factor FliA	-	Environmental Information Processing	Signal transduction	0.00945859	0.00596528	0.0265677	0.0111135	0.0056418	0.00492551	0.00590649	0.0286834	0.00579659	0.00182829	0.0117793	0.00119369	0.00114406	0.00112035	0.00222719	0.0145494	0.00655148	0.00153415	0.00187472	0.00243285
K02406	flagellin	-	Environmental Information Processing	Signal transduction	0.00319798	0.00375205	0.038865	0.0130968	0.119001	0.179268	0.0143538	0.00844968	0.0325655	0.000257656	0.0005168	0.0320859	0.000162656	7.1504e-05	0.054577	0.0108273	0.000856938	0.0335221	0.0071404	0.000207345
K02407	flagellar hook-associated protein 2	-	Cellular Processes	Cell motility	0.010185	0.0351191	0.0631023	0.0320119	0.0650592	0.125444	0.0332371	0.0275786	0.14061	0.00392532	0.0271831	0.174261	0.00125484	0.00125062	0.0402572	0.0221885	0.0693365	0.0288142	0.00710187	0.0105297
K02408	flagellar hook-basal body complex protein FliE	-	Cellular Processes	Cell motility	0.0316608	0.00809616	0.0310716	0.0196934	0.02346	0.00598316	0.0164022	0.0314952	0.0053458	0.00996602	0.0410335	0.00209836	0.00296446	0.000933794	0.0192348	0.0352185	0.0138384	0.00409613	0.00490767	0.0162212
K02409	flagellar M-ring protein FliF	-	Cellular Processes	Cell motility	0.0133051	0.00248792	0.0174829	0.00613239	0.00669333	0.00316393	0.0138946	0.0164362	0.00535917	0.00233202	0.0166621	0.00114102	0.00136496	0.000851937	0.00234999	0.00726962	0.00302411	0.00109393	0.0027257	0.00885332
K02410	flagellar motor switch protein FliG	-	Cellular Processes	Cell motility	0.0487572	0.0418214	0.037383	0.0340339	0.0119617	0.014052	0.0303008	0.0280601	0.010739	0.00137197	0.0127907	0.00903681	0.00121436	0.000767033	0.0104761	0.0187093	0.0290932	0.00389874	0.0045832	0.00188307
K02411	flagellar assembly protein FliH	-	Cellular Processes	Cell motility	0.0130841	0.0206142	0.0126048	0.0051364	0.059339	0.09431	0.015094	0.0119712	0.097451	0.00602085	0.0220576	0.121806	0.00215301	0.00115796	0.0319567	0.0145367	0.0249062	0.0175031	0.00420677	0.00900867
K02412	flagellum-specific ATP synthase	EC:7.4.2.8	Cellular Processes	Cell motility	0.0064563	0.00874302	0.023848	0.00393134	0.0324634	0.0487967	0.0100801	0.025118	0.0265297	0.00145023	0.00816498	0.0315008	0.000689156	0.000184174	0.0160788	0.0259822	0.0197727	0.0050675	0.0011658	0.000891531
K02413	flagellar protein FliJ	-	Cellular Processes	Cell motility	0.0278155	0.00663321	0.0279851	0.0129594	0.0169804	0.00570183	0.00803366	0.0279273	0.0096996	0.00498294	0.0333605	0.00225486	0.00349356	0.0010669	0.0152771	0.0115566	0.00509889	0.00167101	0.00504634	0.0132367
K02414	flagellar hook-length control protein FliK	-	Cellular Processes	Cell motility	0.0212136	0.001951	0.019106	0.0014979	0.00815221	0.00169954	0.00421409	0.0209455	0.000335813	0.00332203	0.0221578	0.000484436	0.00202556	0.000954231	0.00367933	0.00556435	0.000648936	0.000535584	0.00110409	0.0151355
K02415	flagellar protein FliL	-	Cellular Processes	Cell motility	0.0276792	0.000356871	0.000961395	0.000963149	0.0184486	1.50469e-05	0.000357477	0.00189872	0.000487958	0.00422342	0.0170562	0.000798514	0.00255766	0.000654264	0.013934	0.0175697	0.00137311	0	0.00159504	0.018914
K02416	flagellar motor switch protein FliM	-	Cellular Processes	Cell motility	0.0201338	0.00407791	0.0241627	0.00998731	0.0130265	0.00593069	0.00532437	0.0198745	0.00683159	0.00249179	0.0192878	0.00114273	0.00171671	0.000854717	0.0127845	0.0185141	0.00674906	0.00246344	0.00231941	0.00634477
K02417	flagellar motor switch protein FliN	-	Cellular Processes	Cell motility	0.00998204	0.00146163	0.0211735	0.00229703	0.00786422	0.00228521	0.00418695	0.0183021	0.00479795	0.00505456	0.0401973	0.000317394	0.00310496	0.00170484	0.00380269	0.0227647	0.00709578	0.000101938	0.00166907	0.0116492
K02418	flagellar protein FliO/FliZ	-	Cellular Processes	Cell motility	0.0115407	0.00319097	0.00756286	0.00959607	0.0141135	0.00845772	0.00179308	0.0111584	0.00363134	0.0013706	0.0134337	0.00125298	0.00231418	0.00120529	0.0140105	0.00636239	0.00214572	0.00135728	0.00417229	0.00561409
K02419	flagellar biosynthesis protein FliP	-	Cellular Processes	Cell motility	0.00790233	0.00442762	0.0181992	0.00623305	0.013503	0.00502912	0.0140213	0.0210998	0.00618507	0.0020092	0.0309222	0.000952651	0.000418081	0.000972463	0.012267	0.0057447	0.00127448	0.00168777	0.00282107	0.00136852
K02420	flagellar biosynthesis protein FliQ	-	Cellular Processes	Cell motility	0.0361281	0.00536121	0.0313898	0.0137096	0.0279914	0.00740812	0.012336	0.0407914	0.00757009	0.00895027	0.0387347	0.00204247	0.0040297	0.00386824	0.0214359	0.0391454	0.00822544	0.00236343	0.00436687	0.0092304
K02421	flagellar biosynthesis protein FliR	-	Cellular Processes	Cell motility	0.0151137	0.0060937	0.00767274	0.0110472	0.0122971	0.00420486	0.00240766	0.00891158	0.00251885	0.00305612	0.0261004	0.00155325	0.00231747	0.000760631	0.0145109	0.00757931	0.00440168	0.00220003	0.0017314	0.00771353
K02422	flagellar secretion chaperone FliS	-	Cellular Processes	Cell motility	0.0359762	0.0356475	0.0598095	0.0101724	0.133524	0.271403	0.0227619	0.036994	0.135536	0.00594161	0.0145764	0.186477	0.0041899	0.00288802	0.0696244	0.0352514	0.0673702	0.0574589	0.00733395	0.0164552
K02423	flagellar protein FliT	-	Cellular Processes	Cell motility	0.0255442	0	0.0017816	0.00369768	0.0112354	0.000191374	0.00218927	0.00330503	0.000600982	0.00656084	0.0144112	0.000387602	0.0037431	0.00232895	0.00436333	0.00928349	0.00238278	0	0.00166098	0.0135938
K02424	L-cystine transport system substrate-binding protein	-	Environmental Information Processing	Membrane transport	0.00498172	0.00363694	0.0276414	0.000627499	0.00362156	0.00240412	0.00541111	0.0297741	0.000631909	0.00765601	0	0.00114172	0.0140804	0.00364846	0.00309614	0.00144588	0.00111403	0.00624919	0.00160149	0.025869
K02425	regulator of sigma S factor FliZ	-	Cellular Processes	Cellular community - prokaryotes	0.0162343	0.000322419	0.000681487	0.00116718	0.0129006	0	0.0025227	0.00255824	0.000437272	0.00742088	0.0148628	0.000477046	0.00247463	0.00228009	0.0047398	0.00952923	0.000423132	0	0.0016503	0.00651108
K02433	aspartyl-tRNA(Asn)/glutamyl-tRNA(Gln) amidotransferase subunit A	EC:6.3.5.6 6.3.5.7	Genetic Information Processing	Translation	0.0909692	0.104813	0.115902	0.100587	0.0719724	0.1512	0.0704834	0.0395194	0.185105	0.11267	0.0139219	0.164715	0.0382608	0.140064	0.0889101	0.0234616	0.128035	0.0711887	0.0423677	0.115574
K02434	aspartyl-tRNA(Asn)/glutamyl-tRNA(Gln) amidotransferase subunit B	EC:6.3.5.6 6.3.5.7	Genetic Information Processing	Translation	0.0124835	0.0570448	0.0659047	0.0116415	0.0692973	0.118879	0.039449	0.0217798	0.133225	0.111444	0.00581223	0.159235	0.0312677	0.12284	0.087934	0.0123671	0.0812479	0.0373697	0.031265	0.118465
K02435	aspartyl-tRNA(Asn)/glutamyl-tRNA(Gln) amidotransferase subunit C	EC:6.3.5.6 6.3.5.7	Genetic Information Processing	Translation	0.00837169	0.104806	0.0800669	0.0667077	0.0523646	0.0191157	0.13991	0.00880289	0.023939	0.134039	0.000806277	0.0589581	0.195985	0.173893	0.133917	0.0159521	0.0361887	0.169442	0.221841	0.143364
K02437	glycine cleavage system H protein	-	Metabolism	Carbohydrate metabolism	0.0377363	0.082778	0.0220659	0.00409401	0.0579171	0.0446036	0.114984	0.0562342	0.0022711	0.019163	0.0433291	0.0410795	0.191956	0.000618381	0.143389	0.0535263	0.0410022	0.117842	0.169479	0.0276098
K02438	glycogen debranching enzyme	EC:3.2.1.196	Metabolism	Carbohydrate metabolism	0.0121281	0.000107022	0.0042726	0.00228452	0.0138407	2.30341e-05	0.00241745	0.00517684	0.000723919	0.00559426	0.0309638	0.000500381	0.00505337	0.00119064	0.00374832	0.0296516	0.0116536	5.98523e-05	0.00437681	0.00523416
K02439	thiosulfate sulfurtransferase	EC:2.8.1.1	Metabolism	Energy metabolism	0.06334	0.000311536	0.0137838	0.0115153	0.0526382	0.000655268	0.00984114	0.018177	0.00282545	0.0286269	0.097402	0.0033059	0.0169278	0.00652182	0.0143391	0.0948204	0.0319215	0	0.0169627	0.039838
K02446	fructose-1,6-bisphosphatase II	EC:3.1.3.11	Metabolism	Carbohydrate metabolism	0.0389959	0.000130817	0.00456094	0.00603336	0.0262898	0	0.00508838	0.0094676	0.0012817	0.011278	0.0783617	0.00148961	0.00982864	0.00324861	0.00958323	0.0416808	0.0112734	0	0.00465207	0.0635686
K02452	general secretion pathway protein C	-	Environmental Information Processing	Membrane transport	0.0071268	0	0.0016542	9.88881e-05	0.00271375	2.68824e-05	0.00145237	0.000328805	0.000100579	0.00424469	0.00710868	0.000216174	0.00228272	0.00118279	0.00127899	0.00262182	0.000376511	0	0.000762946	3.85706e-05
K02453	general secretion pathway protein D	-	Environmental Information Processing	Membrane transport	0.0115748	4.33331e-05	0.00090572	0.000284767	0.00326235	0.00131043	0.000347344	0.00212777	0.000209484	0.00227396	0.000145636	0.000390485	0.000990508	0.00109336	0.000324416	0.000999274	0.000279962	0	0.00124267	0.000218312
K02454	general secretion pathway protein E	EC:7.4.2.8	Environmental Information Processing	Membrane transport	0.0109437	0.0109688	0.00747664	0.000332108	0.00324034	0	0.000555317	0.000486409	0.000247878	0.00232956	9.4404e-05	0.00150781	0.00123888	0.00105123	0.000524923	0.000700732	0.00122859	0.00193462	0.0014215	0.0149556
K02455	general secretion pathway protein F	-	Environmental Information Processing	Membrane transport	0.0214577	0.000143448	0.00108524	0.00102903	0.00640451	0.00310386	0.000421831	0.000775683	0.000505756	0.00656227	0.000138068	0.00053984	0.00242326	0.00229936	0.00102281	0.00150037	0.000751078	0	0.00244712	0.000476799
K02456	general secretion pathway protein G	-	Environmental Information Processing	Membrane transport	0.0234737	0	0.00117204	0.000670165	0.0092725	0	0.00304171	0.00336166	0.000533533	0.0102607	0.000303576	0.00120344	0.00221927	0.00352396	0.00189664	0.00487588	0.00134287	0.000145326	0.00278014	0.000504419
K02457	general secretion pathway protein H	-	Environmental Information Processing	Membrane transport	0.0176269	0	0.00130507	0.000689809	0.00525459	0	0.00160279	0.000952264	0.000244067	0.00560062	0.000138161	0.000798826	0.00158629	0.00305444	0.00138032	0.00367652	0.00138315	0	0.00179076	0.000380123
K02458	general secretion pathway protein I	-	Environmental Information Processing	Membrane transport	0.0216266	0.000615573	0.00250928	0.00120824	0.00638606	0	0.00254409	0.0011379	0.000288563	0.00618703	0.000419677	0.000839523	0.00202786	0.00225917	0.00165863	0.00243594	0.00127137	0	0.00201909	0.000524236
K02459	general secretion pathway protein J	-	Environmental Information Processing	Membrane transport	0.02808	0	0.00152602	0.00270075	0.0142268	0	0.00281323	0.00343893	0.000826039	0.00899723	0.033402	0.000912723	0.002235	0.00307868	0.00566324	0.0116835	0.000956949	0	0.00237285	0.00196781
K02460	general secretion pathway protein K	-	Environmental Information Processing	Membrane transport	0.0134885	0.000168821	0.00100808	0.000430775	0.00393611	0	0.00169821	0.000731768	0.000732047	0.00504457	0.00016269	0.000489278	0.00135661	0.00226509	0.00117239	0.0185445	0.000876804	0	0.00160992	0.00029782
K02461	general secretion pathway protein L	-	Environmental Information Processing	Membrane transport	0.0172265	0.00027776	0.00105847	0.000408889	0.00415306	0	0.000389524	0.0007083	0.000603427	0.00370008	0.000171759	0.000627422	0.00109448	0.00168234	0.000649289	0.00153407	0.00113327	0	0.00189827	0.00030414
K02462	general secretion pathway protein M	-	Environmental Information Processing	Membrane transport	0.044475	0.000180155	0.00262624	0.00348438	0.0174067	2.2605e-05	0.0022262	0.00280541	0.000862826	0.0105061	0.0422551	0.00104035	0.00541859	0.00253256	0.00463165	0.00940563	0.00139352	0	0.00396186	0.00190763
K02463	general secretion pathway protein N	-	Cellular Processes	Cellular community - prokaryotes	0.000311878	0	0.00119105	0.000155886	0.00133938	0	0.0003182	0.00125216	0	0.000806835	0.00117082	0	0.000822114	0	0.000304127	0.00382615	0.00231906	8.12732e-05	0.00296567	4.71542e-05
K02464	general secretion pathway protein O	EC:3.4.23.43 2.1.1.-	Environmental Information Processing	Membrane transport	0.017163	4.49965e-05	0.0016244	0.000836869	0.00621745	0	0.00212917	0.000994984	0.000166552	0.00809222	0.000295432	0.000885844	0.00227737	0.0031925	0.00263994	0.00530048	0.00117266	0	0.00166439	0.000389041
K02465	general secretion pathway protein S	-	Environmental Information Processing	Membrane transport	0	0	0	0	0	0.000216291	0.000176502	0	0	0.000131629	0	0	0	0	0	0	0	0	0	0
K02471	vitamin B12/bleomycin/antimicrobial peptide transport system ATP-binding/permease protein	-	Environmental Information Processing	Membrane transport	0.00699387	0	0.000605168	0.000918104	0.00594225	0.000932204	0.00128349	0.0013962	0.000601841	0.00200605	0.0183857	0.000274078	0.000357672	0.000274009	0.00203706	0.00308283	0.00101322	0.000373626	0.00192571	0.0145509
K02472	UDP-N-acetyl-D-mannosaminuronic acid dehydrogenase	EC:1.1.1.336	Metabolism	Carbohydrate metabolism	0.0165644	0.000461327	0.00263724	0.00139088	0.00892643	0.00490592	0.00154567	0.0354333	0.000336143	0.00514746	0.0327848	0.000485373	0.00275993	0.00136066	0.00288694	0.00985938	0.0101905	0.000429782	0.0011772	0.00748915
K02474	UDP-N-acetyl-D-glucosamine/UDP-N-acetyl-D-galactosamine dehydrogenase	EC:1.1.1.136 1.1.1.-	Metabolism	Carbohydrate metabolism	0.000371997	0	0.000336955	0	0.000584507	0.000201659	0.000130673	0.00677762	0.000142233	0	0	0	0	0	6.03438e-05	0	0.000936929	0.000203435	0	0
K02492	glutamyl-tRNA reductase	EC:1.2.1.70	Metabolism	Metabolism of cofactors and vitamins	0.019119	0.0160654	0.0475069	0.0285995	0.0132602	0.00464826	0.0282368	0.0041491	0.00878994	0.0126814	0.0216842	0.00605931	0.0043359	0.0317771	0.00788157	0.0390304	0.016438	0.0267885	0.00806177	0.0164551
K02495	oxygen-independent coproporphyrinogen III oxidase	EC:1.3.98.3	Metabolism	Metabolism of cofactors and vitamins	0.0317812	5.33135e-05	0.00288948	0.00347835	0.0149524	0	0.00244365	0.00392903	0.000629354	0.00742025	0.0452121	0.000833744	0.00379585	0.00251285	0.00554567	0.0190142	0.00656543	0	0.0021109	0.0135381
K02496	uroporphyrin-III C-methyltransferase	EC:2.1.1.107	Metabolism	Metabolism of cofactors and vitamins	0.0129108	0.000214015	0.000510095	0.00110523	0.00691278	0	0.00167413	0.00211529	0.00048483	0.00479539	0.0220806	0.000456055	0.00188783	0.00119901	0.00346779	0.00831592	0.00199246	0	0.000884694	0.00848127
K02500	imidazole glycerol-phosphate synthase subunit HisF	EC:4.3.2.10	Metabolism	Amino acid metabolism	0.0232763	0.104455	0.0676192	0.386616	0.0788999	0.0949515	0.146017	0.11766	0.0983232	0.0699157	0.00815486	0.0950138	0.158164	0.112522	0.147501	0.11798	0.169527	0.171674	0.140825	0.0882499
K02501	imidazole glycerol-phosphate synthase subunit HisH	EC:4.3.2.10	Metabolism	Amino acid metabolism	0.0203547	0.0302973	0.0402543	0.0397094	0.0220478	0.016816	0.016636	0.0324485	0.011774	0.010322	0.0147792	0.00460859	0.0232226	0.0139476	0.0431484	0.0155965	0.0164223	0.0263895	0.0106993	0.0451534
K02502	ATP phosphoribosyltransferase regulatory subunit	-	Metabolism	Amino acid metabolism	0.00611856	0.042633	0.0469491	0.0123692	0.0537264	0.113357	0.0446399	0.0206231	0.138786	0.0550373	0.0050151	0.160333	0.00146053	0.0298455	0.0327436	0.00548944	0.050584	0.029102	0.0157978	0.0730122
K02509	2-oxo-hept-3-ene-1,7-dioate hydratase	EC:4.2.1.-	Metabolism	Amino acid metabolism	0	0	0.000270941	0	0	0	0	0	0	0.00100048	0	0	0	0	0	0	0	0	0	0.00508482
K02510	4-hydroxy-2-oxoheptanedioate aldolase	EC:4.1.2.52	Metabolism	Amino acid metabolism	0.00881581	0	0.00491207	0.00193507	0.0103553	0	0.00139772	0.00469529	0.000540054	0.00421244	0.0103548	2.29139e-05	0.00195055	7.18562e-05	0.0032046	0.0359709	0.00799116	0	0.00429079	0.000790517
K02517	Kdo2-lipid IVA lauroyltransferase/acyltransferase	EC:2.3.1.241 2.3.1.-	Metabolism	Glycan biosynthesis and metabolism	0.0347472	0.0179136	0.0196484	0.00325896	0.0195775	0.0158405	0.0100205	0.0419937	0.00127477	0.00807926	0.0435258	0.00260786	0.00488565	0.00327178	0.00712973	0.0162789	0.00600247	0.00894587	0.00361323	0.0513804
K02523	octaprenyl-diphosphate synthase	EC:2.5.1.90	Metabolism	Metabolism of terpenoids and polyketides	0.0193293	0.000342577	0.00809358	0.00285821	0.0189905	0.00320608	0.0038937	0.00809226	0.00150947	0.00490457	0.0582648	0.000481793	0.00530908	0.0017771	0.00607011	0.0490774	0.0160855	0.00175575	0.00506083	0.00597023
K02527	3-deoxy-D-manno-octulosonic-acid transferase	EC:2.4.99.12 2.4.99.13 2.4.99.14 2.4.99.15	Metabolism	Glycan biosynthesis and metabolism	0.0334117	0.0147542	0.0117244	0.00289232	0.0187622	0.00126994	0.00338845	0.00539978	0.0016082	0.00963249	0.04067	0.00197628	0.00390668	0.00240775	0.00662757	0.0185436	0.0069498	0.00619106	0.00334035	0.0385682
K02535	UDP-3-O-[3-hydroxymyristoyl] N-acetylglucosamine deacetylase	EC:3.5.1.108	Metabolism	Glycan biosynthesis and metabolism	0.0305323	0.000272911	0.00815016	0.0034488	0.0197532	0.0029116	0.00467878	0.00866714	0.00139596	0.00817387	0.0338747	0.000856718	0.00598367	0.00235442	0.00599276	0.04805	0.0193831	0.00011876	0.00861683	0.0397293
K02536	UDP-3-O-[3-hydroxymyristoyl] glucosamine N-acyltransferase	EC:2.3.1.191	Metabolism	Glycan biosynthesis and metabolism	0.0230556	0.0281733	0.0279282	0.00389886	0.0145575	0.0173877	0.0168404	0.040175	0.00169065	0.00952388	0.028425	0.00265575	0.00500544	0.00176721	0.00578708	0.0399171	0.0167541	0.0112138	0.00612186	0.0280464
K02548	1,4-dihydroxy-2-naphthoate polyprenyltransferase	EC:2.5.1.74	Metabolism	Metabolism of cofactors and vitamins	0.0251556	0.0675197	0.0180916	0.00509359	0.0445043	0.0328858	0.0914638	0.0464508	0.00208547	0.0235597	0.0257347	0.035605	0.128129	0.00650593	0.0846296	0.0239333	0.0202581	0.0920556	0.133246	0.029187
K02549	o-succinylbenzoate synthase	EC:4.2.1.113	Metabolism	Metabolism of cofactors and vitamins	0.0271519	0.000262931	0.00684393	0.00336861	0.0183444	0.000398861	0.00529252	0.0069531	0.00104151	0.0148731	0.043264	0.00063474	0.00813563	0.00425335	0.00775088	0.0328979	0.0126189	0.000505217	0.00775237	0.023738
K02551	2-succinyl-5-enolpyruvyl-6-hydroxy-3-cyclohexene-1-carboxylate synthase	EC:2.2.1.9	Metabolism	Metabolism of cofactors and vitamins	0.021562	0.00646047	0.0112408	0.0026396	0.0111658	0.017328	0.00787485	0.0324613	0.00126763	0.00628664	0.0245001	0.00356816	0.00414912	0.00154002	0.00381028	0.0236452	0.0125249	0.0110004	0.00551219	0.00307669
K02552	menaquinone-specific isochorismate synthase	EC:5.4.4.2	Metabolism	Metabolism of cofactors and vitamins	0.0157716	0	0.00548504	0.00231183	0.0111812	0.000526449	0.00231226	0.00590094	0.000436061	0.00609653	0.0264717	0.000419035	0.00423515	0.000801116	0.00420265	0.0186078	0.00882114	0.000474409	0.0065201	0.011715
K02554	2-keto-4-pentenoate hydratase	EC:4.2.1.80	Metabolism	Amino acid metabolism	0.0386645	0.000257095	0.00395417	0.00297447	0.0178183	0	0.00190166	0.0066025	0.000699821	0.00578609	0.035731	0.000713395	0.0046187	0.00186694	0.00480338	0.0266296	0.00995435	0.000138899	0.00800025	0.00766369
K02556	chemotaxis protein MotA	-	Environmental Information Processing	Signal transduction	0.0195688	0	0.0347112	0.0219892	0.0113046	0.00067343	0.0173885	0.00321251	0.000447119	0.00371419	0.0112582	0.000504046	0.0036469	0.00110872	0.00528589	0.0219316	0.00806102	0.0167159	0.00172327	0.0109538
K02557	chemotaxis protein MotB	-	Cellular Processes	Cell motility	0.0463889	0.00562307	0.00816922	0.0125759	0.0305021	0.00627431	0.0044466	0.00816635	0.00336883	0.0105224	0.0775402	0.00227881	0.00727922	0.00353754	0.0194848	0.0212672	0.00481382	0.00235209	0.00603114	0.0118204
K02560	lauroyl-Kdo2-lipid IVA myristoyltransferase	EC:2.3.1.243	Metabolism	Glycan biosynthesis and metabolism	0.0188389	5.30598e-05	0.000777613	0.00397276	0.0109673	0	0.00174365	0.00324584	0.000420663	0.00464199	0.022453	0.00072213	0.00350217	0.0016002	0.00341875	0.00914437	0.00284922	0	0.00131141	0.013391
K02563	UDP-N-acetylglucosamine--N-acetylmuramyl-(pentapeptide) pyrophosphoryl-undecaprenol N-acetylglucosamine transferase	EC:2.4.1.227	Metabolism	Glycan biosynthesis and metabolism	0.0370123	0.0890714	0.0788354	0.155549	0.0930173	0.0859289	0.141099	0.115177	0.0522531	0.086095	0.0574951	0.0726073	0.153671	0.0927356	0.145046	0.109461	0.101562	0.132452	0.153231	0.0635379
K02564	glucosamine-6-phosphate deaminase	EC:3.5.99.6	Metabolism	Carbohydrate metabolism	0.0461856	0.0977432	0.114143	0.108375	0.085234	0.10335	0.0561282	0.194982	0.0853952	0.10263	0.0220878	0.118148	0.0500298	0.148835	0.0870757	0.0765631	0.101529	0.0944237	0.0364144	0.0748258
K02566	5'-nucleotidase	EC:3.1.3.5	Metabolism	Nucleotide metabolism	0.0228849	0.000533615	0.00653896	0.0024737	0.0209465	0.00128152	0.00339694	0.00895832	0.00356063	0.00653945	0.0548274	0.00118514	0.00544209	0.00185094	0.00813835	0.0489495	0.0159103	0.0026153	0.00548047	0.022416
K02567	nitrate reductase (cytochrome)	EC:1.9.6.1	Metabolism	Energy metabolism	0.0245217	0.000306715	0.000600711	0.00288488	0.0101868	0.000367079	0.00143013	0.00224998	0.000838331	0.00365725	0.0269818	0.000616753	0.00194966	0.00289972	0.00382475	0.0105655	0.00312028	0	0.00254281	0.0064556
K02568	nitrate reductase (cytochrome), electron transfer subunit	-	Metabolism	Energy metabolism	0.00856038	0.000187344	0.000829187	0	0.00540172	0	0.000637982	0.00132403	0	0.0029387	0.00284276	0.000399197	0.00306302	0.000890384	0.000634598	0.00302928	0.000453212	0	0.00104318	0.00327618
K02575	MFS transporter, NNP family, nitrate/nitrite transporter	-	Metabolism	Energy metabolism	0.0203513	0.0187305	0.00233435	0.00265714	0.0177877	0.00265432	0.00623134	0.0105858	0.00137094	0.0108262	0.0244483	0.0075583	0.00558819	0.0046782	0.0142196	0.0217101	0.0598169	0.00916659	0.00389099	0.0259765
K02584	Nif-specific regulatory protein	-	Environmental Information Processing	Signal transduction	0	0	0.000830346	0	0	0	0	0	0	0	0	0	0	0	0	0	0.00071	0.000133376	0	0
K02586	nitrogenase molybdenum-iron protein alpha chain	EC:1.18.6.1	Metabolism	Energy metabolism	0	0	0	0	0	0	0	0	0	0	0	0	0	0	0	0.000199621	0	0	0	0
K02588	nitrogenase iron protein NifH	-	Metabolism	Energy metabolism	0.0234589	0.0112643	0.0668806	0.048195	0.021262	0.0146053	0.0304009	0.00136189	0.0334588	0.00222291	0.00457469	0.00438749	0.00185296	0.0100429	0.0113161	0.00772533	0.0103699	0.0385219	0.00899344	0.0100657
K02591	nitrogenase molybdenum-iron protein beta chain	EC:1.18.6.1	Metabolism	Energy metabolism	0	0	0	0	0	0	0	0	0	0	0	0	0	0	0	0.000485444	0	0	9.79668e-05	0
K02594	homocitrate synthase NifV	EC:2.3.3.14	Metabolism	Carbohydrate metabolism	0.000155526	0	0.00147853	0	0.000464471	0	0.00037502	0.000483589	0	0.00147869	0.00274472	0	0.00110749	0	0.000411377	0.00471692	0.00289574	0	0.00157017	0
K02606	origin recognition complex subunit 4	-	Cellular Processes	Cell growth and death	0	0	0.000106162	0	0	0	0	0	0	0	0	0	0	0	0	0	0	0	0	0
K02609	ring-1,2-phenylacetyl-CoA epoxidase subunit PaaA	EC:1.14.13.149	Metabolism	Amino acid metabolism	0.00927903	4.04292e-05	0.00241682	0.000814817	0.00568008	0	0.000752106	0.0020805	0.00031026	0.00206022	0.00974085	0.000430774	0.00178174	0.000725561	0.00162697	0.0175107	0.00580724	0	0.00265962	0.00434791
K02610	ring-1,2-phenylacetyl-CoA epoxidase subunit PaaB	-	Metabolism	Amino acid metabolism	0.0302678	0	0.00020013	0.0013934	0.0138954	9.95838e-05	0.00089394	0.00265861	0.000695856	0.00339395	0.0410594	0.000864432	0.000916848	0.00286461	0.00495907	0.0341014	0.0108278	0	0.0118928	0.0131402
K02611	ring-1,2-phenylacetyl-CoA epoxidase subunit PaaC	EC:1.14.13.149	Metabolism	Amino acid metabolism	0.0173027	0	0.00131921	0.0012527	0.0103051	0	0.000472245	0.00243508	0.000257856	0.0019582	0.0381253	0.000442045	0.000658903	0.000870728	0.00526218	0.0104195	0.000855454	0	0.00122003	0.0116294
K02612	ring-1,2-phenylacetyl-CoA epoxidase subunit PaaD	-	Metabolism	Amino acid metabolism	0.0209955	0	0.00140826	0.000634251	0.00864345	0	0.000971014	0.00171289	0.000946751	0.00352419	0.0127803	0.000482009	0.00114858	0.00171138	0.0026176	0.00617887	0.00161238	0	0.00150833	0.0105162
K02613	ring-1,2-phenylacetyl-CoA epoxidase subunit PaaE	-	Metabolism	Amino acid metabolism	0.0121393	0	0.000212698	0.000623211	0.00627011	0	0.000343052	0.00118038	0.000272108	0.00142536	0.015825	0.000273681	0.000645938	0.000847121	0.0019096	0.00409296	0.000205563	0	0.000520855	0.00530136
K02614	acyl-CoA thioesterase	EC:3.1.2.-	Metabolism	Amino acid metabolism	0.0490198	0.00962542	0.0218413	0.00371027	0.0276031	0.0183832	0.013929	0.0396219	0.0151937	0.114816	0.0592194	0.00440672	0.00693837	0.124612	0.010921	0.0181237	0.0156938	0.0093394	0.0239641	0.0782072
K02615	3-oxo-5,6-didehydrosuberyl-CoA/3-oxoadipyl-CoA thiolase	EC:2.3.1.223 2.3.1.174	Metabolism	Amino acid metabolism	0	0	0	0	0	0	0	0	0	0	0	0	0.000119191	0	0	0	0	0	0	0
K02618	oxepin-CoA hydrolase / 3-oxo-5,6-dehydrosuberyl-CoA semialdehyde dehydrogenase	EC:3.3.2.12 1.2.1.91	Metabolism	Amino acid metabolism	0.0206536	0	8.21842e-05	0.000262549	0.00792685	0	0.000404175	0.000492893	8.19211e-05	0.00200837	0.00579386	0.000234354	0.000752566	0.00167617	0.00166253	0.00332384	0.000365922	0	0.0012542	0.00218332
K02619	4-amino-4-deoxychorismate lyase	EC:4.1.3.38	Metabolism	Metabolism of cofactors and vitamins	0.0133642	0.00663724	0.00683356	0.0334946	0.0123191	0.0191479	0.00733975	0.0358444	0.00131376	0.00656441	0.0119706	0.00118699	0.00461898	0.0126765	0.00460016	0.00799781	0.000690083	0.0112743	0.00106097	0.016354
K02626	arginine decarboxylase	EC:4.1.1.19	Metabolism	Amino acid metabolism	0	0	0	0	0	0	0	0	0.00225203	0	0	0	0	0	0	0	0	0	0.00157865	0
K02634	apocytochrome f	-	Metabolism	Energy metabolism	0	0	0	0.00170697	0	0	0	0.00218908	0.000183755	0	9.47138e-06	0	0	0	0.000177469	0	0	0.000207341	8.61089e-05	0
K02635	cytochrome b6	-	Metabolism	Energy metabolism	0	0	0	0.000246252	0	0	0	0.000911261	0	0	1.16204e-05	0	0	0	2.53052e-05	0	0	7.5351e-05	1.79901e-05	0
K02637	cytochrome b6-f complex subunit 4	-	Metabolism	Energy metabolism	0	0	0	0.000759479	0	0	2.48966e-05	0.00128003	4.58837e-05	1.38074e-05	5.1768e-05	0	0	0	9.66613e-05	0	0	0.000133796	7.52206e-05	0
K02640	cytochrome b6-f complex subunit 5	-	Metabolism	Energy metabolism	0	0	0	0	0	0	0	0	0	0	8.87044e-05	0	0	0	4.91404e-05	0	0	0	0	0
K02650	type IV pilus assembly protein PilA	-	Environmental Information Processing	Signal transduction	5.36774e-05	0.00105074	0.0255299	0.0158727	0.00311103	0.000477335	0.0001859	0	0	0.00602777	3.95182e-05	0	0.000161562	0	0.00285853	6.08186e-05	0.00120357	0.0185701	0.000187096	0.00554316
K02683	DNA primase small subunit	EC:2.7.7.102	Genetic Information Processing	Replication and repair	0	0	0	0	0	0	0	0	0.00192009	0	0	0	0	0	0	0	0	0	0.000737919	0
K02686	primosomal replication protein N	-	Genetic Information Processing	Replication and repair	0.0693331	0	0.00906854	0.00724758	0.0372073	0	0.00632612	0.0144151	0.00225586	0.0182405	0.0835863	0.00231627	0.00997325	0.00613508	0.0126057	0.0682038	0.0203127	0	0.0107092	0.028463
K02689	photosystem I P700 chlorophyll a apoprotein A1	-	Metabolism	Energy metabolism	3.10509e-05	0.000149171	0	0.000954295	0	0	3.04091e-05	0.00177278	6.52902e-05	1.90052e-05	5.47334e-05	0	0	0	6.18553e-05	0	0	0.000107839	6.04627e-05	0
K02690	photosystem I P700 chlorophyll a apoprotein A2	-	Metabolism	Energy metabolism	0	0	3.10553e-05	0.000289802	0	0	0	0.000785355	1.63886e-05	0	2.00541e-05	0	0	0	2.75724e-05	0	0	8.08742e-05	3.19907e-05	0
K02703	photosystem II P680 reaction center D1 protein	EC:1.10.3.9	Metabolism	Energy metabolism	3.00646e-05	0	0	0.000305186	0	0	1.55096e-05	0.000971485	5.46067e-05	0	7.01748e-05	0	0	0	3.79952e-05	0	0	8.74684e-05	1.71405e-05	0
K02704	photosystem II CP47 chlorophyll apoprotein	-	Metabolism	Energy metabolism	0	0	0	0.000460602	0	0	0	0.000997313	4.90117e-05	0	9.32287e-05	1.35056e-05	0	0	1.29973e-05	0	0	0.000136148	4.93528e-05	0
K02705	photosystem II CP43 chlorophyll apoprotein	-	Metabolism	Energy metabolism	2.70349e-05	0	0	0.00134085	0	0	2.67379e-05	0.00266105	0.000246556	0	5.8579e-05	7.02076e-05	0	0	6.98114e-05	0	0	0.000123779	3.18799e-05	0
K02706	photosystem II P680 reaction center D2 protein	EC:1.10.3.9	Metabolism	Energy metabolism	1.44535e-05	0	0	0.000397406	0	0	2.4072e-05	0.00102417	0	0	3.46005e-05	0	0	0	3.60684e-05	0	1.63871e-05	6.07134e-05	9.34601e-06	0
K02707	photosystem II cytochrome b559 subunit alpha	-	Metabolism	Energy metabolism	0	0	3.92381e-05	0.00165595	4.99317e-05	0	6.86352e-05	0.00320854	0	0	8.47949e-05	0	0	0	9.0906e-05	0	0	0.00013955	1.42222e-05	0
K02709	photosystem II PsbH protein	-	Metabolism	Energy metabolism	0	0	0	0.000918657	0	0	2.69412e-05	0.00193846	0	1.64105e-05	0.000295157	0	0	0	0.0001025	0	0	0.00028076	3.41517e-05	0
K02712	photosystem II PsbK protein	-	Metabolism	Energy metabolism	0	0	0	9.89434e-05	0	0	4.12421e-05	0.000550558	0.00016197	0	7.23238e-05	0.000179334	0	0	3.01138e-05	0	0	0	0	0
K02724	photosystem II PsbZ protein	-	Metabolism	Energy metabolism	0	0	0	0.000105197	0	0	0	0.00125155	5.70958e-05	0	9.03519e-05	0	0	0	0	0	0	0	6.59669e-05	0
K02725	20S proteasome subunit alpha 6	EC:3.4.25.1	Genetic Information Processing	Folding, sorting and degradation	0	0	0.00012825	0	0	0	0	0	0	0	0	0	0	0	0	0	0	0	0	0
K02744	N-acetylgalactosamine PTS system EIIA component	EC:2.7.1.-	Metabolism	Carbohydrate metabolism	0.0140256	0.000688762	0.00575302	0.0272811	0	0.0319488	0.0222026	0.00177577	0.0234922	0.001399	0.00797197	0.000166309	0.000643424	0.0156337	8.71189e-05	0.000689324	0.069731	0.0506265	0.0140953	0.00187187
K02745	N-acetylgalactosamine PTS system EIIB component	EC:2.7.1.-	Metabolism	Carbohydrate metabolism	0.0307156	0.00196034	0.0016944	0.0029797	0.0178042	0.000204622	0.00218971	0.00526163	0.00145114	0.0120917	0.0314578	0.0013266	0.00531221	0.00416006	0.00608178	0.0114157	0.00128437	0.00047401	0.00238694	0.019848
K02746	N-acetylgalactosamine PTS system EIIC component	-	Metabolism	Carbohydrate metabolism	0	0	0.00819527	0.00708317	0.00136317	0.00504126	0.0114816	0.00180735	0.0100275	0.00277321	0	0.00100429	0.00200855	0.00226317	0.000359472	0.00553306	0.00860567	0.00454496	0.0027292	0.000525188
K02747	N-acetylgalactosamine PTS system EIID component	-	Metabolism	Carbohydrate metabolism	0	0.000164367	0.000218885	0	0	0	0	0.0013977	0	9.8286e-05	0	0	3.89803e-05	8.93378e-05	0	0	8.28904e-05	0	0	0
K02750	alpha-glucoside PTS system EIICB component	EC:2.7.1.208 2.7.1.-	Metabolism	Carbohydrate metabolism	0.0287913	0.0353824	0.0206884	0.00200905	0.0192397	0.00365724	0.00605046	0.0104065	0.00200534	0.00869011	0.0389399	0.00897939	0.0165548	0.00219606	0.0153314	0.0240232	0.0530246	0.018283	0.00752371	0.0368554
K02753	beta-glucoside (arbutin/salicin/cellobiose) PTS system EIICB component	EC:2.7.1.-	Metabolism	Carbohydrate metabolism	0.00943828	0.000238036	0.00253099	0.000528667	0.00525707	0	0.000720545	0.00261661	0.000222943	0.00623654	0.0144387	0.000275483	0.00264231	0.00124015	0.00124175	0.00949155	0.00565273	0	0.00253994	0.00208971
K02757	beta-glucoside PTS system EIICBA component	EC:2.7.1.-	Environmental Information Processing	Membrane transport	0.0477401	0.029522	0.0290522	0.028309	0.0234618	0.0329547	0.0287734	0.0175007	0.0118014	0.059771	0.0280449	0.0332172	0.0225384	0.0634728	0.0405921	0.0348775	0.110251	0.0211728	0.0228977	0.0478763
K02759	cellobiose PTS system EIIA component	EC:2.7.1.196 2.7.1.205	Metabolism	Carbohydrate metabolism	0.025163	0.000419798	0.000794281	0.00356133	0.0221889	0.00459672	0.00417675	0.00842445	0.0155457	0.010581	0.0302455	0.000475869	0.00555209	0.0117279	0.0177527	0.0119827	0.00218511	0.0155978	0.0117333	0.0208368
K02760	cellobiose PTS system EIIB component	EC:2.7.1.196 2.7.1.205	Metabolism	Carbohydrate metabolism	0.0196992	0.0145569	0.0149157	0.00128978	0.0233428	0.00731311	0.00822723	0.017891	0.0190849	0.0114416	0.0220248	0.00592173	0.01216	0.0383315	0.0232169	0.0271856	0.0510539	0.0161002	0.0219985	0.0162367
K02761	cellobiose PTS system EIIC component	-	Metabolism	Carbohydrate metabolism	0.00817944	0.00191971	0.0139518	0.00134932	0.0134612	0.00354489	0.00213092	0.0114348	0.00787409	0.0239713	0.0153087	0.00100146	0.0111101	0.0316803	0.0120224	0.0140434	0.0102765	0.00796988	0.0115871	0.0114793
K02768	fructose PTS system EIIA component	EC:2.7.1.202	Metabolism	Carbohydrate metabolism	0.0289373	0.0218067	0.0204036	0.0775701	0.0179462	0.00508462	0.00562097	0.0055315	0.0135733	0.00839931	0.0259132	0.00461404	0.00346234	0.0346059	0.00763331	0.0263779	0.0095649	0.0194804	0.00594872	0.0308221
K02769	fructose PTS system EIIB component	EC:2.7.1.202	Metabolism	Carbohydrate metabolism	0.0129004	0.0217636	0.0201448	0.0535481	0.0206627	0.00499269	0.00503064	0.00228637	0.0130265	0.0108987	0.00519956	0.00457087	0.00243043	0.0202145	0.00518926	0.0186267	0.00756001	0.0180985	0.00647011	0.0253723
K02770	fructose PTS system EIIBC or EIIC component	EC:2.7.1.202	Metabolism	Carbohydrate metabolism	0.0423964	0.0217636	0.0200134	0.0237995	0.0202414	0.00251458	0.00651427	0.00228637	0.0047016	0.00975665	0.00820194	0.00457087	0.00243043	0.0236569	0.00565228	0.0184148	0.00901134	0.011914	0.00331721	0.023261
K02773	galactitol PTS system EIIA component	EC:2.7.1.200	Metabolism	Carbohydrate metabolism	0.00928958	0.0022154	0.00581725	0.0465051	0.0105753	0.00210837	0.00234794	0.0119839	0.00928116	0.00753985	0.0210774	0.000616536	0.0085502	0.0172212	0.00459753	0.0343243	0.00875555	0.0116613	0.0131945	0.0318908
K02774	galactitol PTS system EIIB component	EC:2.7.1.200	Metabolism	Carbohydrate metabolism	0.0276603	0.00874043	0.0045307	0.168583	0.0200239	0.00926009	0.00607507	0.00974937	0.0364768	0.0143127	0.0487	0.00378821	0.0113119	0.0556595	0.0136134	0.0153411	0.0286572	0.0368021	0.0319263	0.0351188
K02775	galactitol PTS system EIIC component	-	Metabolism	Carbohydrate metabolism	0.00844066	0	0.00165714	0.122432	0.0119108	0.00736807	0.00191376	0.0164256	0.024591	0.00707794	0.0196838	0.000475917	0.00455865	0.0368097	0.00569636	0.00692208	0.00089522	0.0230739	0.0212813	0.0302587
K02777	sugar PTS system EIIA component	EC:2.7.1.-	Metabolism	Carbohydrate metabolism	0.0295569	0.00110879	0.0144824	0.0138584	0.0177843	0.00144959	0.00996128	0.0111584	0.00252367	0.0214555	0.0271761	0.000635954	0.0140658	0.00967246	0.00608775	0.0353221	0.0197682	0.000365918	0.00767917	0.00622446
K02779	glucose PTS system EIICB or EIICBA component	EC:2.7.1.199	Metabolism	Carbohydrate metabolism	0.004872	0	0.00466448	0.00107183	0.00550117	0.000154373	0.00230993	0.00397734	0.000348434	0.00351833	0.00939588	0.000215069	0.0028576	0.000947477	0.00189654	0.0339754	0.0113486	2.36469e-05	0.00327559	0.00302295
K02781	glucitol/sorbitol PTS system EIIA component	EC:2.7.1.198	Metabolism	Carbohydrate metabolism	0.0423976	0	0.0029015	0.116853	0.0279608	0.00226492	0.00516908	0.00564215	0.0306147	0.0145066	0.048615	0.00204752	0.0081439	0.0401801	0.0104827	0.0198941	0.00301028	0.0138182	0.0273666	0.0371848
K02782	glucitol/sorbitol PTS system EIIB component	EC:2.7.1.198	Metabolism	Carbohydrate metabolism	0.00894139	0.00335145	0.00671411	0.00189238	0.00961082	7.14833e-05	0.00109544	0.00101897	0.000331958	0.00150306	0.00817118	0.00230146	0.00122152	0.00132012	0.00202913	0.00389964	0.00245061	0.000146187	0.000792286	0.0156287
K02783	glucitol/sorbitol PTS system EIIC component	-	Metabolism	Carbohydrate metabolism	0.0125309	0.00637016	0.011926	0.00502594	0.0123925	0.000125511	0.00180315	0.00212703	0.000374031	0.0036837	0.0197366	0.00275119	0.00304296	0.0022796	0.00310977	0.00631068	0.00273823	0.000146187	0.00119285	0.031138
K02784	phosphocarrier protein HPr	-	Environmental Information Processing	Membrane transport	0.0398912	0.00129328	0.00376174	0.00583835	0.0195206	0	0.00341992	0.0064022	0.00101046	0.00997001	0.0479587	0.000781235	0.00436055	0.00316127	0.00708588	0.0285762	0.0128282	0.000192662	0.005508	0.0113285
K02786	lactose PTS system EIIA component	EC:2.7.1.207	Metabolism	Carbohydrate metabolism	0.0113612	0.0114615	0.00253753	0	0.00345022	0	0.00439236	0.00383465	0.00130105	0.00082664	0.00714135	0.00388128	0.00835374	0.0150169	0.00680799	4.96705e-05	0.0417737	0.00862342	0.0017638	0.00925946
K02788	lactose PTS system EIICB component	EC:2.7.1.207	Metabolism	Carbohydrate metabolism	0	0	0	0	0	0	0.00015679	0	0	0	0	0	0	7.38624e-05	0	0	0	0	0	0
K02791	maltose/glucose PTS system EIICB component	EC:2.7.1.199 2.7.1.208	Metabolism	Carbohydrate metabolism	0.00664172	0	0.00214995	0.000676196	0.00540968	0	0.000877211	0.00330808	0.000390551	0.00207496	0.00806512	0.000162043	0.00145261	0.000349985	0.00117312	0.00767108	0.00448359	3.79275e-05	0.00235045	0.0017429
K02793	mannose PTS system EIIA component	EC:2.7.1.191	Metabolism	Carbohydrate metabolism	0.0146125	0.00353293	0.00509737	0.0322038	0.0150834	0.0012903	0.0045693	0.00474599	0.00738274	0.00855202	0.0211527	0.00240661	0.00340573	0.0188757	0.00491388	0.0322251	0.0154083	0.00550381	0.0086523	0.0114999
K02794	mannose PTS system EIIAB component	EC:2.7.1.191	Metabolism	Carbohydrate metabolism	0.0186715	0.00315962	0.00493211	0.0320475	0.0148852	0.000911786	0.00373091	0.00474599	0.00753181	0.00894258	0.0211147	0.00240661	0.00345738	0.0116852	0.00558408	0.0318699	0.0101596	0.00502871	0.00887115	0.0118968
K02795	mannose PTS system EIIC component	-	Metabolism	Carbohydrate metabolism	0.03116	0.0178082	0.0147222	0.0560968	0.0127019	0.00505412	0.00731515	0.00937817	0.0108872	0.0155508	0.0213681	0.00565505	0.0212268	0.0356172	0.0137941	0.0368807	0.0560108	0.0176716	0.0141268	0.0303295
K02796	mannose PTS system EIID component	-	Metabolism	Carbohydrate metabolism	0.0581881	0.0529209	0.0230282	0.00463628	0.0375414	0.00753471	0.010563	0.0141643	0.00539957	0.0393632	0.0399996	0.0147385	0.0274444	0.0896605	0.0358604	0.0237979	0.103873	0.0202986	0.0127994	0.102223
K02798	mannitol PTS system EIIA component	EC:2.7.1.197	Metabolism	Carbohydrate metabolism	0.0256289	0.00192309	0.015997	0.0667878	0.0241314	0.001371	0.00358323	0.00788596	0.00917532	0.00997318	0.0816689	0.00193211	0.00642679	0.0213163	0.0079118	0.0504627	0.0178614	0.00792953	0.0151977	0.0189425
K02800	mannitol PTS system EIICBA or EIICB component	EC:2.7.1.197	Metabolism	Carbohydrate metabolism	0.0433037	0.0026897	0.0155949	0.00461631	0.0319015	0.000647973	0.00342451	0.00871092	0.0101662	0.011739	0.0879181	0.00244882	0.00788516	0.00349915	0.0103149	0.0536237	0.0136725	0.00469646	0.0119557	0.0211994
K02804	N-acetylglucosamine PTS system EIICBA or EIICB component	EC:2.7.1.193	Metabolism	Carbohydrate metabolism	0.0313745	0.0742804	0.0273876	0.0544981	0.06219	0.148506	0.0471034	0.0133029	0.181015	0.00316136	0.0100162	0.181811	0.00210637	0.0119815	0.0302019	0.023316	0.06136	0.0371976	0.00915593	0.00489481
K02805	dTDP-4-amino-4,6-dideoxygalactose transaminase	EC:2.6.1.59	Metabolism	Glycan biosynthesis and metabolism	0.0163482	0	0.000776258	0.000817113	0.00594833	0	0.000632673	0.00110824	0.000384758	0.00295965	0.0049527	0.000208015	0.00177277	0.00150496	0.00110789	0.00290082	0.000833508	0	0.00117556	0.00293404
K02806	nitrogen PTS system EIIA component	EC:2.7.1.-	Environmental Information Processing	Membrane transport	0.0223941	0.000138542	0.00594775	0.0036087	0.0159217	0.000607816	0.00459749	0.00867375	0.000992569	0.0099397	0.0424383	0.000786895	0.00666476	0.0032421	0.00577609	0.0285863	0.0167708	0.000491041	0.00690709	0.0159864
K02810	sucrose PTS system EIIBCA or EIIBC component	EC:2.7.1.211	Metabolism	Carbohydrate metabolism	0.0663733	0.0629299	0.0577144	0.0835666	0.00726413	0.0430143	0.0682691	0.0387503	0.0223651	0.081793	0.0159116	0.0362098	0.0190001	0.0888618	0.0144635	0.0448881	0.190397	0.0488359	0.0213595	0.0800287
K02812	sorbose PTS system EIIA component	EC:2.7.1.206	Metabolism	Carbohydrate metabolism	0	0	0	0.0375434	7.09282e-05	0.00146742	0.000758398	0	0.00560423	0.000506054	6.9506e-05	0	0	0.0115536	0.000469537	0	0	0.0055656	0.00385071	0.00175743
K02813	sorbose PTS system EIIB component	EC:2.7.1.206	Metabolism	Carbohydrate metabolism	0	0	0.0003146	0.0408523	0.000354229	0.00105856	0.000365463	0	0.00596044	0.000594653	0	0	0	0.0132877	0.00031754	3.91481e-05	0	0.00636201	0.00268906	0.00118537
K02815	sorbose PTS system EIID component	-	Metabolism	Carbohydrate metabolism	0.000133192	0	0.00053926	0	0.000474316	0	0	0.00037669	0	0.000302575	0.000613545	0	0.000205679	0	0.00018839	0.00203819	0.00064469	0	0.00109985	0
K02819	trehalose PTS system EIIBC or EIIBCA component	EC:2.7.1.201	Metabolism	Carbohydrate metabolism	0.0198716	0.000361438	0.00316613	0.00330653	0.0137105	0.000130494	0.00234147	0.00419484	0.000588338	0.00561698	0.0402791	0.000510378	0.00519514	0.00352899	0.00453322	0.016228	0.00275349	0	0.0036719	0.0108423
K02821	ascorbate PTS system EIIA or EIIAB component	EC:2.7.1.194	Metabolism	Carbohydrate metabolism	0.0540949	0	0.00197203	0.132648	0.0171788	0.00356196	0.00353089	0.00419304	0.0147772	0.0131204	0.0208169	0.000788925	0.00270723	0.0407559	0.00424541	0.00796032	0.00191809	0.0116019	0.014585	0.0154586
K02822	ascorbate PTS system EIIB component	EC:2.7.1.194	Metabolism	Carbohydrate metabolism	0.0648503	0.000517319	0.0087119	0.120559	0.0391662	0.00231338	0.00559993	0.0168403	0.0246098	0.0153104	0.0865874	0.00214924	0.010396	0.0348961	0.0114059	0.0626873	0.0190009	0.0147232	0.0284471	0.03713
K02823	dihydroorotate dehydrogenase electron transfer subunit	-	Metabolism	Nucleotide metabolism	0.0106511	0.0489865	0.0547146	0.0123823	0.0527408	0.12046	0.0352639	0.0302342	0.141973	0.06576	0.00584838	0.163946	0.00584343	0.065833	0.0245583	0.0153546	0.0589027	0.0305399	0.0196196	0.0833327
K02825	pyrimidine operon attenuation protein / uracil phosphoribosyltransferase	EC:2.4.2.9	Metabolism	Nucleotide metabolism	0.0185965	0.0158079	0.0233935	0.000993778	0.00912893	0.00542401	0.00802405	0.00433356	0.00829361	0.0984282	0.00510673	0.0108533	0.0234376	0.0691136	0.0183258	0.00692985	0.038553	0.0150102	0.018307	0.114499
K02829	cytochrome aa3-600 menaquinol oxidase subunit IV	EC:7.1.1.5	Metabolism	Energy metabolism	0	0	7.45898e-05	0	0	0	0	0	0	0	0	0	0	0	0	0	0	0	0	0
K02840	UDP-D-galactose	EC:2.4.1.-	Metabolism	Glycan biosynthesis and metabolism	0.000702717	0	0	0	0.00180032	0	0.000594537	0	0	0.000692627	0	0	0	0	0	0	0	0	0.000287667	0
K02841	heptosyltransferase I	-	Metabolism	Glycan biosynthesis and metabolism	0.0405643	0.000277591	0.00141954	0.00418144	0.0166144	0.00184507	0.00350843	0.0048889	0.000861636	0.0115215	0.0398268	0.00105615	0.00578542	0.00339481	0.00614953	0.0163482	0.00116742	0	0.00257849	0.0210702
K02843	heptosyltransferase II	EC:2.4.1.-	Metabolism	Glycan biosynthesis and metabolism	0.0174202	4.75057e-05	0.00607673	0.00221842	0.0116535	0.000779838	0.00128231	0.00753068	0.000613252	0.00336954	0.0160999	0.000682406	0.00351371	0.00123677	0.00287624	0.0264877	0.00936747	0.000760566	0.00191057	0.0421782
K02844	UDP-glucose	-	Metabolism	Glycan biosynthesis and metabolism	0.00156752	0	0.000526942	0	0.00180987	0	9.25942e-05	0.000235579	0	0.00101851	0	0	0.000217092	0	5.95631e-05	0.000592765	0	0	0.000179781	0
K02847	O-antigen ligase	-	Metabolism	Glycan biosynthesis and metabolism	0.0014842	0.0213294	0.000194122	0.000175752	0.00122902	0	0.000687414	0.000480079	0	0.00297562	0.00272596	0.116383	0	0	0.000188406	0.000388506	0.000192996	0	0.00382466	0
K02848	lipopolysaccharide core heptose(I) kinase	EC:2.4.1.-	Metabolism	Glycan biosynthesis and metabolism	0	0	0	0	0.00241248	0	0	0	0	0.00106439	0	0	0.000141176	0.000188776	0	0.000153844	0.000137065	0	0.00036998	0
K02849	heptosyltransferase III	-	Metabolism	Glycan biosynthesis and metabolism	0.00158726	0	0.000359953	0	0.00175222	0.000104719	8.57601e-05	0.000199512	9.55562e-05	0.000903335	9.53875e-05	0	0.000216095	0	8.10646e-05	0.000432046	0	0	0.000362158	0
K02850	heptose II phosphotransferase	-	Metabolism	Glycan biosynthesis and metabolism	0.000695289	0	0.000190789	0.0018203	0.00447863	0	8.34444e-05	0.00301456	6.07304e-05	0.00196691	0	0	0.00011453	0.00123349	0	0.000335328	2.47426e-05	0	0.000191473	0
K02851	UDP-GlcNAc	-	Metabolism	Glycan biosynthesis and metabolism	0.0216375	0.00941087	0.00261132	0.0017698	0.0185781	0.0104091	0.00342813	0.0080962	0.000599705	0.00630854	0.0347017	0.00374662	0.0244026	0.00178805	0.0471645	0.0136972	0.0150815	0.00552721	0.0057546	0.0122255
K02858	3,4-dihydroxy 2-butanone 4-phosphate synthase	-	Metabolism	Metabolism of cofactors and vitamins	0.0260697	0.000223319	0.00782734	0.00297129	0.0146673	0.000282431	0.00302433	0.00789173	0.000962611	0.00689652	0.0422715	0.000674776	0.00514198	0.00121394	0.00555856	0.0534687	0.0180808	0.000168343	0.0096663	0.0111345
K02863	large subunit ribosomal protein L1	EC:2.7.8.33 2.7.8.35	Genetic Information Processing	Translation	0.0411724	0.166458	0.114335	0.0674195	0.115961	0.172269	0.178004	0.126893	0.155446	0.145503	0.042285	0.177445	0.211775	0.153292	0.185567	0.0854446	0.11607	0.218623	0.222167	0.103813
K02864	large subunit ribosomal protein L10	-	Genetic Information Processing	Translation	0.0731433	0.100305	0.0520405	0.0693066	0.0997124	0.0325783	0.120531	0.0307147	0.034384	0.156371	0.0828592	0.0510429	0.217311	0.145156	0.167655	0.0852958	0.0729278	0.122939	0.205433	0.141658
K02865	large subunit ribosomal protein L10Ae	-	Genetic Information Processing	Translation	0	0	0.000282421	0	0	0	0	0	0	0	0	0	0	0	0	0	0	0	0	0
K02867	large subunit ribosomal protein L11	-	Genetic Information Processing	Translation	0.126358	0.302791	0.181769	0.134267	0.165336	0.280745	0.241242	0.168911	0.231823	0.177099	0.0616193	0.279173	0.22765	0.179058	0.235844	0.0799597	0.18499	0.259686	0.247929	0.105455
K02868	large subunit ribosomal protein L11e	-	Genetic Information Processing	Translation	0	0	0.000189648	0	0	0	0	0	0	0	0	0	0	0	0	0	0	0	0	0
K02869	large subunit ribosomal protein L12	-	Genetic Information Processing	Translation	0	0	0	0	0	0	0	0	0.00224487	0	0	0	0	0	0	0	0	0	0.000647054	0
K02870	large subunit ribosomal protein L12e	-	Genetic Information Processing	Translation	0	0	0	0	0	0	0	0	0	0	0	0	0	0	0	0	0	0	0	3.76788e-05
K02871	large subunit ribosomal protein L13	-	Genetic Information Processing	Translation	0.0840312	0.188986	0.122011	0.104775	0.160163	0.196822	0.201736	0.118046	0.18378	0.0440814	0.0751261	0.262464	0.223986	0.0323694	0.197895	0.110733	0.0998235	0.208034	0.212138	0.0586357
K02872	large subunit ribosomal protein L13Ae	-	Genetic Information Processing	Translation	0	0	0	0	0	0	0	0	0	7.64166e-05	0	0	0	0	0	0	0	0	0	0
K02873	large subunit ribosomal protein L13e	-	Genetic Information Processing	Translation	0	0	0	0	0	0	0	0	0	0	0	0	0	0	0	0	0	0	0	4.65968e-05
K02874	large subunit ribosomal protein L14	-	Genetic Information Processing	Translation	0.151369	0.449186	0.301764	0.206539	0.198124	0.313688	0.302475	0.25336	0.269208	0.214817	0.073613	0.308418	0.247295	0.199623	0.242627	0.0770803	0.167753	0.278449	0.253356	0.164936
K02875	large subunit ribosomal protein L14e	-	Genetic Information Processing	Translation	0	0	0.000428285	0	0	0	0	0	0.00633674	0	0	0	0	0	0	0	0	0	0.00189764	0
K02876	large subunit ribosomal protein L15	-	Genetic Information Processing	Translation	0.135813	0.230446	0.16605	0.131831	0.177366	0.239535	0.21673	0.181607	0.240341	0.213457	0.0875461	0.283092	0.240064	0.184343	0.205	0.103713	0.15992	0.201416	0.241128	0.144965
K02877	large subunit ribosomal protein L15e	-	Genetic Information Processing	Translation	0	0	0.0003443	0	0	0	0	0	0	0	0	0	0	0	0	0	0	0	0	0
K02878	large subunit ribosomal protein L16	-	Genetic Information Processing	Translation	0.199428	0.371129	0.257835	0.290312	0.195968	0.311369	0.260606	0.196102	0.284108	0.185641	0.0998573	0.279692	0.226596	0.24306	0.231045	0.102349	0.168582	0.245456	0.239965	0.175628
K02879	large subunit ribosomal protein L17	-	Genetic Information Processing	Translation	0.0938689	0.192492	0.154175	0.115479	0.178579	0.241643	0.199451	0.158852	0.226841	0.223238	0.090986	0.255986	0.236176	0.208408	0.224133	0.117754	0.122658	0.238099	0.250249	0.14323
K02881	large subunit ribosomal protein L18	-	Genetic Information Processing	Translation	0.095605	0.263784	0.201003	0.123856	0.168587	0.256218	0.237146	0.202668	0.22405	0.184645	0.063311	0.29023	0.269454	0.213615	0.223376	0.0870934	0.150147	0.217157	0.252102	0.205461
K02882	large subunit ribosomal protein L18Ae	-	Genetic Information Processing	Translation	0	0	8.95826e-05	0	4.29363e-05	0	0	0	0	0	0	0	0	0	0	0	0	0	0	0
K02883	large subunit ribosomal protein L18e	-	Genetic Information Processing	Translation	0	0	0.000190111	0	0	0	0	0	0	0	0	0	0	0	0	0	0	0	0	0
K02884	large subunit ribosomal protein L19	-	Genetic Information Processing	Translation	0.106463	0.211974	0.14906	0.0998924	0.103731	0.0764326	0.179425	0.146019	0.043623	0.168769	0.07416	0.0834479	0.227715	0.160264	0.163739	0.0676486	0.100131	0.182073	0.230685	0.132858
K02885	large subunit ribosomal protein L19e	-	Genetic Information Processing	Translation	0	0	0	0.000297522	0	0	0	2.58587e-05	0	0	0	0	0	0	0	0	0	0	0	1.37715e-05
K02886	large subunit ribosomal protein L2	-	Genetic Information Processing	Translation	0.115229	0.227392	0.194407	0.128482	0.14911	0.242797	0.205613	0.158247	0.220094	0.170001	0.0674864	0.242028	0.197581	0.194779	0.183796	0.0801017	0.227406	0.235898	0.197998	0.14007
K02887	large subunit ribosomal protein L20	-	Genetic Information Processing	Translation	0.10016	0.240357	0.195073	0.111204	0.143931	0.214607	0.203563	0.166725	0.182308	0.168371	0.0532495	0.239826	0.209401	0.152195	0.189429	0.0701645	0.146706	0.241377	0.184789	0.120249
K02888	large subunit ribosomal protein L21	-	Genetic Information Processing	Translation	0.0887315	0.237528	0.165516	0.0618973	0.15694	0.223672	0.23471	0.148656	0.201246	0.164327	0.0574267	0.262814	0.25521	0.152037	0.220709	0.0695412	0.103334	0.220029	0.259156	0.0898482
K02889	large subunit ribosomal protein L21e	-	Genetic Information Processing	Translation	0	0	0.000194942	0	0	0	0	0	0.0041674	0	0	0	0	0	0	0	0	0	0.000998397	0
K02890	large subunit ribosomal protein L22	-	Genetic Information Processing	Translation	0.0775235	0.209793	0.187639	0.119767	0.188797	0.258817	0.20986	0.165229	0.242742	0.246774	0.0705771	0.308547	0.260576	0.198223	0.242252	0.0791565	0.151839	0.257678	0.24472	0.132485
K02892	large subunit ribosomal protein L23	-	Genetic Information Processing	Translation	0.0567287	0.313497	0.202328	0.174832	0.220061	0.291847	0.28121	0.181152	0.30572	0.22147	0.0350545	0.375096	0.267343	0.212899	0.261004	0.0762155	0.136074	0.288131	0.266221	0.120193
K02893	large subunit ribosomal protein L23Ae	-	Genetic Information Processing	Translation	0	0	0	0	0	0	0	0	0	0	0	0	0	0	0	0	0	0	0	1.22709e-05
K02894	large subunit ribosomal protein L23e	-	Genetic Information Processing	Translation	0	0	0.000112776	0	0	0	0	0	0	0	0	0	0	0	0	0	0	0	0	0
K02895	large subunit ribosomal protein L24	-	Genetic Information Processing	Translation	0.0746834	0.150112	0.148263	0.0349394	0.153311	0.240025	0.196361	0.136153	0.218395	0.221392	0.0580005	0.276044	0.227346	0.213799	0.216635	0.0819931	0.129091	0.205041	0.225119	0.149777
K02896	large subunit ribosomal protein L24e	-	Genetic Information Processing	Translation	0	0	0	0	0	0	0	0	0.00169444	0	0	0	0	0	0	0	0	0	0.00426239	0
K02897	large subunit ribosomal protein L25	-	Genetic Information Processing	Translation	0.0435637	0.030906	0.0327476	0.00526129	0.0383184	0.0431295	0.0197338	0.098831	0.00278192	0.0164626	0.048029	0.00970011	0.0271041	0.00368423	0.0433847	0.0489676	0.0305034	0.029412	0.0141796	0.00334222
K02898	large subunit ribosomal protein L26e	-	Genetic Information Processing	Translation	0	0	0.000160767	0	0	0	0	0	0	0	0	0	0	0	0	0	0	0	0	0
K02899	large subunit ribosomal protein L27	-	Genetic Information Processing	Translation	0.166108	0.427611	0.188684	0.209953	0.221219	0.286354	0.299077	0.19503	0.26966	0.189023	0.100235	0.365617	0.348414	0.220759	0.275226	0.135104	0.211847	0.307665	0.335254	0.135772
K02901	large subunit ribosomal protein L27e	-	Genetic Information Processing	Translation	0	0	7.40906e-05	0	0	0	0	0	0	0	0	0	0	0	0	0	0	0	0	0
K02902	large subunit ribosomal protein L28	-	Genetic Information Processing	Translation	0.130149	0.207205	0.250986	0.177214	0.179975	0.113341	0.294918	0.243592	0.101729	0.430498	0.122036	0.117539	0.336498	0.301054	0.284861	0.138851	0.133841	0.28757	0.365575	0.214106
K02904	large subunit ribosomal protein L29	-	Genetic Information Processing	Translation	0.239703	0.275864	0.284123	0.170799	0.237454	0.431994	0.239769	0.342776	0.449532	0.396206	0.221814	0.399808	0.0658558	0.30689	0.0988528	0.162713	0.302858	0.203437	0.107672	0.172388
K02905	large subunit ribosomal protein L29e	-	Genetic Information Processing	Translation	0	0	0.000575076	0	0	0	0	0	0	6.43109e-05	0	0	0	0	0	0	0	0	0	0
K02906	large subunit ribosomal protein L3	-	Genetic Information Processing	Translation	0.114267	0.31032	0.225228	0.176364	0.165245	0.234033	0.254425	0.170149	0.219558	0.194645	0.0548748	0.277882	0.247393	0.182277	0.218483	0.0746597	0.195155	0.265637	0.228137	0.207304
K02907	large subunit ribosomal protein L30	-	Genetic Information Processing	Translation	0.17166	0.367773	0.264319	0.193329	0.372623	0.498291	0.370943	0.292512	0.414384	0.453562	0.212288	0.494381	0.496678	0.407287	0.443529	0.229906	0.267477	0.383545	0.473295	0.322858
K02908	large subunit ribosomal protein L30e	-	Genetic Information Processing	Translation	0	0	0	0	0	0	0	0	0.00342322	0	0	0	0	0	0	0	0	0	0.0011232	0
K02909	large subunit ribosomal protein L31	-	Genetic Information Processing	Translation	0.155251	0.434316	0.151289	0.205747	0.246167	0.36405	0.362762	0.165477	0.308149	0.190696	0.129723	0.427235	0.318851	0.1771	0.282294	0.200885	0.263811	0.3401	0.320781	0.142982
K02910	large subunit ribosomal protein L31e	-	Genetic Information Processing	Translation	0	0	0	0	0	0	0	0	0.00386053	0	0	0	0	0	0	0	0	0	0.000952083	0
K02911	large subunit ribosomal protein L32	-	Genetic Information Processing	Translation	0.0903576	0.481853	0.251197	0.153337	0.270309	0.415495	0.432265	0.233226	0.457703	0.360271	0.0779023	0.520904	0.387638	0.356134	0.282737	0.207645	0.221027	0.419011	0.412927	0.187815
K02912	large subunit ribosomal protein L32e	-	Genetic Information Processing	Translation	7.06371e-05	0	0	0	0	0	0	0	0.00219061	0	0	0	0	0	0	0	0	0	0.00102046	0
K02913	large subunit ribosomal protein L33	-	Genetic Information Processing	Translation	1.83483	2.08094	2.61741	0.714167	1.01103	1.03209	1.84175	1.4788	1.247	9.65836	0.199702	0.638948	0.924508	8.2127	1.54125	0.236358	1.40579	0.696042	1.80686	3.03203
K02914	large subunit ribosomal protein L34	-	Genetic Information Processing	Translation	0.463025	0.658128	0.687921	0.39794	0.5451	0.872946	0.487538	0.979597	0.943718	0.665654	0.39739	0.730839	0.162269	0.360529	0.230419	0.376574	0.528087	0.373917	0.203606	0.349823
K02915	large subunit ribosomal protein L34e	-	Genetic Information Processing	Translation	0	0	0	0	0	0	0	0	0.0029868	0	2.27687e-05	0	0	0	0	0	0	0	0.0010957	0
K02916	large subunit ribosomal protein L35	-	Genetic Information Processing	Translation	0.073454	0.200055	0.186889	0.102763	0.242718	0.323909	0.23982	0.242401	0.384281	0.284905	0.0551037	0.439803	0.370034	0.227261	0.326718	0.0834666	0.149588	0.286171	0.3101	0.146557
K02918	large subunit ribosomal protein L35e	-	Genetic Information Processing	Translation	0	0	0	0	0	0	0	0	0	0	3.06861e-05	0	0	0	0	0	0	0	0	0
K02919	large subunit ribosomal protein L36	-	Genetic Information Processing	Translation	0.0906952	0.0916738	0.0712499	0.0491383	0.22863	0.291172	0.0965618	0.0628778	0.42482	0.0331195	0.221181	0.461638	0.018609	0.00450405	0.0649216	0.219569	0.100157	0.0681554	0.0353207	0.00728294
K02920	large subunit ribosomal protein L36e	-	Genetic Information Processing	Translation	0	0	0	0	0	0	0	0	3.53765e-05	0	0	0	0	0	0	0	0	0	0	0
K02921	large subunit ribosomal protein L37Ae	-	Genetic Information Processing	Translation	0	0	0	0	0	0	0	0	0.003823	0	0	1.03815e-05	0	0	0	0	0	0	0.00122118	0
K02922	large subunit ribosomal protein L37e	-	Genetic Information Processing	Translation	0	0	8.25408e-05	0	0	0	0	0	0.00440554	0	0	0	0	0	0	0	0	0	0.00207792	0
K02924	large subunit ribosomal protein L39e	-	Genetic Information Processing	Translation	0	0	0	0	0	0	0	0	0.0157341	0	0	0	0	0	0	0	0	0	0.00527725	0
K02926	large subunit ribosomal protein L4	-	Genetic Information Processing	Translation	0.123697	0.313082	0.241794	0.638175	0.204297	0.329923	0.329774	0.274512	0.326953	0.177822	0.0640726	0.339295	0.238305	0.280542	0.232289	0.190104	0.351278	0.308339	0.253461	0.183234
K02927	ubiquitin-large subunit ribosomal protein L40e	-	Genetic Information Processing	Translation	0	0	0	0	0	0	0	0.000137218	0.0220277	4.62493e-06	2.20802e-06	0	0	0	0	0	0	9.89139e-06	0.00461759	0
K02929	large subunit ribosomal protein L44e	-	Genetic Information Processing	Translation	0	0	0.000104415	0	0	0	0	0	0.00338888	0	0	0	0	0	0	0	0	0	0.0014208	2.58967e-05
K02930	large subunit ribosomal protein L4e	-	Genetic Information Processing	Translation	0	0	0	0	0	0	0	0	0.00185949	0	0	0	0	0	0	0	0	0	0.00103446	0
K02931	large subunit ribosomal protein L5	-	Genetic Information Processing	Translation	0.0949163	0.248788	0.21522	0.0839578	0.172223	0.227155	0.219237	0.193311	0.196288	0.186357	0.0429599	0.253882	0.218395	0.178536	0.217251	0.0688595	0.119852	0.199944	0.215722	0.0914352
K02933	large subunit ribosomal protein L6	-	Genetic Information Processing	Translation	0.0639595	0.172586	0.0836919	0.0749178	0.0839546	0.0797773	0.156123	0.144099	0.0341183	0.16455	0.0413759	0.0666293	0.237749	0.184059	0.166309	0.0803171	0.115401	0.181481	0.21453	0.130449
K02935	large subunit ribosomal protein L7/L12	-	Genetic Information Processing	Translation	0.0827603	0.193771	0.166147	0.0319689	0.150934	0.25633	0.229142	0.129518	0.187659	0.140953	0.0681771	0.25428	0.258286	0.129257	0.209358	0.125094	0.281141	0.269308	0.255579	0.153987
K02936	large subunit ribosomal protein L7Ae	-	Genetic Information Processing	Translation	0	0	0	0	0	0	0	0	0.00207435	0	0	0	0	0	0	0	0	0	0.00111816	0
K02938	large subunit ribosomal protein L8e	-	Genetic Information Processing	Translation	0	0	0	0	0	0	0	0	0	0	0	0	0	0	0	0	0	0	0	2.46961e-05
K02939	large subunit ribosomal protein L9	-	Genetic Information Processing	Translation	0.0600967	0.18203	0.144178	0.099059	0.160267	0.23293	0.197078	0.159946	0.211427	0.20287	0.0546429	0.26558	0.258043	0.184954	0.216818	0.100741	0.203947	0.222141	0.246301	0.130133
K02940	large subunit ribosomal protein L9e	-	Genetic Information Processing	Translation	0	0	0	0	0	0	0	0.000160103	0	0	0	0	0	0	0	0	0	0	0	0
K02942	large subunit ribosomal protein LP1	-	Genetic Information Processing	Translation	0	0	0.000113061	0	0	0	0	0	0	0	0	0	0	0	0	0	0	0	0	0
K02945	small subunit ribosomal protein S1	-	Genetic Information Processing	Translation	0.0480301	0.117064	0.119738	0.0730036	0.0500671	0.0597675	0.109705	0.138133	0.0232614	0.0178672	0.0132081	0.0398751	0.144432	0.0100812	0.102968	0.0383897	0.0521056	0.10891	0.106214	0.0182721
K02946	small subunit ribosomal protein S10	-	Genetic Information Processing	Translation	0.128135	0.323702	0.220974	0.0837636	0.20224	0.287052	0.269594	0.272635	0.209882	0.246397	0.124034	0.302527	0.291826	0.222536	0.24765	0.150592	0.244951	0.31819	0.251819	0.220595
K02948	small subunit ribosomal protein S11	-	Genetic Information Processing	Translation	0.190543	0.412616	0.316248	0.30544	0.204143	0.342011	0.262432	0.249813	0.328093	0.202719	0.0846369	0.318757	0.248994	0.259849	0.224473	0.101023	0.245816	0.290639	0.248562	0.182843
K02950	small subunit ribosomal protein S12	-	Genetic Information Processing	Translation	0.148286	0.471713	0.263697	0.3377	0.178586	0.311448	0.248682	0.218337	0.281343	0.20393	0.067942	0.305676	0.239973	0.240559	0.240926	0.078776	0.23064	0.28823	0.233345	0.137079
K02951	small subunit ribosomal protein S12e	-	Genetic Information Processing	Translation	0	0	0	0	0	0	0	0	0	4.46318e-05	0	0	0	0	0	0	0	0	0	0
K02952	small subunit ribosomal protein S13	-	Genetic Information Processing	Translation	0.146748	0.310085	0.212292	0.111205	0.192306	0.241614	0.218307	0.202564	0.240273	0.208137	0.0909802	0.299576	0.252192	0.208003	0.239406	0.100672	0.158154	0.225759	0.244128	0.148174
K02953	small subunit ribosomal protein S13e	-	Genetic Information Processing	Translation	0	0	0	0	0	0	0	0	0	0	0	0	0	0	0	0	0	0	0	8.48072e-06
K02954	small subunit ribosomal protein S14	-	Genetic Information Processing	Translation	0.328182	0.619272	0.429453	0.421177	0.404049	0.558738	0.542714	0.271238	0.584956	0.417617	0.13632	0.617357	0.593867	0.466622	0.565792	0.16879	0.379931	0.568525	0.554019	0.361609
K02955	small subunit ribosomal protein S14e	-	Genetic Information Processing	Translation	0	0	0	0	0	0	0	0	0	0.000106458	0	0	0	0	0	0	0	0	0	0
K02956	small subunit ribosomal protein S15	-	Genetic Information Processing	Translation	0.0943682	0.131007	0.14734	0.0824054	0.110926	0.0813147	0.158123	0.162234	0.0416195	0.205458	0.093693	0.0650166	0.249274	0.194901	0.204052	0.0976135	0.0929872	0.207676	0.269313	0.159844
K02957	small subunit ribosomal protein S15Ae	-	Genetic Information Processing	Translation	0	0	0	0	0	0	0	0	0	2.87857e-05	0	0	0	0	0	0	0	0	0	0
K02959	small subunit ribosomal protein S16	-	Genetic Information Processing	Translation	0.132905	0.275135	0.168153	0.0802055	0.179613	0.252002	0.262032	0.168813	0.234037	0.192392	0.074356	0.304009	0.222559	0.172616	0.197108	0.136991	0.162385	0.213841	0.240413	0.131698
K02960	small subunit ribosomal protein S16e	-	Genetic Information Processing	Translation	0	0	0.000187526	0	0	0	0	0	7.0753e-05	0	0	0	0	0	0	0	0	3.58904e-05	0	0
K02961	small subunit ribosomal protein S17	-	Genetic Information Processing	Translation	0.0953206	0.269386	0.237669	0.636217	0.241595	0.358032	0.321732	0.288222	0.397469	0.23109	0.0851906	0.415342	0.270654	0.319573	0.272915	0.181446	0.348531	0.327952	0.286261	0.132205
K02962	small subunit ribosomal protein S17e	-	Genetic Information Processing	Translation	0	0	0	0	0	0	0	0	0.00629363	0	0	0	0	0	0	0	0	0	0.00150778	0
K02963	small subunit ribosomal protein S18	-	Genetic Information Processing	Translation	0.193729	0.306122	0.248526	0.0830326	0.274166	0.283221	0.287946	0.216789	0.297815	0.360138	0.158991	0.384919	0.330277	0.248262	0.298651	0.171013	0.236907	0.276285	0.293584	0.268114
K02964	small subunit ribosomal protein S18e	-	Genetic Information Processing	Translation	0	0	0.000147129	0	0	0	0	0	0	0	0	0	0	0	0	0	0	0	0	0
K02965	small subunit ribosomal protein S19	-	Genetic Information Processing	Translation	0.18656	0.506481	0.365744	0.296359	0.221089	0.388275	0.342231	0.296761	0.337322	0.297778	0.102067	0.359347	0.265513	0.278042	0.238008	0.0982725	0.194595	0.359198	0.273606	0.187577
K02967	small subunit ribosomal protein S2	-	Genetic Information Processing	Translation	0.044973	0.10992	0.120667	0.0549939	0.0970551	0.165553	0.1189	0.0978446	0.138152	0.164674	0.0472999	0.192896	0.155375	0.175861	0.143365	0.0642834	0.0874422	0.144351	0.13444	0.089759
K02968	small subunit ribosomal protein S20	-	Genetic Information Processing	Translation	0.0797692	0.125309	0.129433	0.0321665	0.10113	0.0777518	0.160361	0.170336	0.0250639	0.20157	0.0775746	0.0634033	0.243372	0.177082	0.202841	0.0803129	0.0785645	0.15184	0.184144	0.119166
K02969	small subunit ribosomal protein S20e	-	Genetic Information Processing	Translation	0	0	0.000164315	0	0	0	0	0	0	0	0	0	0	0	0	0	0	0	0	0
K02970	small subunit ribosomal protein S21	-	Genetic Information Processing	Translation	0.162608	0.275325	0.354038	0.197038	0.214391	0.401397	0.243096	0.260706	0.467196	0.356803	0.0904781	0.426817	0.0373776	0.259603	0.101496	0.122947	0.143641	0.154523	0.0890736	0.114674
K02971	small subunit ribosomal protein S21e	-	Genetic Information Processing	Translation	0	0	8.36996e-05	0	0	0	0	0	0	0	0	0	0	0	0	0	0	0	0	0
K02973	small subunit ribosomal protein S23e	-	Genetic Information Processing	Translation	0	0	0	0	0	0	0	0	0	4.35366e-05	0	0	0	0	0	0	0	0	0	0
K02974	small subunit ribosomal protein S24e	-	Genetic Information Processing	Translation	0	0	4.99345e-05	0	0	0	0	0	0.00242069	0	1.75412e-05	0	0	0	0	0	0	0	0.0010726	0
K02977	ubiquitin-small subunit ribosomal protein S27Ae	-	Genetic Information Processing	Translation	0	0	0	0	0	0	0	9.39618e-06	0	0	4.81929e-07	0	0	0	0	0	0	3.04512e-06	0	2.57252e-06
K02978	small subunit ribosomal protein S27e	-	Genetic Information Processing	Translation	0	0	9.04918e-05	0	0	0	0	0	0.00639515	0	0	0	0	0	0	0	0	0	0.00357491	3.65469e-05
K02979	small subunit ribosomal protein S28e	-	Genetic Information Processing	Translation	0	0	0	0	0	0	0	0	0.00417767	0	0	0	0	0	0	0	0	0	0.00159227	0
K02982	small subunit ribosomal protein S3	-	Genetic Information Processing	Translation	0.134197	0.285606	0.245316	0.555829	0.214835	0.325937	0.300358	0.288646	0.332236	0.21776	0.0857216	0.32475	0.252579	0.283402	0.246283	0.190142	0.397224	0.340662	0.286012	0.117689
K02983	small subunit ribosomal protein S30e	-	Genetic Information Processing	Translation	1.92848e-05	0	0	0	0	0	0	0	0	0	0	0	0	0	0	0	3.28595e-05	0	0	0
K02984	small subunit ribosomal protein S3Ae	-	Genetic Information Processing	Translation	0	0	0	0	0	0	0	0	0.00188227	0	3.70446e-05	0	0	0	4.6923e-06	0	0	0	0.00123704	0
K02986	small subunit ribosomal protein S4	-	Genetic Information Processing	Translation	0.115256	0.279374	0.155537	0.151288	0.164625	0.227995	0.227812	0.182152	0.22308	0.173782	0.0776115	0.279809	0.189295	0.168413	0.183883	0.0848053	0.146556	0.171221	0.17731	0.135285
K02987	small subunit ribosomal protein S4e	-	Genetic Information Processing	Translation	0	0	0	0	0	0	0	0	0.00262055	0	0	0	0	0	0	0	0	0	0.00113052	0
K02988	small subunit ribosomal protein S5	-	Genetic Information Processing	Translation	0.125824	0.221149	0.202279	0.578861	0.142456	0.168235	0.252204	0.254613	0.157512	0.181776	0.0523273	0.131583	0.235073	0.278867	0.201139	0.18115	0.306763	0.232157	0.230947	0.168085
K02990	small subunit ribosomal protein S6	-	Genetic Information Processing	Translation	0.0818424	0.11599	0.133793	0.101289	0.143466	0.239477	0.0753726	0.160797	0.207839	0.0972998	0.0801677	0.238259	0.0612197	0.127016	0.119828	0.122797	0.191425	0.117739	0.0539276	0.118052
K02991	small subunit ribosomal protein S6e	-	Genetic Information Processing	Translation	0	0	0.000135096	0	0	0	0	0	0.00268406	0	0	0	0	0	0	0	0	0	0.000970082	0
K02992	small subunit ribosomal protein S7	-	Genetic Information Processing	Translation	0.0599036	0.20104	0.160542	0.0512493	0.0669727	0.0935088	0.187649	0.161878	0.0444533	0.185549	0.0426485	0.0620369	0.196148	0.165576	0.144436	0.0562401	0.0837388	0.190543	0.176222	0.107543
K02993	small subunit ribosomal protein S7e	-	Genetic Information Processing	Translation	0	0	0	0	0	0	0	0	0	0	3.68823e-06	0	0	0	0	0	0	0	0	0
K02994	small subunit ribosomal protein S8	-	Genetic Information Processing	Translation	0.059059	0.166277	0.124718	0.087343	0.11289	0.089452	0.197643	0.154576	0.0849679	0.210444	0.0352233	0.0752833	0.279757	0.195423	0.221438	0.0719689	0.203011	0.23397	0.257978	0.131426
K02995	small subunit ribosomal protein S8e	-	Genetic Information Processing	Translation	0	0	0	0	0	0	0	0	0.00163525	0	0	0	0	0	0	0	0	0	0.000846894	0
K02996	small subunit ribosomal protein S9	-	Genetic Information Processing	Translation	0.113428	0.233016	0.204366	0.0773463	0.153242	0.248526	0.208137	0.16508	0.248258	0.166736	0.064282	0.231693	0.189905	0.194326	0.19129	0.0923457	0.222449	0.236673	0.196998	0.217278
K02997	small subunit ribosomal protein S9e	-	Genetic Information Processing	Translation	0	0	0	0	0	0	0	0	0	4.66031e-05	0	0	0	0	0	0	0	0	0	0
K03000	DNA-directed RNA polymerase I subunit RPA12	-	Genetic Information Processing	Transcription	0	0	0	0	0	0	0	0	0	5.01413e-05	0	0	0	0	0	0	0	0	0	0
K03005	DNA-directed RNA polymerase I subunit RPA49	-	Genetic Information Processing	Transcription	0	0	6.95981e-05	0	0	0	0	0	0	0	0	0	0	0	0	0	0	0	0	0
K03007	DNA-directed RNA polymerases I, II, and III subunit RPABC5	-	Genetic Information Processing	Transcription	0	0	0.000557106	0	0	0	0	0	0	0	0	0	0	0	0	0	0	0	0	0
K03008	DNA-directed RNA polymerase II subunit RPB11	-	Genetic Information Processing	Transcription	0	0	0.000333229	0	0	0	0	0	0	0	0	0	0	0	0	0	0	0	0	0
K03009	DNA-directed RNA polymerases I, II, and III subunit RPABC4	-	Genetic Information Processing	Transcription	0	0	0.000278553	0	0	0	0	0	0	0	0	0	0	0	0	0	0	0	0	0
K03015	DNA-directed RNA polymerase II subunit RPB7	-	Genetic Information Processing	Transcription	0	0	0	0	0	0	0	0	0	3.60812e-05	0	0	0	0	0	0	0	0	0	0
K03025	DNA-directed RNA polymerase III subunit RPC6	-	Genetic Information Processing	Transcription	0	0	0.000132867	0	0	0	0	0	0	0	0	0	0	0	0	0	0	0	0	0
K03026	DNA-directed RNA polymerase III subunit RPC4	-	Genetic Information Processing	Transcription	0	0	0	0	0	0	0	0	0	6.15056e-05	0	0	0	0	0	0	0	0	0	0
K03027	DNA-directed RNA polymerases I and III subunit RPAC1	-	Genetic Information Processing	Transcription	0	0	0	0	0	0	0	0	0	6.18173e-05	0	0	0	0	0	0	0	0	0	0
K03029	26S proteasome regulatory subunit N10	-	Genetic Information Processing	Folding, sorting and degradation	0	0	0.00013547	0	0	0	0	0	0	0	0	0	0	0	0	0	0	0	0	0
K03030	26S proteasome regulatory subunit N11	-	Genetic Information Processing	Folding, sorting and degradation	0	0	9.30233e-05	0	0	0	0	0	0	0	0	0	0	0	0	0	0	0	0	0
K03035	26S proteasome regulatory subunit N5	-	Genetic Information Processing	Folding, sorting and degradation	0	0	6.92772e-05	0	0	0	0	0	0	0	0	0	0	0	0	0	0	0	0	0
K03039	26S proteasome regulatory subunit N9	-	Genetic Information Processing	Folding, sorting and degradation	0	0	0	0	0	0	0	0	0	3.705e-05	0	0	0	0	0	0	0	0	0	0
K03040	DNA-directed RNA polymerase subunit alpha	-	Genetic Information Processing	Transcription	0.0428762	0.112922	0.103359	0.0506017	0.0754993	0.0626061	0.129905	0.110045	0.0243684	0.162956	0.0366626	0.0494267	0.210546	0.167101	0.163702	0.0506504	0.0950533	0.162325	0.190364	0.120329
K03043	DNA-directed RNA polymerase subunit beta	-	Genetic Information Processing	Transcription	0.0638372	0.14757	0.128444	0.0379745	0.0667855	0.069555	0.14197	0.119872	0.0305744	0.151377	0.0366708	0.0499923	0.185023	0.140608	0.143617	0.0510342	0.090918	0.140829	0.169192	0.113913
K03044	DNA-directed RNA polymerase subunit B'	-	Genetic Information Processing	Transcription	0	0	0	0	0	0	0	0	0.00182793	0	0	0	0	0	0	0	0	0	0.000799675	0
K03046	DNA-directed RNA polymerase subunit beta'	-	Genetic Information Processing	Transcription	0.0560574	0.180102	0.114461	0.0754597	0.0927621	0.0676084	0.200536	0.0993602	0.026264	0.149647	0.0427739	0.0763967	0.321196	0.157562	0.207468	0.0729649	0.102516	0.261867	0.277015	0.139093
K03047	DNA-directed RNA polymerase subunit D	-	Genetic Information Processing	Transcription	0	0	0	0	0	0	0	0	0.00205287	0	0	0	0	0	0	0	0	0	0.000874341	0
K03048	DNA-directed RNA polymerase subunit delta	-	Genetic Information Processing	Transcription	0.00145314	0.00249401	0.014446	0.000259201	0.0009314	0	0.00469824	0.000522308	0.00994646	0.106972	0.000435629	0.00309829	0.00193119	0.0775286	0.00151707	0.000189744	0.00607035	0.000786922	0.0155653	0.0156489
K03058	DNA-directed RNA polymerase subunit N	-	Genetic Information Processing	Transcription	0	0	0	0	0	0	0	0	0.0120151	0	0	0	0	0	0	0	0	0	0.000839561	0
K03060	DNA-directed RNA polymerase subunit omega	-	Genetic Information Processing	Transcription	0.158015	0.154879	0.114529	0.102649	0.21623	0.189239	0.161518	0.0893117	0.203708	0.163821	0.161003	0.264367	0.279232	0.0833607	0.250987	0.182846	0.18277	0.206302	0.260524	0.123366
K03063	26S proteasome regulatory subunit T3	-	Genetic Information Processing	Folding, sorting and degradation	0	0	9.3986e-05	0	0	0	0	0	0	0	0	0	0	0	0	0	0	0	0	0
K03065	26S proteasome regulatory subunit T5	-	Genetic Information Processing	Folding, sorting and degradation	0	0	6.39825e-05	0	0	0	0	0	0	0	0	0	0	0	0	0	0	0	0	0
K03070	preprotein translocase subunit SecA	-	Genetic Information Processing	Folding, sorting and degradation	0.0359707	0.0819218	0.0566508	0.015026	0.0508128	0.037481	0.0831002	0.0568304	0.0190102	0.110023	0.046267	0.0326963	0.143743	0.0861822	0.116146	0.0425125	0.0410979	0.0936419	0.112227	0.0986943
K03071	preprotein translocase subunit SecB	-	Genetic Information Processing	Folding, sorting and degradation	0.0448245	0.000530288	0.0108631	0.00575305	0.0333618	0.00147731	0.00738509	0.0148463	0.00181964	0.0216135	0.0639601	0.00154434	0.00800379	0.00649198	0.0115711	0.0691462	0.0216019	0.000290861	0.0131085	0.00921058
K03072	preprotein translocase subunit SecD	-	Genetic Information Processing	Folding, sorting and degradation	0.019072	4.75621e-05	0.00595477	0.00370565	0.0126669	0.000577459	0.00316189	0.00769469	0.000901837	0.00820223	0.0286573	0.000685999	0.00680051	0.00247412	0.00480741	0.0447656	0.0153677	0.000284498	0.00523606	0.0342264
K03073	preprotein translocase subunit SecE	-	Genetic Information Processing	Folding, sorting and degradation	0.0689829	0.0596109	0.160321	0.12649	0.0705129	0.0542003	0.0464576	0.132255	0.060394	0.249591	0.0809741	0.0239338	0.0251755	0.221952	0.0325712	0.0795944	0.078119	0.0806602	0.0704127	0.128342
K03074	preprotein translocase subunit SecF	-	Genetic Information Processing	Folding, sorting and degradation	0.010481	0	0.00102802	0.00171458	0.00694482	0.000645052	0.00122057	0.00231718	0.000465996	0.00486929	0.02337	0.000394198	0.00231041	0.0017716	0.00343478	0.00722515	0.00138823	0	0.00232776	0.0215562
K03075	preprotein translocase subunit SecG	-	Genetic Information Processing	Folding, sorting and degradation	0.078705	0.212039	0.0871457	0.0326273	0.217132	0.211412	0.285324	0.0325007	0.191995	0.198851	0.0868937	0.309915	0.576597	0.150044	0.362362	0.0840937	0.170711	0.219782	0.439074	0.150199
K03076	preprotein translocase subunit SecY	-	Genetic Information Processing	Folding, sorting and degradation	0.0217421	0.0768428	0.0556753	0.00394512	0.0515537	0.0388244	0.105467	0.044789	0.0231815	0.166969	0.0162743	0.0425466	0.168805	0.103612	0.105533	0.0163412	0.0390673	0.122073	0.181465	0.0629736
K03077	L-ribulose-5-phosphate 4-epimerase	-	Metabolism	Carbohydrate metabolism	0.0160915	0.111404	0.0756924	0.116666	0.0685641	0.0277504	0.131452	0.0277827	0.0377289	0.0235797	0.0610547	0.117121	0.191172	0.0279623	0.158894	0.0447011	0.0779961	0.152226	0.197365	0.0287346
K03078	3-dehydro-L-gulonate-6-phosphate decarboxylase	-	Metabolism	Carbohydrate metabolism	0.0152759	0.00100425	0.00698067	0.00270019	0.011954	0	0.00382466	0.00359967	0.000666801	0.0132245	0.0145762	3.66478e-05	0.00486473	0.0272772	0.00429231	0.0421506	0.0109522	0	0.00290057	0.0134273
K03079	L-ribulose-5-phosphate 3-epimerase	-	Metabolism	Carbohydrate metabolism	0.0252875	0.000159743	0.00839948	0.00359663	0.0279297	0.000469251	0.00354098	0.00989456	0.00264734	0.00921041	0.0744065	0.00104929	0.00703783	0.00171699	0.00731989	0.05222	0.0214881	0.000660476	0.00938609	0.0188457
K03086	RNA polymerase primary sigma factor	-	Cellular Processes	Cell motility	0.0205975	0.089854	0.0627188	0.0521046	0.0918812	0.134091	0.10989	0.0420167	0.155323	0.116165	0.0196341	0.199463	0.133871	0.121785	0.120401	0.059986	0.0939952	0.110704	0.138975	0.0847499
K03087	RNA polymerase nonessential primary-like sigma factor	-	Cellular Processes	Cellular community - prokaryotes	0.00833896	1.76208e-05	0.00387211	0.000869047	0.00663226	6.7552e-06	0.00114391	0.00330059	0.000835842	0.00253167	0.011962	0.000185077	0.00161101	0.00080107	0.00183946	0.0214906	0.00620338	9.49237e-06	0.00270076	0.00122936
K03092	RNA polymerase sigma-54 factor	-	Environmental Information Processing	Signal transduction	0.00308279	0.0242109	0.0180454	0.0440497	0.0105909	0.0169403	0.00716733	0.0358132	0.00937685	0.00398148	0.00167683	0.0013303	0.00108382	0.0120723	0.00233189	0.00564382	0.00504365	0.00894207	0.0100355	0.0297321
K03100	signal peptidase I	-	Genetic Information Processing	Folding, sorting and degradation	0.0202638	0.0506605	0.0843032	0.0890069	0.0891939	0.20196	0.0421209	0.0718784	0.239473	0.0322853	0.0117383	0.230813	0.00449596	0.0793284	0.0490266	0.0238925	0.0781785	0.0704045	0.025838	0.0555094
K03101	signal peptidase II	-	Genetic Information Processing	Folding, sorting and degradation	0.0589626	0.0956178	0.0948052	0.0208426	0.0668724	0.0470558	0.111433	0.0743703	0.0528666	0.107241	0.031233	0.0437908	0.172265	0.0808097	0.14325	0.0777771	0.0674358	0.12106	0.154447	0.0926127
K03105	signal recognition particle subunit SRP19	-	Genetic Information Processing	Folding, sorting and degradation	0	0	0	0	0	0	0	0	0.00309481	0	0	0	0	0	0	0	0	0	0.00110903	0
K03106	signal recognition particle subunit SRP54	-	Genetic Information Processing	Folding, sorting and degradation	0.0328591	0.0984119	0.0616472	0.391336	0.0889443	0.0821679	0.150715	0.0857477	0.10066	0.06395	0.0337207	0.0860886	0.161284	0.128544	0.147392	0.124317	0.164299	0.164372	0.180592	0.0523616
K03110	fused signal recognition particle receptor	-	Genetic Information Processing	Folding, sorting and degradation	0.0507082	0.0187242	0.0490884	0.230333	0.0395406	0.0243701	0.0409285	0.0291688	0.0544333	0.0137315	0.0499582	0.0113251	0.0290684	0.0534465	0.0534654	0.0339739	0.0622633	0.0522624	0.0260446	0.0474415
K03111	single-strand DNA-binding protein	-	Genetic Information Processing	Replication and repair	0.157232	0.0611255	0.101164	0.137531	0.0751356	0.0724817	0.0564591	0.0664618	0.0427648	0.0814933	0.0728196	0.0153656	0.0642304	0.0982837	0.10243	0.0641451	0.0929499	0.132369	0.0372208	0.131547
K03116	sec-independent protein translocase protein TatA	-	Genetic Information Processing	Folding, sorting and degradation	0.0470081	0.0425583	0.0184385	0.00403015	0.0184341	0.0116543	0.0181086	0.0399931	0.0108628	0.00639594	0.0306958	0.0130631	0.0133687	0.00620988	0.0399246	0.0459148	0.0660444	0.0218342	0.0106886	0.0159799
K03117	sec-independent protein translocase protein TatB	-	Genetic Information Processing	Folding, sorting and degradation	0.0541515	0	0.00898316	0.00822279	0.0414009	0.00123864	0.00822503	0.00826603	0.0011404	0.0194922	0.0648159	0.00176797	0.0166142	0.00755759	0.04607	0.0340169	0.0284069	0.00633032	0.0154888	0.029247
K03118	sec-independent protein translocase protein TatC	-	Genetic Information Processing	Folding, sorting and degradation	0.0392122	0.0204522	0.0177205	0.00407608	0.022494	0.00395118	0.011166	0.0206588	0.00140537	0.0111896	0.046614	0.00610238	0.00969575	0.00779166	0.0291083	0.018842	0.0255374	0.0134296	0.00996524	0.022134
K03119	taurine dioxygenase	-	Metabolism	Energy metabolism	0.0378667	0	0.00367542	0.00233563	0.0153609	0.000114285	0.00123237	0.00508951	0.000940275	0.00632825	0.0596258	0.00142427	0.00149123	0.00350751	0.00521152	0.0221929	0.00767829	0	0.00506751	0.0075044
K03120	transcription initiation factor TFIID TATA-box-binding protein	-	Genetic Information Processing	Transcription	0	0	0	0	0	0	0	0	0.00221942	0	0	0	0	0	0	0	0	0	0.00114373	0
K03122	transcription initiation factor TFIIA large subunit	-	Genetic Information Processing	Transcription	0	0	0	0	0	0	0	0	0	3.61907e-05	0	0	0	0	0	0	0	0	0	0
K03124	transcription initiation factor TFIIB	-	Genetic Information Processing	Transcription	0	0	0	0	0	0	0	0	0.00148912	8.09488e-05	0	0	0	0	0	0	0	0	0.00104838	0
K03136	transcription initiation factor TFIIE subunit alpha	-	Genetic Information Processing	Transcription	0	0	0	0	0	0	0	0	0.00183072	0	0	0	0	0	0	0	0	0	0.00113892	0
K03142	transcription initiation factor TFIIH subunit 2	-	Genetic Information Processing	Transcription	0	0	0	0	0	0	0	0	0	3.98384e-05	0	0	0	0	0	0	0	0	0	0
K03147	phosphomethylpyrimidine synthase	-	Metabolism	Metabolism of cofactors and vitamins	0.0239609	0.0774243	0.0337926	0.0137541	0.0607732	0.0259181	0.107036	0.0501432	0.00742048	0.0212795	0.0397846	0.037323	0.156087	0.00310614	0.123687	0.0588316	0.0451889	0.0959484	0.139618	0.0472635
K03148	sulfur carrier protein ThiS adenylyltransferase	-	Metabolism	Metabolism of cofactors and vitamins	0.0333791	0.000139331	0.00324843	0.00191448	0.0175598	0	0.00219862	0.00276798	0.00101612	0.00555142	0.0490793	0.000888199	0.00402001	0.00275007	0.00605901	0.0126969	0.00326484	0.000671879	0.00369004	0.03455
K03149	thiazole synthase	-	Metabolism	Metabolism of cofactors and vitamins	0.0721448	0.118923	0.0590768	0.0426545	0.0969396	0.0422827	0.142609	0.0437676	0.0171866	0.0393045	0.0837904	0.0591398	0.218078	0.0192772	0.166804	0.0826179	0.0508132	0.16567	0.201778	0.136954
K03150	2-iminoacetate synthase	-	Metabolism	Metabolism of cofactors and vitamins	0.0497562	0.021764	0.0413987	0.0499932	0.0194768	0.0399799	0.0217794	0.0802235	0.0280813	0.0070675	0.0079471	0.00645643	0.00597388	0.0173406	0.00756681	0.0055202	0.0118843	0.0185766	0.0130434	0.0174692
K03151	tRNA uracil 4-sulfurtransferase	-	Metabolism	Metabolism of cofactors and vitamins	0.0204844	0.0378498	0.0273175	0.0471054	0.0603521	0.111166	0.0308537	0.0189065	0.122105	0.0329176	0.0431196	0.150399	0.00663783	0.0486056	0.0301453	0.0586062	0.0700971	0.0303225	0.0220056	0.0354813
K03154	sulfur carrier protein	-	Genetic Information Processing	Folding, sorting and degradation	0.0704567	0.00907525	0.0849361	0.00876609	0.0430408	0.0320137	0.0384046	0.118941	0.0180174	0.0125026	0.0575132	0.00147251	0.0142506	0.00556964	0.0300228	0.0321257	0.00855881	0.0208504	0.0064795	0.0759366
K03179	4-hydroxybenzoate polyprenyltransferase	-	Metabolism	Metabolism of cofactors and vitamins	0.00825833	0.000534263	0.0084866	0.00244581	0.0136219	0	0.00332969	0.00624222	0.000520537	0.00498273	0.0219161	0.000555521	0.00435656	0.00307655	0.00439402	0.0444611	0.0184325	0.000217464	0.00725791	0.0021296
K03181	chorismate lyase	-	Metabolism	Metabolism of cofactors and vitamins	0.0398279	0.000323123	0.00662464	0.00511844	0.0259448	5.16884e-05	0.00394878	0.0104091	0.00104497	0.0127692	0.069763	0.000964006	0.00751672	0.00291824	0.00909024	0.0644581	0.0195928	0.000300879	0.00726997	0.0115481
K03182	4-hydroxy-3-polyprenylbenzoate decarboxylase	-	Metabolism	Metabolism of cofactors and vitamins	0.0173288	3.97807e-05	0.00601647	0.00240029	0.0124314	2.79898e-05	0.00244758	0.00562771	0.000640874	0.00438281	0.0371403	0.000489639	0.0041332	0.00097038	0.00393369	0.0424805	0.0133966	0	0.00367588	0.00331552
K03183	demethylmenaquinone methyltransferase / 2-methoxy-6-polyprenyl-1,4-benzoquinol methylase	-	Metabolism	Metabolism of cofactors and vitamins	0.0243222	0.0143651	0.0181224	0.00453388	0.0178807	0.0221205	0.0186165	0.0393941	0.00225626	0.0168818	0.0311082	0.00110793	0.00912643	0.00499623	0.00707295	0.0483102	0.0190473	0.00968014	0.00618987	0.0271306
K03184	3-demethoxyubiquinol 3-hydroxylase	-	Metabolism	Metabolism of cofactors and vitamins	0.00769341	0.000125263	0.00187139	0.00210141	0.00469089	0	0.00288177	0.00191043	0.000214484	0.00607827	0.0245787	0.000269091	0.00250918	0.00115569	0.00271711	0.00836647	0.0021419	0	0.000710398	0.0102867
K03185	2-octaprenyl-6-methoxyphenol hydroxylase	-	Metabolism	Metabolism of cofactors and vitamins	0.018	0	0.00117033	0.0020953	0.0139537	0	0.0016999	0.00250014	0.000534657	0.00574159	0.038138	0.00053662	0.00411419	0.00248305	0.00478947	0.0134081	0.000480103	0	0.0018829	0.00885812
K03186	flavin prenyltransferase	-	Metabolism	Metabolism of cofactors and vitamins	0.0202485	0	0.0026254	0.0471223	0.00915126	0.000927802	0.00209286	0.00301213	0.00649932	0.00722366	0.0165168	0.000742064	0.00347433	0.015377	0.00366917	0.0277973	0.00495286	0.00648482	0.00829192	0.0130701
K03191	acid-activated urea channel	-	Human Diseases	Infectious disease	0	0	0	0	0	0	0	0	0	0	0	0	0	0	0	0	0	0	5.48108e-05	0
K03194	type IV secretion system protein VirB1	-	Environmental Information Processing	Membrane transport	0.000537287	0	0.000126877	0	7.143e-05	0	0	8.18219e-05	0	0	0	0	0	0	0.000147778	0.00014211	0	0	0	0
K03195	type IV secretion system protein VirB10	-	Environmental Information Processing	Membrane transport	0.000663071	0	0	0	0.000136095	0	0	0	0	0.000947823	0	0	0	0	8.99426e-05	0.000323241	0.000261682	0	0	0
K03196	type IV secretion system protein VirB11	-	Environmental Information Processing	Membrane transport	4.62191e-05	0	0.000511699	0	0.000599191	0	0	0	0	0	5.0814e-05	0	0	0	0	0.000733564	9.78963e-05	0	0	0
K03197	type IV secretion system protein VirB2	-	Environmental Information Processing	Membrane transport	0.00100651	0	0.000548531	0	0.000308814	0	0.000173791	0	0	0	0	0	0	0	0	0.000153591	0.000655859	0	0.000142083	0
K03200	type IV secretion system protein VirB5	-	Environmental Information Processing	Membrane transport	0.00107577	0	0.000430317	0	0.00074734	0	0	0.000132144	0	0.000207709	2.54341e-05	0	0	0	0.00018937	0.000995933	0.000122025	0	0	0
K03201	type IV secretion system protein VirB6	-	Environmental Information Processing	Membrane transport	0.000663755	0	0	0	0.000141053	0	0	0	0	9.10748e-05	0	0	0	0	5.38659e-05	0.000129511	0	0	4.99162e-05	0
K03203	type IV secretion system protein VirB8	-	Environmental Information Processing	Membrane transport	0.000225761	0	0.000299892	0	0.00011256	0	0	0	0	0.000110223	0	0	0	0	6.20961e-05	0.000314769	0.000701201	0	0	0
K03204	type IV secretion system protein VirB9	-	Environmental Information Processing	Membrane transport	0	0	0.000398834	0	0.000177677	0	0	0	0	6.49427e-05	0	0	0	0	0	0.00027588	0	0	0	0
K03205	type IV secretion system protein VirD4	-	Environmental Information Processing	Membrane transport	0.0518886	0.521011	0.192699	0.499803	0.0582621	0.277741	0.228192	0.213465	0.184588	0.0574843	0.0129721	0.129407	0.0151733	0.165851	0.0424871	0.0879376	0.356441	0.281104	0.0428829	0.067418
K03210	preprotein translocase subunit YajC	-	Genetic Information Processing	Folding, sorting and degradation	0.0554402	0.00980687	0.0559815	0.0587474	0.0393206	0.0279902	0.02627	0.0734325	0.0318912	0.103738	0.0653487	0.00526439	0.00951717	0.0902467	0.0147147	0.0603643	0.0320147	0.0208848	0.0314626	0.0714531
K03217	YidC/Oxa1 family membrane protein insertase	-	Genetic Information Processing	Folding, sorting and degradation	0.0644586	0.0712316	0.0752557	0.0426473	0.0885474	0.192953	0.0653828	0.0642351	0.186186	0.0319275	0.0394344	0.210389	0.0457914	0.0248486	0.101256	0.0528075	0.104872	0.0748912	0.0205312	0.0434871
K03221	type III secretion protein F	-	Environmental Information Processing	Membrane transport	0	0	0.00155774	0	0	0	0	7.62578e-05	0.000109588	0	0	0	0	0	0	0	0	0	0	0
K03224	ATP synthase in type III secretion protein N	-	Environmental Information Processing	Membrane transport	0	0.00089322	0.000267571	0	0	0.00101923	0	0.000905513	0	0.000552388	0	0	0	0.00026224	0.000262436	0.000826249	0	0	0	0.000650349
K03225	type III secretion protein Q	-	Environmental Information Processing	Membrane transport	0	0	0.000197206	0	0	0	0	0	0	0	0	0	0	0	0	0	0.000137696	0	0	0
K03226	type III secretion protein R	-	Environmental Information Processing	Membrane transport	0	0	0	0	0	0	0	0	0	0.000123719	0	0	0	0	5.40071e-05	0	0	0	0	0
K03227	type III secretion protein S	-	Environmental Information Processing	Membrane transport	0	0	0.000127341	0	0	0	0	0.000108217	0	0	0	0	0	0	0	5.94276e-05	0	0	0	0
K03230	type III secretion protein V	-	Environmental Information Processing	Membrane transport	0	0	0.000815745	0	0	0	0	0.000180091	0	0	0	0	0	0	0	0	0	0	0	0
K03231	elongation factor 1-alpha	-	Genetic Information Processing	Translation	0	0	0	6.58516e-05	0	0	0	0	0.00227112	0	0	0	0	0	0	0	0	0	0.000836209	8.29808e-05
K03234	elongation factor 2	-	Environmental Information Processing	Signal transduction	0	0	0	0	0	0	0	0	0.00223973	0	0	0	0	0	0	0	0	0	0.000934462	0
K03237	translation initiation factor 2 subunit 1	-	Genetic Information Processing	Folding, sorting and degradation	0	0	0	0	0	0	0	0	0.00332623	0	0	0	0	0	0	0	0	0	0.00126648	0
K03262	translation initiation factor 5	-	Cellular Processes	Cell growth and death	0	0	0.000150089	0	0	0	0	0	0	0	0	0	0	0	0	0	0	0	0	0
K03264	translation initiation factor 6	-	Genetic Information Processing	Translation	0	0	0.000242131	0	0	0	0	0	0.00286402	0	0	0	0	0	0	0	0	0	0.00118309	0
K03265	peptide chain release factor subunit 1	-	Genetic Information Processing	Translation	0	0	0	0	0	0	0	0	0.0024857	0	0	0	0	0	0	0	0	0	0.00102519	0
K03269	UDP-2,3-diacylglucosamine hydrolase	-	Metabolism	Glycan biosynthesis and metabolism	0.0331995	0.0101438	0.0234575	0.00572677	0.0250449	0.0219196	0.0114317	0.0500911	0.0021018	0.0116766	0.0477691	0.00158442	0.00796124	0.00365196	0.0075808	0.058824	0.0203003	0.0118555	0.00996483	0.0121754
K03270	3-deoxy-D-manno-octulosonate 8-phosphate phosphatase (KDO 8-P phosphatase)	-	Metabolism	Glycan biosynthesis and metabolism	0.0220726	0.00818333	0.00643904	0.00280423	0.0120774	0.007097	0.00982876	0.0118801	0.00151877	0.0060472	0.0291649	0.000675017	0.00242486	0.0016923	0.00589951	0.0294301	0.00753193	0.00510895	0.00241181	0.0388211
K03271	D-sedoheptulose 7-phosphate isomerase	-	Metabolism	Glycan biosynthesis and metabolism	0.0343849	0.00267033	0.0104514	0.00311033	0.0174842	0.00444956	0.00482184	0.0119355	0.000329094	0.0105055	0.0249957	0.00560043	0.0069733	0.0030941	0.00580544	0.0548275	0.0161009	0.00833533	0.00469122	0.0126422
K03272	D-beta-D-heptose 7-phosphate kinase / D-beta-D-heptose 1-phosphate adenosyltransferase	-	Metabolism	Glycan biosynthesis and metabolism	0.00838482	0.0122955	0.0164813	0.00314414	0.0117938	0.000561277	0.00378637	0.00825555	0.00045419	0.00792603	0.0264672	0.00165207	0.00530802	0.00149571	0.00549078	0.0464506	0.0156858	0.00470343	0.00631094	0.0115513
K03273	D-glycero-D-manno-heptose 1,7-bisphosphate phosphatase	-	Metabolism	Glycan biosynthesis and metabolism	0.0331453	0.000330144	0.00286306	0.00319045	0.0193817	9.72583e-05	0.00200704	0.0106992	0.00161602	0.00987686	0.022407	0.000872338	0.00523454	0.00433378	0.00523318	0.0205201	0.00947135	0	0.00285868	0.0254973
K03274	ADP-L-glycero-D-manno-heptose 6-epimerase	-	Metabolism	Glycan biosynthesis and metabolism	0	0	0.000282796	0	0	0.000446535	0.000437272	0.00102789	0	0	0	0	0	0	0	0	0.00041805	0.000325177	0.000929494	0
K03275	UDP-glucose	-	Metabolism	Glycan biosynthesis and metabolism	0.00460152	0	0	0	0.00143261	0	0.00127523	0.000979579	0	0.000850001	0	0	0	0	0.000151491	0.000592346	0.000639762	0.000108742	7.89239e-05	0.00721402
K03276	UDP-glucose/galactose	-	Metabolism	Glycan biosynthesis and metabolism	0.002725	0	0	0	0.00123722	0	0.000286311	0.000741685	0	0.00043674	0	0	0.000124488	0	0	0.00027604	0	0	6.38336e-05	0
K03277	heptosyltransferase IV	EC:2.4.1.-	Metabolism	Glycan biosynthesis and metabolism	0.00263326	0	0	0	0.00112843	0	0.000170967	0.000679407	0	0.000528227	0	0	0	0	0.000161606	0.000201464	0	0	0.000159741	0
K03278	UDP-D-galactose	EC:2.4.1.-	Metabolism	Glycan biosynthesis and metabolism	0	0	0	0	0	0	0	0	0	0	0	0	0.000151741	0	0	0	0	0	0	0
K03280	UDP-N-acetylglucosamine	-	Metabolism	Glycan biosynthesis and metabolism	0	0	9.79615e-05	0	0	0	0	0	0	0	0	0	0	0	0	0	0	0	0	0
K03330	glutamyl-tRNA(Gln) amidotransferase subunit E	EC:2.4.1.44	Genetic Information Processing	Translation	0	0	0	0	0	0	0	0	0.00203983	0	0	0	0	0	0	0	0	0	0.000699233	0
K03332	fructan beta-fructosidase	EC:2.4.1.56	Metabolism	Carbohydrate metabolism	0.00336362	0.00894658	0.0267063	0.0014722	0.000894807	0.0214344	0.0097213	0.0496184	0.00288387	0.000111403	0.000226162	0.000191926	8.42827e-05	0.000267118	0.000865467	3.78769e-05	0.00156281	0.00693794	0.000287888	0
K03335	inosose dehydratase	-	Metabolism	Carbohydrate metabolism	0.000804566	0.000255375	0.00499172	0.0733209	0.00533967	0.00224414	0.00258182	0.00350743	0.0180222	0.00455705	0.00516434	0	0.00195944	0.0204816	0.00150433	0.0168637	0.00731069	0.000105193	0.0179332	0.00214952
K03336	3D-(3,5/4)-trihydroxycyclohexane-1,2-dione acylhydrolase (decyclizing)	-	Metabolism	Carbohydrate metabolism	7.49148e-05	0	0.000317006	0.0103538	0	0.00375307	0	0.000244515	0.00143185	0.00065663	4.47358e-05	0	0	0.0104563	0	0.000173225	0	0	6.94393e-05	0.00193423
K03337	5-deoxy-glucuronate isomerase	-	Metabolism	Carbohydrate metabolism	4.10959e-05	0.000396454	0.000344193	0.00013032	0.000125457	0.000129775	0	0.00622708	0	7.20781e-05	0	0	0	3.27273e-05	0	0	0	0.000131255	0	0
K03338	5-dehydro-2-deoxygluconokinase	-	Metabolism	Carbohydrate metabolism	0.000127555	0	0	0.0346018	0.000218184	0.00150464	0.000258489	0	0.00810721	0.00087839	9.56531e-05	8.70656e-05	0	0.0101893	0.000228054	0	0	0	0.00763892	0.00119698
K03340	diaminopimelate dehydrogenase	-	Metabolism	Amino acid metabolism	0.000609917	0.0135763	0.0178366	0.00467018	0.000523907	0.0136197	0.00896804	0.0569391	0.00101235	0.00274757	5.37695e-05	0.000239989	0.000466384	0.00268265	0.00132788	0.000427534	0.00181871	0.0123616	0.000283742	0.022225
K03342	para-aminobenzoate synthetase / 4-amino-4-deoxychorismate lyase	-	Metabolism	Metabolism of cofactors and vitamins	0	0	0	0	0.000237996	0	0	0	0.000196421	0	0	0	0	0	0	6.89118e-05	0	0	0	0
K03356	anaphase-promoting complex subunit 9	-	Genetic Information Processing	Folding, sorting and degradation	0	0	0	0	0	0	0	0	0	3.35792e-05	0	0	0	0	0	0	0	0	0	0
K03365	cytosine/creatinine deaminase	-	Metabolism	Nucleotide metabolism	0	0	0.000108711	0	0	0	0	0	0	0	0	0	0	0	0	0	0	0	0	0
K03366	meso-butanediol dehydrogenase / (S,S)-butanediol dehydrogenase / diacetyl reductase	-	Metabolism	Carbohydrate metabolism	0.00422926	0.00169335	0.00865323	0.000808508	0.000162933	0.000597808	0.00200786	0.00017419	0.0030396	0.0447522	0.000231513	0.00118986	0.0015315	0.102834	0.0011325	0.000153158	0.0128326	0.000265156	0.010401	0.0323144
K03367	D-alanine--poly(phosphoribitol) ligase subunit 1	-	Metabolism	Metabolism of other amino acids	0.00234674	0.00110191	0.00456279	0.00106154	0.00527578	0.000671395	0.00121662	0	0.0019011	0.0301511	0.000256175	0.000539324	0.00118451	0.062583	0.00895937	0	0.0046059	0	0.00654179	0.0409513
K03381	catechol 1,2-dioxygenase	-	Metabolism	Xenobiotics biodegradation and metabolism	0	0	0	0	0	0	0	0	0	0	0	0	0.000293942	0	0	4.27754e-05	0	0	0	0
K03385	nitrite reductase (cytochrome c-552)	-	Metabolism	Energy metabolism	0.036034	0.00904946	0.0139205	0.00548854	0.0184844	0.00735859	0.00869568	0.023759	0.00157547	0.0085978	0.0502743	0.00139853	0.0048255	0.00239722	0.00702641	0.0151954	0.00490037	0.0105417	0.00271032	0.0192839
K03386	peroxiredoxin 2/4	-	Cellular Processes	Cell growth and death	0.0380318	0.0013115	0.0106655	0.00414857	0.0256042	0.00355762	0.00771065	0.011321	0.0046956	0.0126387	0.0452729	0.00124666	0.00848589	0.00402049	0.00746241	0.052938	0.0167538	0.00284618	0.011239	0.0249665
K03388	heterodisulfide reductase subunit A2	-	Metabolism	Energy metabolism	0.00195905	0.00614704	0.00238744	0.00203379	0.000761492	0.00532508	0.00360267	0.00326725	0.00203157	0	0.000123305	0.00118656	0.000347479	0.000215454	0.00023415	0.000862183	0.00200612	0.00554691	0.000684087	0
K03389	heterodisulfide reductase subunit B2	-	Metabolism	Energy metabolism	4.84938e-05	0.000556987	0.000163192	0.000406149	4.83359e-05	0.00125777	0.000610351	0.00348588	9.55342e-05	0	0	6.94746e-05	0	0	3.0637e-05	2.88719e-05	0.000262944	0.00166761	0	0
K03390	heterodisulfide reductase subunit C2	-	Metabolism	Energy metabolism	0	0	0.000403648	0	0	7.91106e-05	0.00012428	0.00225585	0.00237805	0	0	0	5.55414e-05	0	0	0	7.58308e-05	0.000767097	0.000800312	0
K03394	precorrin-2/cobalt-factor-2 C20-methyltransferase	-	Metabolism	Metabolism of cofactors and vitamins	0.0103401	0.00658443	0.00629535	0.0213716	0.0032915	0.00812615	0.0119762	0.010664	0.0376035	0.00665727	0.00204706	0.000922648	0.00224944	0.040791	0.00229487	0.00819783	0.00742061	0.0120272	0.00801135	0.00849079
K03399	cobalt-precorrin-7 (C5)-methyltransferase	-	Metabolism	Metabolism of cofactors and vitamins	8.69527e-05	0	0	0.000102679	0.000297212	0	0	0.00035054	0	0.000121377	0	0.000196757	0.000125307	0	4.62254e-05	0	0.000126425	0	0	0
K03404	magnesium chelatase subunit D	-	Metabolism	Metabolism of cofactors and vitamins	0	0	0.000114577	0	0	0	0	0	0	0	0	0	0	0	0	0	0	0	0	0
K03406	methyl-accepting chemotaxis protein	-	Environmental Information Processing	Signal transduction	0.0417806	0.0473935	0.346565	0.0372641	0.0750652	0.154386	0.0760835	0.318819	0.188685	0.0017765	0.00537367	0.170357	0.00125177	0.00373536	0.0498716	0.0244745	0.0580187	0.0337727	0.00618315	0.00310988
K03407	two-component system, chemotaxis family, sensor kinase CheA	-	Environmental Information Processing	Signal transduction	0.0069346	0.00212112	0.0292202	0.0252595	0.0095509	0.0027326	0.0237363	0.00114963	0.00210981	0.0014615	0.00657889	0.00100459	0.000912742	0.000389857	0.0120541	0.00504803	0.00417765	0.0172834	0.00248496	0.00276234
K03408	purine-binding chemotaxis protein CheW	-	Environmental Information Processing	Signal transduction	0.031842	0.00411997	0.0410403	0.0149145	0.0266794	0.00509723	0.00866043	0.0376519	0.0107839	0.00501514	0.032542	0.00191582	0.00487697	0.00230493	0.0253093	0.0322221	0.00877167	0.00172704	0.00564826	0.0127782
K03409	chemotaxis protein CheX	-	Cellular Processes	Cell motility	0	0	0	0	0	0	0	0	0.00229267	0	0	0	0	0	0	0	0	0	0.00438654	0
K03410	chemotaxis protein CheC	-	Cellular Processes	Cell motility	0.0026836	0.00506211	0.0247504	0.0129743	0.00514001	0.00559859	0.0145352	0.0241117	0.00732219	0	0.000582377	0.00111199	0	0.000415853	0.00956656	0.000689091	0.00223698	0.00358999	0.00344995	0
K03411	chemotaxis protein CheD	-	Cellular Processes	Cell motility	0.000566556	0.00424712	0.00279697	0.00646098	0.000440092	0.00433943	0.0107169	0.00662661	0.00203547	0	0.000458265	0.00117661	0	5.25292e-05	0.000123221	0.000387155	0.000233853	0.00205869	0.00226987	3.9248e-05
K03412	two-component system, chemotaxis family, protein-glutamate methylesterase/glutaminase	-	Environmental Information Processing	Signal transduction	0.0049513	0.00272897	0.019673	0.000840078	0.00801067	0.00398864	0.00338531	0.016194	0.00565324	0.000645687	0.00334489	0.00023314	0.000413179	9.53488e-05	0.0109859	0.00300572	0.00076559	9.17106e-05	0.00149088	0.00173672
K03413	two-component system, chemotaxis family, chemotaxis protein CheY	-	Environmental Information Processing	Signal transduction	0.0301984	0.00712549	0.0232187	0.00678996	0.0154243	0.0074278	0.00504567	0.0293634	0.00645172	0.00837462	0.0343924	0.00109215	0.00296978	0.00261207	0.00502882	0.0291323	0.00687395	0.00135991	0.00255543	0.00418544
K03414	chemotaxis protein CheZ	-	Cellular Processes	Cell motility	0.0321638	0.000284217	0.000958935	0.00462973	0.0160059	5.44154e-05	0.00177864	0.00364662	0.000888224	0.00776188	0.0362326	0.00140505	0.00471051	0.002995	0.00589377	0.0124917	0.00425816	0	0.0026259	0.0131565
K03415	two-component system, chemotaxis family, chemotaxis protein CheV	-	Environmental Information Processing	Signal transduction	0.00428494	0.0347286	0.0374845	0.0245776	0.0501852	0.11766	0.0452613	0.0266483	0.130862	0.00153678	0.00506941	0.17582	0	0.000607064	0.0246264	0.00756617	0.0359911	0.0274091	0.0130615	0.000559488
K03417	methylisocitrate lyase	-	Metabolism	Carbohydrate metabolism	0.011191	5.87266e-05	0.000768841	0.00145521	0.00998309	0	0.00120269	0.00153147	0.000207809	0.00334933	0.017901	0.00047063	0.00278608	0.0016099	0.00388385	0.00817873	0.00332759	0.000141525	0.00135665	0.00443776
K03420	proteasome regulatory subunit	-	Genetic Information Processing	Folding, sorting and degradation	0	0	0	0	0	0	0	0	0.00153046	0	0	0	0	0	0	0	0	0	0.00114971	0
K03422	methyl-coenzyme M reductase subunit D	-	Metabolism	Energy metabolism	0	0	0	0	0	0	0	0	0	0	0	0	0	0	0	0	0	0	3.92588e-05	0
K03425	sec-independent protein translocase protein TatE	-	Genetic Information Processing	Folding, sorting and degradation	0.0380901	0.00013217	0.0171249	0.00546103	0.0314598	0.000238661	0.00622213	0.0184817	0.00232073	0.0157265	0.0581076	0.00144315	0.00900301	0.00356544	0.00887986	0.0727143	0.0238888	0	0.0167619	0.0158519
K03426	NAD+ diphosphatase	-	Metabolism	Metabolism of cofactors and vitamins	0.0506813	0.0774301	0.0490603	0.0366935	0.0562648	0.0394421	0.100682	0.0575266	0.0470949	0.0242263	0.0322653	0.0365941	0.141132	0.0198785	0.0871351	0.065163	0.0402224	0.100907	0.154428	0.0534968
K03429	processive 1,2-diacylglycerol beta-glucosyltransferase	-	Metabolism	Lipid metabolism	0.00196558	0.0240802	0.0116463	0.00442221	0.046176	0.10224	0.0135472	0.0106036	0.118096	0.00152649	0.00449225	0.145595	8.83943e-05	0.00202069	0.0232103	0.00598142	0.0418556	0.0221895	0.0027785	0.000974855
K03430	2-aminoethylphosphonate-pyruvate transaminase	-	Metabolism	Metabolism of other amino acids	0.00176808	0.00524722	0.00676496	0.00120481	0.00417591	0.014128	0.00567635	0.0237596	0.00121047	0.00193901	0.00264231	0.000167583	0.000519806	7.33111e-05	0.000752553	0.012329	0.00475231	0.00363304	0.00385136	9.91619e-05
K03431	phosphoglucosamine mutase	-	Metabolism	Carbohydrate metabolism	0.10393	0.161383	0.0922558	0.102401	0.109297	0.169444	0.149456	0.0539584	0.203366	0.099855	0.0268559	0.214863	0.184241	0.0892914	0.168518	0.0816568	0.169975	0.14969	0.177348	0.100927
K03432	proteasome alpha subunit	-	Genetic Information Processing	Folding, sorting and degradation	0	0	0	0	0	0	0	0	0.00175054	0	0	0	0	0	0	0	0	0	0.0010856	0
K03433	proteasome beta subunit	-	Genetic Information Processing	Folding, sorting and degradation	0	0	0	0	0	0	0	0	0.00245803	0	0	0	0	0	0	0	0	0	0.00110981	0
K03462	nicotinamide phosphoribosyltransferase	-	Metabolism	Metabolism of cofactors and vitamins	0	0	9.41107e-05	0	0.000220673	0	9.19842e-05	0	0	0	0	0	0	0	0	7.53011e-05	0	0	0	0
K03464	muconolactone D-isomerase	-	Metabolism	Xenobiotics biodegradation and metabolism	0	0	0.000223145	0	0	0	0	0	0	0	0	0	0.000201636	0	0	0	0	0	0	0
K03465	thymidylate synthase (FAD)	-	Metabolism	Nucleotide metabolism	0.0176896	0.0359252	0.0738078	0.165882	0.0334684	0.0878216	0.0553242	0.0629542	0.0589466	0.00519719	0.002298	0.0414014	0.00533622	0.028617	0.0161662	0.0510767	0.0748892	0.0738017	0.0121462	0.00622998
K03469	ribonuclease HI	-	Genetic Information Processing	Replication and repair	0.0115156	0.0394185	0.0375152	0.00381851	0.0275395	0.047978	0.0287284	0.0596442	0.00678293	0.0100569	0.00870902	0.00757638	0.02909	0.00227669	0.0579819	0.0466986	0.0584535	0.027328	0.0102105	0.0148423
K03470	ribonuclease HII	-	Genetic Information Processing	Replication and repair	0.0425459	0.111428	0.0907239	0.0682065	0.0777927	0.0578007	0.144613	0.0925438	0.0210788	0.10197	0.0628086	0.0463364	0.174184	0.0819295	0.132182	0.0738008	0.0888022	0.129284	0.165224	0.0904706
K03471	ribonuclease HIII	-	Genetic Information Processing	Replication and repair	0.00600087	0.00341942	0.0138713	0.000885621	0.0009589	0.000325911	0.00492566	0.000330522	0.00758108	0.0898981	0.000570663	0.0029405	0.00435206	0.120387	0.00169951	0.000336812	0.00788818	0.000311337	0.0213502	0.0765108
K03472	D-erythrose 4-phosphate dehydrogenase	-	Metabolism	Metabolism of cofactors and vitamins	0.0280098	9.49268e-05	0.0068005	0.0040927	0.0206753	5.13146e-05	0.0048969	0.00843034	0.00107806	0.012985	0.0447781	0.000641229	0.00768732	0.00363796	0.00678391	0.0522798	0.0159966	0.000168679	0.00609251	0.0108711
K03473	erythronate-4-phosphate dehydrogenase	-	Metabolism	Metabolism of cofactors and vitamins	0.0105558	0.000596514	0.00679571	0.00208979	0.0129282	0.00120724	0.00284534	0.00985238	0.000828374	0.00539527	0.0409647	0.000279713	0.00458181	0.000893378	0.00443558	0.0404211	0.0132244	0.00145884	0.00337674	0.00254301
K03474	pyridoxine 5-phosphate synthase	-	Metabolism	Metabolism of cofactors and vitamins	0.0256315	0.0137077	0.01827	0.0039343	0.0173858	0.0208731	0.019205	0.044201	0.00189522	0.0117231	0.0450798	0.00446429	0.00667266	0.00198543	0.00724192	0.0596499	0.0195101	0.0163836	0.00685285	0.0159411
K03475	ascorbate PTS system EIIC component	-	Metabolism	Carbohydrate metabolism	0.00606878	0.000715433	0.00559619	0.127647	0.00667406	0.00295872	0.00231652	0.00374736	0.0147844	0.00675259	0.00540346	1.96817e-05	0.00264897	0.0378004	0.00172722	0.0337714	0.0114027	0.0118645	0.0164406	0.00721897
K03476	L-ascorbate 6-phosphate lactonase	-	Metabolism	Carbohydrate metabolism	0.0195088	0.00135511	0.0096457	0.0705145	0.0219105	0.00288224	0.00592932	0.0149828	0.0162321	0.0108421	0.0141201	0.00121533	0.00649776	0.0188763	0.00450643	0.0478288	0.0268893	0.00900055	0.0184684	0.00249051
K03516	flagellar protein FlhE	-	Cellular Processes	Cell motility	0.0447158	0	0.00274059	0.00498945	0.0222122	0.000170195	0.0031018	0.00439743	0.000722223	0.011428	0.0568953	0.000935649	0.00628977	0.00439354	0.00837303	0.0213115	0.00475224	0	0.00386061	0.0220705
K03517	quinolinate synthase	-	Metabolism	Metabolism of cofactors and vitamins	0.0546244	0.0203443	0.0311051	0.0217046	0.024456	0.0238368	0.00988828	0.0230998	0.040128	0.00939884	0.0299747	0.00414622	0.0211321	0.0150244	0.0519909	0.0287519	0.01953	0.0178634	0.00818597	0.0435468
K03523	biotin transport system substrate-specific component	-	Environmental Information Processing	Membrane transport	0.0103659	0.0207449	0.0848823	0.0180724	0.0067893	0.011631	0.0197221	0.0514103	0.0307121	0.0658856	0.00179955	0.00406119	0.0064998	0.0891512	0.00605361	0.00810545	0.0141656	0.0190157	0.0210795	0.0819012
K03524	BirA family transcriptional regulator, biotin operon repressor / biotin---[acetyl-CoA-carboxylase] ligase	-	Metabolism	Metabolism of cofactors and vitamins	0.0476241	0.0725638	0.085107	0.40324	0.0649254	0.0844639	0.0877197	0.115417	0.102576	0.0156481	0.0403276	0.0757657	0.0353247	0.0818424	0.0738788	0.107273	0.15868	0.0853195	0.0379836	0.0509885
K03525	type III pantothenate kinase	-	Metabolism	Metabolism of cofactors and vitamins	0.014865	0.102407	0.0549146	0.0752842	0.102242	0.162428	0.112231	0.0672887	0.160865	0.0136671	0.00704969	0.223875	0.168089	0.0174242	0.157002	0.0396781	0.0853356	0.154076	0.146612	0.0234965
K03526	(E)-4-hydroxy-3-methylbut-2-enyl-diphosphate synthase	-	Metabolism	Metabolism of terpenoids and polyketides	0.0812574	0.0977486	0.0629016	0.0642522	0.0660571	0.0537451	0.0988701	0.0715147	0.0200627	0.0279275	0.0476063	0.0364272	0.130634	0.0151219	0.125892	0.0721013	0.0825911	0.107395	0.0952522	0.0623122
K03527	4-hydroxy-3-methylbut-2-en-1-yl diphosphate reductase	-	Metabolism	Metabolism of terpenoids and polyketides	0.0212948	0.0421513	0.0505571	0.00936238	0.0755429	0.129751	0.0341651	0.0715674	0.124458	0.014579	0.0346682	0.170703	0.0208369	0.00576048	0.047279	0.0661449	0.0596195	0.0337175	0.0148186	0.0244918
K03531	cell division protein FtsZ	-	Cellular Processes	Cell growth and death	0.0127289	0.00587743	0.0134443	0.00412104	0.0155384	0.0025685	0.00537553	0.0138474	0.00335784	0.0249506	0.0177384	0.00204278	0.0184603	0.053419	0.00704138	0.0371546	0.0181457	0.00964853	0.00985942	0.0669831
K03532	trimethylamine-N-oxide reductase (cytochrome c), cytochrome c-type subunit TorC	-	Metabolism	Energy metabolism	0.027109	0	0.00157031	0.00278229	0.0138289	0	0.00136789	0.00377297	0.000430223	0.00569073	0.0323212	0.000695323	0.00328827	0.00191433	0.00459849	0.0114862	0.000750157	0	0.00232683	0.0122513
K03533	TorA specific chaperone	-	Metabolism	Energy metabolism	0.0309706	0.000783605	0.000841524	0.0049879	0.0143093	0	0.00217908	0.00299094	0.000537256	0.00761071	0.0472281	0.000918298	0.0028823	0.00352429	0.00642546	0.0135177	0.000684115	0	0.00283293	0.00887802
K03537	ribonuclease P/MRP protein subunit POP5	-	Genetic Information Processing	Translation	0	0	0	0	0	0	0	0	0.00248548	0	0	5.45512e-05	0	0	0	0	0	0	0.00157628	0
K03538	ribonuclease P protein subunit POP4	-	Genetic Information Processing	Translation	0	0	7.74065e-05	0	0	0	0	0	0.00423611	0	0	0	0	0	0	0	0	0	0.000497278	0
K03544	ATP-dependent Clp protease ATP-binding subunit ClpX	-	Cellular Processes	Cell growth and death	0.0496923	0.121222	0.119782	0.0849854	0.104077	0.188676	0.136613	0.136013	0.186479	0.138232	0.0229706	0.211796	0.170716	0.133361	0.157628	0.0572572	0.0991957	0.151488	0.151267	0.0833173
K03550	holliday junction DNA helicase RuvA	-	Genetic Information Processing	Replication and repair	0.0318471	0.0774638	0.0668704	0.0223847	0.0626279	0.043089	0.11397	0.0595502	0.0211051	0.12701	0.0365261	0.0380888	0.158002	0.0796628	0.135285	0.0664905	0.0531621	0.0998526	0.126102	0.0693812
K03551	holliday junction DNA helicase RuvB	-	Genetic Information Processing	Replication and repair	0.0546867	0.158349	0.12631	0.495257	0.100832	0.127339	0.175314	0.189213	0.13786	0.147924	0.0232388	0.106313	0.176559	0.229891	0.160078	0.135107	0.232058	0.191528	0.160593	0.160145
K03553	recombination protein RecA	-	Genetic Information Processing	Replication and repair	0.106667	0.0832063	0.116468	0.0597943	0.0358337	0.0449763	0.0508837	0.0901008	0.0512031	0.143085	0.053962	0.020312	0.0418183	0.158661	0.0497881	0.0499992	0.0985764	0.0472677	0.0388303	0.114376
K03555	DNA mismatch repair protein MutS	-	Genetic Information Processing	Replication and repair	0.0286813	0.0299311	0.0466955	0.0418871	0.0233016	0.0314646	0.0264453	0.0593085	0.0191958	0.0884693	0.0363576	0.00531296	0.00744107	0.0814299	0.0180644	0.039292	0.0306619	0.0260207	0.0290191	0.0447916
K03557	Fis family transcriptional regulator, factor for inversion stimulation protein	-	Cellular Processes	Cellular community - prokaryotes	0.0257749	0	0.0114433	0.00616938	0.0263803	0.000643571	0.00754254	0.0115997	0.00178603	0.0158813	0.0394083	0.00129899	0.00499135	0.00326936	0.00824884	0.0487479	0.0240735	0.000141903	0.00872607	0.00706941
K03563	carbon storage regulator	-	Environmental Information Processing	Signal transduction	0.097024	0.0533486	0.147626	0.0481066	0.158248	0.204825	0.0653713	0.110642	0.198013	0.0388777	0.151943	0.275198	0.0141375	0.00946003	0.0769036	0.157335	0.125235	0.0470848	0.0291082	0.00949751
K03566	LysR family transcriptional regulator, glycine cleavage system transcriptional activator	-	Cellular Processes	Cellular community - prokaryotes	0.0203725	0.000219964	0.00791973	0.00355142	0.0229564	0.000231712	0.00424206	0.00882222	0.000831899	0.0124296	0.0381887	0.000862269	0.00638103	0.0034228	0.00762428	0.0490231	0.0208487	0	0.00669832	0.0135485
K03567	glycine cleavage system transcriptional repressor	-	Cellular Processes	Cellular community - prokaryotes	0.00052225	0	0.000131263	0	0.000218204	0	0.00125216	0.000253053	4.29761e-05	0.00196703	0.00854789	4.22591e-05	0.000756328	0.000433434	0.0006072	0.00714315	0.00261413	0	0	0.000364037
K03572	DNA mismatch repair protein MutL	-	Genetic Information Processing	Replication and repair	0.0575401	0.0477462	0.0763515	0.0423864	0.070125	0.136038	0.055947	0.0623639	0.155431	0.105794	0.0462183	0.144985	0.0099112	0.0941099	0.04363	0.0564198	0.0777809	0.0603117	0.0310552	0.0577801
K03573	DNA mismatch repair protein MutH	-	Genetic Information Processing	Replication and repair	0.0275552	0.000401332	0.00518889	0.00402256	0.0196861	0.000466815	0.00341688	0.00610087	0.000704072	0.00751529	0.048635	0.00075742	0.0080289	0.0025726	0.00720622	0.0337414	0.0147565	0	0.00757997	0.0158604
K03575	A/G-specific adenine glycosylase	-	Genetic Information Processing	Replication and repair	0.0453111	0.00253785	0.00445998	0.00281516	0.0242373	0.00234106	0.00410288	0.00752145	0.00316803	0.00656333	0.0429078	0.00164258	0.0060094	0.0033542	0.00688065	0.0171084	0.00488687	0.00263203	0.00541182	0.0266491
K03581	exodeoxyribonuclease V alpha subunit	-	Genetic Information Processing	Replication and repair	0.0212231	0.00540268	0.0304386	0.00268165	0.0140267	0.0055084	0.0118436	0.0284596	0.0128258	0.0270726	0.0365709	0.00141194	0.00488655	0.0538168	0.00645218	0.0124786	0.0122414	0.00639967	0.00914709	0.0655444
K03582	exodeoxyribonuclease V beta subunit	-	Genetic Information Processing	Replication and repair	0.0104892	5.02123e-05	0.00157876	0.00141033	0.00824452	0.000156809	0.000903418	0.00170255	0.000525714	0.00375019	0.0180535	0.000350485	0.00112612	0.000638482	0.002491	0.0059052	0.00318275	0	0.000912122	0.00818597
K03583	exodeoxyribonuclease V gamma subunit	-	Genetic Information Processing	Replication and repair	0.0235625	4.26001e-05	0.00176709	0.000678825	0.00832452	0.000446411	0.000915866	0.00112707	0.00069753	0.00548285	0.0198779	0.000735804	0.00264477	0.00266259	0.00173562	0.00501415	0.00109836	0.000150429	0.00347814	0.00263093
K03584	DNA repair protein RecO (recombination protein O)	-	Genetic Information Processing	Replication and repair	0.0228793	0.0863217	0.0774462	0.0795897	0.0550916	0.0582772	0.129292	0.0578007	0.0320005	0.125537	0.00501844	0.0439859	0.187178	0.098347	0.142276	0.0398294	0.0593425	0.138878	0.173804	0.0672196
K03585	membrane fusion protein, multidrug efflux system	-	Human Diseases	Drug resistance	0.017136	0.0240196	0.0175275	0.00479942	0.0121867	0.0600141	0.022475	0.0894792	0.00323576	0.00539121	0.0185181	0.000827327	0.00349054	0.00165994	0.00511365	0.01597	0.0138716	0.0203304	0.0040043	0.0258929
K03587	cell division protein FtsI (penicillin-binding protein 3)	-	Metabolism	Glycan biosynthesis and metabolism	0.0107096	0.000601814	0.00423942	0.00290295	0.00902243	0.000554189	0.00245623	0.00392606	0.000408196	0.00521851	0.0204264	0.000221004	0.00517276	0.00390192	0.00383935	0.0306588	0.0118388	0.00139506	0.00338672	0.0101397
K03588	cell division protein FtsW	-	Cellular Processes	Cell growth and death	0.0418902	0.0194443	0.0926115	0.0482406	0.0195371	0.035648	0.0477663	0.0695716	0.0378851	0.0950544	0.0225344	0.00637505	0.0144737	0.113706	0.0146902	0.0177324	0.023362	0.042153	0.0294211	0.0796613
K03589	cell division protein FtsQ	-	Cellular Processes	Cell growth and death	0.0481458	0.0475935	0.0493376	0.00369328	0.0350702	0.0359581	0.026499	0.0669214	0.0075493	0.0400639	0.0518631	0.0105345	0.0311815	0.0250939	0.0636875	0.0293496	0.051045	0.0260425	0.0135746	0.0574188
K03590	cell division protein FtsA	-	Cellular Processes	Cell growth and death	0.0117516	0.00962626	0.0117033	0.00317051	0.0146187	0.020675	0.00990492	0.0409698	0.00131241	0.00731353	0.0115847	0.000726179	0.00431584	0.00979575	0.0116507	0.0393163	0.018999	0.00445732	0.00423741	0.0151478
K03594	bacterioferritin	-	Metabolism	Metabolism of cofactors and vitamins	0.0354597	0.0130908	0.00971503	0.00527568	0.0214443	0.0197595	0.0183309	0.0382765	0.00262392	0.0124276	0.0584319	0.00188421	0.00352669	0.00348565	0.008268	0.0321679	0.00932706	0.00868233	0.00375363	0.00713724
K03596	GTP-binding protein LepA	-	Human Diseases	Infectious disease	0.0802428	0.20678	0.175976	0.508905	0.141971	0.230907	0.231949	0.202454	0.243701	0.100065	0.0472451	0.258465	0.171501	0.201883	0.17445	0.140867	0.276742	0.20374	0.157922	0.0879603
K03601	exodeoxyribonuclease VII large subunit	-	Genetic Information Processing	Replication and repair	0.0380735	0.0283173	0.0429583	0.00590943	0.026646	0.0208382	0.0154247	0.0411286	0.0106761	0.0811953	0.0469298	0.00459042	0.0121581	0.0966802	0.0110212	0.0508162	0.0296305	0.00915493	0.0209015	0.0670236
K03602	exodeoxyribonuclease VII small subunit	-	Genetic Information Processing	Replication and repair	0.0543249	0.0438507	0.131149	0.0731055	0.0578661	0.0599473	0.0830421	0.127222	0.0461304	0.139265	0.0492343	0.0197891	0.0672937	0.0746044	0.0925777	0.110093	0.104979	0.0730052	0.0472154	0.0721839
K03606	putative colanic acid biosysnthesis UDP-glucose lipid carrier transferase	-	Cellular Processes	Cellular community - prokaryotes	0.0150199	0.0036393	0.00492426	0.00150097	0.00605448	0.0122323	0.00556226	0.0194649	0.00107473	0.00570522	0.0191	0.000694001	0.00176893	0.00166226	0.00327449	0.00590225	0.00256	0.00304556	0.00164891	0.00696662
K03620	Ni/Fe-hydrogenase 1 B-type cytochrome subunit	-	Environmental Information Processing	Signal transduction	0.0155775	0.000816055	0.00079708	0.00388668	0.00736132	3.64199e-05	0.0013135	0.00246787	0.000712531	0.00551572	0.0213597	0.000296547	0.002412	0.00393405	0.00376145	0.00842962	0.000213527	0.000225402	0.00164032	0.00962269
K03621	phosphate acyltransferase	-	Metabolism	Lipid metabolism	0.0350046	0.011144	0.0283885	0.00892439	0.0170909	0.00525995	0.0115996	0.0122542	0.0143186	0.117416	0.0274599	0.00963458	0.00951607	0.149897	0.00840271	0.027025	0.0273902	0.00967789	0.0307726	0.0983177
K03628	transcription termination factor Rho	-	Genetic Information Processing	Folding, sorting and degradation	0.0392326	0.00562248	0.0293771	0.0529691	0.0279963	0.00842486	0.023018	0.0294812	0.0202479	0.0141372	0.0320451	0.00774794	0.00677326	0.0151511	0.0170709	0.0542101	0.0206891	0.0216639	0.0186465	0.0153541
K03629	DNA replication and repair protein RecF	-	Genetic Information Processing	Replication and repair	0.0378166	0.207551	0.128287	0.104235	0.167643	0.210659	0.285078	0.142556	0.203307	0.183198	0.0599539	0.288136	0.320532	0.154532	0.251946	0.100541	0.148845	0.287608	0.387682	0.116131
K03635	molybdopterin synthase catalytic subunit	-	Metabolism	Metabolism of cofactors and vitamins	0.0205277	0	0.0033511	0.000546098	0.0109804	0.000455353	0.00120658	0.00161349	0.000706936	0.00922332	0.0206384	0.000596314	0.00561105	0.00227048	0.00322211	0.00763294	0.00354169	0.000207236	0.00254385	0.0180711
K03636	sulfur-carrier protein	-	Genetic Information Processing	Folding, sorting and degradation	0.0373551	0	0.00555216	0.0045639	0.0245098	0.000285421	0.00279142	0.00533484	0.000908357	0.00873509	0.0541175	0.00049549	0.00781556	0.00563917	0.00928163	0.0312778	0.0131988	0.000649513	0.00599811	0.0138889
K03637	cyclic pyranopterin monophosphate synthase	-	Metabolism	Metabolism of cofactors and vitamins	0.0423038	0.0211571	0.0359876	0.016382	0.0150861	0.0151848	0.01202	0.0243642	0.0417858	0.0141977	0.0175349	0.00201562	0.00943182	0.0159023	0.00691164	0.0501436	0.0180325	0.00860118	0.00861946	0.0663059
K03638	molybdopterin adenylyltransferase	-	Metabolism	Metabolism of cofactors and vitamins	0.0123879	0.000309816	0.00127339	0.00334457	0.0112222	0	0.00136546	0.00357938	0.0003096	0.00499902	0.0166222	0.000561168	0.00333522	0.0014936	0.0031714	0.00967505	0.000776622	0	0.00124319	0.0209665
K03639	GTP 3',8-cyclase	-	Metabolism	Metabolism of cofactors and vitamins	0.0410624	0.0217232	0.0441612	0.0284084	0.053633	0.0560358	0.0256087	0.0405551	0.0451663	0.00914756	0.0266021	0.096536	0.00867407	0.0144118	0.0169247	0.0636365	0.042615	0.0128984	0.0125534	0.0226187
K03644	lipoyl synthase	-	Metabolism	Metabolism of cofactors and vitamins	0.017308	0.0150631	0.018896	0.00338297	0.0173774	0.0247844	0.0201419	0.044072	0.00198946	0.009676	0.0271818	0.00127188	0.00542414	0.00265382	0.00544717	0.0500245	0.0196109	0.00976244	0.00685112	0.0100865
K03648	uracil-DNA glycosylase	-	Genetic Information Processing	Replication and repair	0.0510091	0.0477953	0.0394049	0.0508125	0.0831032	0.135607	0.0487044	0.0524342	0.128935	0.0650772	0.0661092	0.166458	0.0182855	0.0853842	0.0544516	0.0741433	0.0901367	0.0460188	0.0348299	0.0716663
K03649	double-stranded uracil-DNA glycosylase	-	Genetic Information Processing	Replication and repair	0.0219859	6.1546e-05	0.00642729	0.00409622	0.0225293	0	0.00315534	0.00924592	0.00104601	0.010132	0.063792	0.0010069	0.00430288	0.00173252	0.00967371	0.0611624	0.0214824	0	0.00740233	0.00558097
K03651	3',5'-cyclic-AMP phosphodiesterase	-	Metabolism	Nucleotide metabolism	0.0222814	0.000211647	0.000817225	0.00195222	0.0148963	0.00146174	0.00163477	0.00269893	0.000806897	0.00447117	0.0392726	0.000792374	0.00316488	0.00275079	0.00474635	0.016436	0.00113211	0	0.00180465	0.00420129
K03652	DNA-3-methyladenine glycosylase	-	Genetic Information Processing	Replication and repair	0.00013128	0.020716	0.0117428	0	0	0	0.000558039	9.80544e-05	0	0.00285451	0	0.00165848	0.000236528	0.000362183	0	0	0.00114916	0.00031957	8.03092e-05	0.000374061
K03654	ATP-dependent DNA helicase RecQ	-	Genetic Information Processing	Folding, sorting and degradation	0.0284248	0.0166104	0.0297243	0.00514027	0.0254226	0.0379331	0.0156908	0.0766267	0.00327748	0.0133399	0.059889	0.0018011	0.00924751	0.00542793	0.0151677	0.0471238	0.0169424	0.0139442	0.00521175	0.025537
K03655	ATP-dependent DNA helicase RecG	-	Genetic Information Processing	Replication and repair	0.0990567	0.276762	0.205419	0.2552	0.104543	0.253762	0.202499	0.216119	0.134099	0.0551674	0.0278829	0.113775	0.212691	0.115868	0.201886	0.104334	0.143562	0.442953	0.234839	0.0813579
K03657	ATP-dependent DNA helicase UvrD/PcrA	-	Genetic Information Processing	Replication and repair	0.0912182	0.0999617	0.0566801	0.0678156	0.0775362	0.114363	0.106812	0.0442792	0.241932	0.0804503	0.035823	0.202412	0.169197	0.110907	0.153373	0.056526	0.0520606	0.11144	0.132603	0.0849468
K03660	N-glycosylase/DNA lyase	-	Genetic Information Processing	Replication and repair	0.00311847	0.00157601	0.0093124	0.00738609	0.00402767	0.00912391	0.00938677	0.0100053	0.0158782	6.32494e-05	0.000901424	0.000335718	0.00259308	0.000331087	0.00218383	0.00718291	0.00593442	0.00696849	0.0037829	0.000329342
K03666	host factor-I protein	-	Genetic Information Processing	Folding, sorting and degradation	0.0553744	0.00102522	0.0127566	0.00553057	0.0406089	0.0013055	0.00918875	0.0265352	0.00128598	0.0220092	0.0811234	0.00204973	0.00887213	0.00580046	0.0125819	0.0659869	0.0227421	0.000715939	0.0149909	0.0208801
K03671	thioredoxin 1	-	Organism Systems	Immune system	0.0849311	0.184471	0.173989	0.0844853	0.0971626	0.282322	0.0886435	0.161843	0.247189	0.0548182	0.0616674	0.18414	0.0346223	0.0427326	0.0721334	0.0398863	0.136369	0.107561	0.0221875	0.0621417
K03673	protein dithiol oxidoreductase (disulfide-forming)	-	Human Diseases	Drug resistance	0.0138811	6.04182e-05	0.000796403	0.00588796	0.010454	0.000177199	0.00568278	0.00510783	0.000460842	0.0164689	0.0280684	0.000517731	0.00442949	0.00311252	0.00725888	0.0144	0.000374431	0	0.000888739	0.0167813
K03679	exosome complex component RRP4	-	Genetic Information Processing	Folding, sorting and degradation	0	0	0.000134044	0	0	0	0	0	0.00212032	0	0	0	0	0	0	0	0	0	0.000827214	0
K03685	ribonuclease III	-	Genetic Information Processing	Translation	0.0373338	0.0607677	0.0746325	0.0714505	0.0914418	0.159064	0.0430061	0.0808375	0.153287	0.0891538	0.0401103	0.181515	0.0480291	0.120892	0.0932502	0.0823632	0.10444	0.0574391	0.0423265	0.0796621
K03693	penicillin-binding protein 1B	-	Metabolism	Glycan biosynthesis and metabolism	0.00124898	0.000904723	0.00367642	0.000538849	0	0	0.000855556	0	0.00125899	0.0200709	0.000149905	0.000406971	0.00206807	0.0545095	0.000210962	3.06822e-05	0.00156121	0	0.0055845	0.0379461
K03695	ATP-dependent Clp protease ATP-binding subunit ClpB	-	Organism Systems	Aging	0.0204195	0.0639132	0.0572084	0.0585376	0.0787925	0.169601	0.0431534	0.0906613	0.142014	0.0168614	0.0260384	0.17136	0.0449057	0.0199336	0.0917032	0.0400001	0.0980492	0.0747436	0.0194996	0.0509779
K03701	excinuclease ABC subunit A	-	Genetic Information Processing	Replication and repair	0.01003	0.0199392	0.0285907	0.0550846	0.0188324	0.0353814	0.0296961	0.0433635	0.0187349	0.033451	0.0123764	0.00401415	0.0176704	0.0827376	0.0335238	0.0345992	0.0327177	0.0246757	0.0244719	0.0901215
[truncated: 1,416 more rows]

## Sheet: Supplementary File S2.5
Supplementary File S2.5: List of assigned KO IDs with metabolic functions in carbohydrate metabolism based on KEGG Orthology (KO) database between tPB and tCMH groups.
[truncated: 532 more rows]

[truncated: 3 more sheets: Supplementary File S2.6, Supplementary File S2.7, Supplementary File S2.8]
